# Supplementary material for: Human recreation affects spatio-temporal habitat use patterns in red deer (Cervus elaphus)
Source: PLoS One. 2017 May 3;12(5):e0175134. doi: 10.1371/journal.pone.0175134 (PMC5414982; doi:10.1371/journal.pone.0175134)
Supplement: S1 Data — (XLSX) [file pone.0175134.s001.xlsx]

## Sheet: SUMMER_HR_in_Studyarea
UID	PRESENCE	JAHR	DATUM	TIME_DAY	SEASON	BILBERRY	CANOPY_TYPE	DHM	EASTING	HERB_GRAS	HUNT	MGT	NORTHING	PROTECTION_S	ROAD	SETTLE	SLOPE	SUCCESSION	TOURI_DENS_S	TOURI_S	CANOPY_COV	WATER	UNDER_TYPE	UNDER_COV	GREENL	FOREST250
101	1	2007	200704181	1	1	0	3	1217.86	0.7247	40	-0.194161	3	-0.6715	40	-0.586338	-2.25024	19.2155	2	0	-0.394801	90	-0.140964	0	0	439.659	1
101	1	2007	200704191	1	1	0	3	1070.13	-0.6767	60	-0.483727	2	0.6375	75	-0.971026	-1.81232	17.3973	3	0.0029	-0.120819	70	-0.141492	3	20	496.588	1
101	1	2007	200704201	1	1	4.898	3	1124.67	-0.9233	35.7143	-0.179983	2	0.3513	65.7143	-0.355214	-1.8041	20.4561	2	0.0024	-0.149003	82.449	-0.141755	0	0	184.391	0.9398
101	1	2007	200704211	1	1	0	3	1249.49	0.4119	71.0204	-0.124166	3	-0.9031	67.1429	-0.697576	-2.39529	11.3187	2	0	-0.463414	58.9796	-0.291335	0	0	503.587	1
101	1	2007	200704221	1	1	2.7551	3	1124.36	-0.9554	42.449	-0.205288	3	-0.2727	36.4286	-1.13168	-1.19117	15.3072	2	0	-0.443387	88.1633	-0.282476	0	11.6327	827.587	1
101	1	2007	200704231	1	1	0	3	1205.15	0.7283	40	-0.213005	3	-0.6737	40	-0.550356	-2.21786	20.8866	2	0	-0.359627	90	-0.125274	0	0	405.216	1
101	1	2007	200704241	1	1	0	1	1239.81	-0.8853	36.4286	-0.454733	3	-0.4317	51.4286	-1.06092	-2.54884	12.0224	2	0.0002	-0.249129	76.9388	-0.195176	0	22.8571	751.665	1
101	1	2007	200704251	1	1	0	3	1205.15	0.7283	40	-0.213005	3	-0.6737	40	-0.550356	-2.21786	20.8866	2	0	-0.359627	90	-0.125274	0	0	405.216	1
101	1	2007	200704261	1	1	0	4	1076.9	-0.9869	5	-0.349846	2	-0.1532	0	-0.962471	-1.0011	18.4979	1	0	-0.285118	100	-0.0934774	0	0	638.905	1
101	1	2007	200704271	1	1	0	3	1049.68	-0.4935	22.8571	-0.327097	2	-0.8658	71.6327	-0.648454	-0.719666	26.1961	1	0.0024	-0.0745701	64.898	-0.18972	0	38.5714	431.393	0.9893
101	1	2007	200704281	1	1	0	3	1069.73	-0.8092	60	-0.488868	2	0.5166	75	-0.984323	-1.80125	16.1357	3	0.0029	-0.129651	70	-0.152563	3	20	501.199	1
101	1	2007	200704291	1	1	0	3	1045.43	-0.51	27.449	-0.333605	2	-0.8573	75	-0.640619	-0.712071	26.1764	4	0.0025	-0.0664349	55.9184	-0.181367	4	51.4286	424.264	0.9929
101	1	2007	200704301	1	1	0	3	1216.14	0.5731	40	-0.162464	3	-0.8167	40	-0.580316	-2.26513	18.7691	2	0	-0.380416	90	-0.185455	0	0	416.293	1
101	1	2007	200705011	1	1	0	4	1209.96	0.5723	23.6735	-0.0492955	3	0.8019	40	-1.31396	-2.65513	17.3277	2	0.0005	-0.22095	82.6531	-0.260178	0	0	482.597	1
101	1	2007	200705021	1	1	0	3	1036.31	-0.2307	38.1633	-0.456609	2	-0.9419	75	-0.573055	-0.624574	25.7149	4	0.0048	-0.0621696	33.6735	-0.178255	4	84.4898	344.384	1
101	1	2007	200705031	1	1	0.7143	3	1055.07	-0.21	28.5714	-0.870742	2	-0.6938	43.9796	-0.587609	-1.23373	7.9491	2	0.0002	-0.238858	82.449	-0.272379	4	7.3469	584.123	1
101	1	2007	200705041	1	1	2.0408	3	1061.59	0.0986	62.0408	-0.800495	2	-0.5915	65.7143	-0.672972	-1.27157	14.3333	1	0	-0.260758	72.0408	-0.200536	4	22.2449	670.075	1
101	1	2007	200705051	1	1	11.4286	3	1048.41	0.4333	20.8163	-0.864923	2	-0.6221	52.1429	-0.556403	-1.17294	9.7845	2	0.0011	-0.20092	81.2245	-0.274427	4	18.5714	551.725	1
101	1	2007	200705061	1	1	20.8163	3	996.058	-0.9249	37.2449	-1.04599	2	-0.3376	75	-0.410152	-1.20224	26.3364	3	0.0064	-0.0865982	78.5714	-0.416611	1	23.6735	403.113	1
101	1	2007	200705071	1	1	0	3	1170.19	0.7431	40	-0.242678	3	-0.631	75	-0.432303	-2.12483	14.781	2	0.0004	-0.240024	80	-0.152501	0	0	278.926	1
101	1	2007	200705081	1	1	35.9184	3	970.597	-0.5883	28.0612	-1.04942	2	-0.7883	75	-0.355236	-1.11445	25.9769	4	0.0071	-0.0204779	80	-0.364132	3	35.9184	353.553	1
101	1	2007	200705091	1	1	17.551	1	973.741	0.1336	69.898	-0.162464	2	-0.7534	65.8163	-0.832161	-1.83185	7.0064	3	0.0006	-0.220167	52.6531	-0.0165789	1	17.551	10	0.743
101	1	2007	200705101	1	1	20	3	1137.07	-0.9645	40	-0.349313	3	0.2316	40	-0.800245	-1.86472	12.0677	3	0	-0.386901	70	-0.192262	0	0	622.896	0.9949
101	1	2007	200705111	1	1	21.6327	3	958.562	-0.9025	34.1837	-1.12769	2	-0.2014	75	-0.339447	-1.2135	21.7338	3	0.0081	-0.0227439	76.9388	-0.412584	1	27.7551	328.024	1
101	1	2007	200705121	1	1	31.4286	3	1006.32	-0.1813	21.3265	-0.886223	2	-0.9111	61.5306	-0.471608	-1.01434	17.5903	4	0.0039	-0.0820002	84.898	-0.192078	3	30.2041	454.533	1
101	1	2007	200705131	1	1	0.8163	3	1069.51	-0.5401	60	-0.478949	2	0.7631	75	-0.957754	-1.82343	18.7352	3	0.0028	-0.111897	70.4082	-0.130755	3	20	491.935	1
101	1	2007	200705141	1	1	0	4	1194.4	0.9116	11.5306	-0.10629	3	-0.3892	13.0612	-0.982696	-2.34062	19.383	2	0.0016	-0.166114	93.4694	-0.13133	0	0	410.488	0.976
101	1	2007	200705151	1	1	0.102	3	1027.54	0.9558	45.8163	-0.0462243	2	-0.1148	74.2857	-1.38405	-1.39803	4.0813	1	0	-0.420498	79.3878	-0.0475909	0	1.6327	552.268	0.9638
101	1	2007	200705161	1	1	17.551	3	1252.04	-0.0561	84.7959	-0.540706	3	0.9944	36.7347	-2.1219	-2.35824	12.4131	3	0.0002	-0.242674	65.102	-0.163996	0	0	788.923	0.951
101	1	2007	200705171	1	1	7.3469	3	1046.39	0.2904	15.4082	-0.825162	2	-0.731	67.8571	-0.588162	-1.16576	12.3138	2	0.0007	-0.222074	91.6327	-0.236775	3	15.5102	579.828	1
101	1	2007	200705181	1	1	17.9592	3	1005.77	-0.9938	23.8776	-1.03194	2	-0.076	66.0204	-0.452575	-1.24611	26.032	3	0.0063	-0.122712	75.3061	-0.399654	3	30.6122	442.041	1
101	1	2007	200705191	1	1	18.2653	3	1012.31	-0.9749	26.9388	-1.01039	2	0.1925	72.7551	-0.523282	-1.3162	23.6314	3	0.0048	-0.128284	70.8163	-0.336985	3	35.9184	509.313	1
101	1	2007	200705201	1	1	0	4	1003.88	0.471	23.8776	-0.757953	2	-0.6492	59.6939	-0.577369	-0.952781	19.1069	1	0.0049	-0.0476086	71.2245	-0.0758122	3	35.7143	432.897	1
101	1	2007	200705211	1	1	0	3	1041.65	0.399	40	-0.670367	2	-0.5226	40	-0.768115	-1.2508	7.2766	3	0	-0.306848	90	-0.0710673	4	10	734.37	1
101	1	2007	200705221	1	1	0	4	1026.93	0.8445	18.1633	-0.76928	2	-0.3599	75	-0.599168	-1.07689	15.1542	1	0.0025	-0.151393	91.8367	-0.157365	3	10	550	1
101	1	2007	200705231	1	1	0	3	1041.65	0.399	40	-0.670367	2	-0.5226	40	-0.768115	-1.2508	7.2766	3	0	-0.306848	90	-0.0710673	4	10	734.37	1
101	1	2007	200705241	1	1	4.1837	4	1025	0.2922	27.6531	-0.801057	2	-0.6326	73.8775	-0.554799	-1.02975	18.0248	1	0.0035	-0.10038	67.1429	-0.157486	3	42.2449	500.4	1
101	1	2007	200705251	1	1	0	3	1229.02	0.7475	40	-0.170152	3	-0.6437	40	-0.622328	-2.28274	16.6754	2	0	-0.430098	90	-0.162411	0	0	474.342	1
101	1	2007	200705261	1	1	0	3	1023.32	0.4128	16.7347	-0.725942	2	-0.8163	72.1429	-0.643535	-1.09311	17.4822	2	0.0018	-0.174564	94.898	-0.127477	3	10	571.402	1
101	1	2007	200705271	1	1	2.6531	4	1019.88	0.005	32.9592	-0.806779	2	-0.7775	72.7551	-0.543704	-1.00995	20.2549	4	0.0038	-0.0804776	50.6122	-0.148142	4	63.6735	480.416	1
101	1	2007	200705281	1	1	0	3	1205.53	0.9335	85	-0.206773	3	-0.2383	40	-0.909003	-1.46765	15.0432	1	0	-0.626899	60	-0.0224999	1	10	735.391	0.9924
101	1	2007	200705291	1	1	0	1	1087.24	-0.9494	85	-0.43611	2	0.055	40	-1.14008	-1.49295	14.2475	3	0	-0.318265	70	-0.0450468	4	10	817.068	1
101	1	2007	200705301	1	1	20	3	960.895	-0.96	31.1224	-1.12556	2	-0.2099	75	-0.353588	-1.23182	24.3477	3	0.0076	-0.0312932	74.0816	-0.397483	3	31.8367	340.588	1
101	1	2007	200705311	1	1	0	1	1117.63	-0.9542	85	-0.364544	2	0.2873	40	-1.01019	-1.74152	10.5162	3	0	-0.312019	70	-0.258045	4	10	700	1
101	1	2007	200706011	1	1	0.102	3	1047.69	-0.8369	13.9796	-0.93107	2	-0.2005	31.3265	-0.537458	-1.23709	18.1254	2	0.0021	-0.201458	84.4898	-0.333005	4	5.102	531.507	1
101	1	2007	200706021	1	1	3.2653	3	1063.16	-0.8084	60	-0.472115	2	0.5577	75	-0.984069	-1.80909	17.5916	3	0.0031	-0.117362	71.6327	-0.1467	3	20	483.011	1
101	1	2007	200706031	1	1	15.6122	4	1027.74	0.0871	25	-0.817675	2	-0.7481	73.8775	-0.543704	-1.04254	18.1317	4	0.0033	-0.110345	76.5306	-0.178595	3	34.4898	511.566	1
101	1	2007	200706041	1	1	0	4	1011.11	0.4625	20	-0.706323	2	-0.7599	75	-0.646316	-1.05138	14.1261	1	0.0028	-0.13391	90	-0.0866887	3	10	534.603	1
101	1	2007	200706051	1	1	0	4	1019.66	0.4207	18.3673	-0.718326	2	-0.8033	72.1429	-0.646308	-1.08245	16.8655	1	0.002	-0.16477	93.2653	-0.115334	3	10	562.228	1
101	1	2007	200706061	1	1	0	4	1014.07	0.897	20.8163	-0.74067	2	-0.2835	75	-0.610266	-1.03329	15.2824	1	0.0034	-0.118633	87.551	-0.105291	3	13.2653	511.566	1
101	1	2007	200706071	1	1	6.1224	4	1019.26	-0.1218	31.3265	-0.816328	2	-0.8652	70.5102	-0.535385	-1.01138	20.8397	4	0.0037	-0.0802317	55.102	-0.155274	4	59.1837	480.937	1
101	1	2007	200706081	1	1	0.8163	4	1028.41	0.8737	19.6939	-0.781276	2	-0.3247	75	-0.585302	-1.06813	14.0293	1	0.0028	-0.140701	90.2041	-0.162631	3	10.6122	540.093	1
101	1	2007	200706091	1	1	0	4	1003.81	0.6879	19.6939	-0.708655	2	-0.5183	73.4694	-0.63316	-1.01099	13.5475	1	0.0037	-0.0952926	90.2041	-0.0612364	3	9.7959	496.488	1
101	1	2007	200706101	1	1	0	4	1012.04	0.7751	27.3469	-0.752989	2	-0.2762	75	-0.588636	-0.993424	17.9311	1	0.0044	-0.0826272	67.9592	-0.0939888	3	39.3878	471.699	1
101	1	2007	200706111	1	1	0	3	1217.49	0.6324	40	-0.186357	3	-0.7729	40	-0.582917	-2.25752	18.68	2	0	-0.389392	90	-0.162411	0	0	427.2	1
101	1	2007	200706121	1	1	0	4	1026.08	0.9026	19.1837	-0.771552	2	-0.3064	75	-0.593618	-1.06695	14.7995	1	0.0028	-0.141492	90.8163	-0.153488	3	10	540	1
101	1	2007	200706131	1	1	0	1	1248.12	-0.5288	25	-0.391014	3	-0.8147	40	-1.00588	-2.58905	9.1602	2	0	-0.304598	90	-0.260178	0	0	704.911	1
101	1	2007	200706141	1	1	0	4	1010.88	0.6737	20	-0.718674	2	-0.587	75	-0.63246	-1.04192	13.6603	1	0.0031	-0.126867	90	-0.0913418	3	10	523.45	1
101	1	2007	200706151	1	1	0	1	1209.79	-0.9429	85	-0.20262	3	0.1268	40	-1.02021	-1.52098	5.3563	2	0	-0.733288	60	-0.235145	1	20	862.67	0.9934
101	1	2007	200706161	1	1	0	1	1208.49	-0.9281	85	-0.175766	3	0.0984	40	-0.900431	-1.62196	7.2098	2	0	-0.721205	60	-0.173763	1	20	815.966	0.9924
101	1	2007	200706171	1	1	20.4082	3	1035.45	0.4602	22.551	-0.818103	2	-0.5265	75	-0.55759	-1.0836	12.0258	4	0.0029	-0.150654	84.898	-0.203272	3	25.3061	542.033	1
101	1	2007	200706181	1	1	0	1	1210.34	-0.8316	85	-0.222241	3	0.3168	40	-0.990392	-1.54751	3.9167	2	0	-0.744196	60	-0.20903	1	20	877.269	0.9975
101	1	2007	200706191	1	1	13.8776	4	1034.51	0.6129	21.7347	-0.808327	2	-0.4518	75	-0.565893	-1.08208	11.6127	1	0.0028	-0.150253	86.5306	-0.194031	3	20.4082	550	1
101	1	2007	200706201	1	1	0	4	1000.29	0.8977	21.2245	-0.722629	2	-0.3307	75	-0.61325	-0.971026	15.2354	1	0.0044	-0.0608331	86.3265	-0.0518809	3	14.898	457.056	1
101	1	2007	200706211	1	1	0	0	1071.22	0.7574	100	-0.477374	2	-0.4687	0	-0.099923	-1.87398	17.3656	0	0.008	-0.0248011	0	-0.0157025	0	0	0	0.5502
101	1	2007	200706221	1	1	0	3	1070.13	-0.6767	60	-0.483727	2	0.6375	75	-0.971026	-1.81232	17.3973	3	0.0029	-0.120819	70	-0.141492	3	20	496.588	1
101	1	2007	200706231	1	1	6.5306	1	1125.53	-0.7473	70.3061	-0.358598	3	0.4705	40	-0.833182	-1.86563	12.3518	3	0	-0.326332	70	-0.176873	4	6.7347	650	1
101	1	2007	200706241	1	1	7.3469	3	1061.83	-0.4238	60	-0.456609	2	0.8559	75	-0.943924	-1.84212	21.0497	3	0.0029	-0.0910939	73.6735	-0.111897	3	20	469.574	1
101	1	2007	200706251	1	1	4.3878	3	1037.39	-0.9684	23.1633	-0.531721	2	0.2415	68.2653	-0.773231	-0.79724	20.2088	1	0.0028	-0.160114	90	-0.0629806	0	0	432.666	1
101	1	2007	200706261	1	1	0	1	1251.15	0.1275	40	-0.12368	3	0.9894	75	-1.52135	-2.94294	16.7592	2	0	-0.440559	80	-0.0963919	0	0	559.017	0.9587
101	1	2007	200706271	1	1	0	3	1236.3	0.6821	20	-0.262474	3	0.7094	40	-1.9861	-2.66347	8.6833	2	0	-0.285294	90	-0.0987076	0	0	495.177	0.9306
101	1	2007	200706281	1	1	5	3	1138.61	0.2353	40	-0.122048	2	0.8924	75	-0.280271	-1.44142	7.4792	2	0.001	-0.211841	80	-0.231717	0	0	247.588	0.9873
101	1	2007	200706291	1	1	0	4	1222.96	0.9457	25	-0.0964363	3	0.2743	40	-1.21359	-2.57492	13.0868	2	0.0002	-0.237893	80	-0.221795	0	0	573.062	0.9903
101	1	2007	200706301	1	1	20	3	1217.43	-0.1294	85	-0.379943	3	0.9886	40	-2.14879	-2.57117	13.1734	3	0.0013	-0.206969	70	-0.178637	0	0	518.941	0.9026
101	1	2007	200707011	1	1	0	4	1021.4	0.4601	29.7959	-0.784724	2	-0.5026	75	-0.565891	-1.0173	17.7543	1	0.0039	-0.0923168	60.6122	-0.136353	3	49.1837	490	1
101	1	2007	200707021	1	1	11.0204	3	1056.9	-0.4046	60	-0.443274	2	0.8726	75	-0.939357	-1.85094	21.5903	3	0.003	-0.0804649	75.5102	-0.103701	3	20	456.18	1
101	1	2007	200707031	1	1	1.3265	4	1018.97	-0.9841	58.7755	-0.938345	3	0.1648	75	-0.997307	-1.13234	22.6992	4	0.0039	-0.0801544	56.3265	-0.198132	4	61.8367	500.1	0.9944
101	1	2007	200707041	1	1	11.0204	3	954.306	-0.6301	49.6939	-0.626731	2	0.7514	75	-0.941962	-1.63223	23.1433	3	0.0032	-0.0789359	65.5102	-0.03939	3	40	602.08	0.9985
101	1	2007	200707051	1	1	20	3	900.246	-0.9944	25	-1.19285	2	0.0341	75	-0.336362	-1.22139	19.8886	3	0.01	-0.0304082	70	-0.219375	3	40	316.228	1
101	1	2007	200707061	1	1	0	4	1189.3	0.2769	40	-0.110856	3	0.9513	75	-1.54499	-3.04903	14.8106	1	0	-0.370249	90	-0.0710569	4	20	404.969	0.975
101	1	2007	200707071	1	1	0	4	1174.24	0.2981	48.1633	-0.0617545	3	0.9264	64.3878	-1.91104	-2.73746	21.8382	1	0.0019	-0.148569	85.102	-0.0198804	4	17.551	290.689	0.9883
101	1	2007	200707081	1	1	15.102	3	1084.46	-0.4378	59.1837	-0.499984	2	0.8534	73.5714	-0.911039	-1.84802	17.9069	3	0.0013	-0.148884	77.1429	-0.120009	3	19.1837	536.004	1
101	1	2007	200707091	1	1	0.2041	4	896.498	0.0119	41.8367	-0.800057	2	-0.9526	41.4286	-0.737622	-1.28156	28.8417	3	0.0058	-0.0130638	79.5918	-0.0361582	0	2.0408	604.4	0.9867
101	1	2007	200707101	1	1	20	3	985.088	0.9189	28.9796	-0.224484	3	0.3803	75	-0.92157	-1.74255	15.393	3	0	-0.26247	74.6939	-0.0604258	3	20	85.44	0.8552
101	1	2007	200707111	1	1	5	3	1117.54	-0.2225	40	-0.167473	2	0.9606	75	-0.174811	-1.51621	13.2992	2	0.0046	-0.164211	80	-0.294796	0	0	182.483	0.8924
101	1	2007	200707121	1	1	0	1	1262.93	-0.2764	25	-0.37053	3	-0.9431	40	-1.52121	-2.6469	14.5837	2	0	-0.283705	80	-0.238522	0	0	748.131	1
101	1	2007	200707131	1	1	0	3	1150.65	0.7369	43.1633	-0.385217	2	-0.5855	52.8571	-0.470465	-1.96469	9.2705	3	0.0034	-0.17777	73.6735	-0.0579745	0	0	194.165	0.9643
101	1	2007	200707141	1	1	8.1633	3	1058.88	-0.6901	60	-0.453533	2	0.6902	75	-0.966226	-1.82899	19.1149	3	0.0031	-0.0996833	74.0816	-0.127438	3	20	465.296	1
101	1	2007	200707151	1	1	22.8571	3	1038.29	0.5342	22.6531	-0.82401	2	-0.5414	75	-0.560685	-1.10494	10.5157	4	0.0025	-0.170314	84.4898	-0.219911	3	27.1429	546.717	1
101	1	2007	200707161	1	1	0	3	1166.42	-0.154	40.6122	-0.113488	2	-0.9858	53.6735	-0.580859	-0.923792	14.7602	4	0.0027	-0.0705336	71.6327	-0.372683	4	48.9796	152.971	0.8628
101	1	2007	200707171	1	1	1.6327	3	1064.79	-0.8588	60	-0.481448	2	0.4563	75	-0.993022	-1.79914	17.2226	3	0.0031	-0.125295	70.8163	-0.156363	3	20	491.935	1
101	1	2007	200707181	1	1	0	3	1071.97	-0.7641	60	-0.492841	2	0.5451	75	-0.980098	-1.80239	16.0617	3	0.0029	-0.130728	70	-0.151393	3	20	505.668	1
101	1	2007	200707191	1	1	20	3	1088.72	-0.6817	58.3673	-0.464427	2	0.6568	72.1429	-0.871144	-1.88098	20.3654	3	0.0008	-0.187067	79.1837	-0.10827	3	18.3673	565.862	1
101	1	2007	200707201	1	1	5	3	1117.29	-0.1439	40	-0.0883282	2	0.9856	75	-0.160843	-1.61288	13.6597	2	0.0033	-0.138188	80	-0.264751	0	0	143.178	0.8455
101	1	2007	200707211	1	1	11.0204	3	1056.9	-0.4046	60	-0.443274	2	0.8726	75	-0.939357	-1.85094	21.5903	3	0.003	-0.0804649	75.5102	-0.103701	3	20	456.18	1
101	1	2007	200707221	1	1	0	3	1160.3	0.7986	40	-0.302973	3	-0.5669	75	-0.560692	-2.02618	11.5852	2	0.0021	-0.171249	80	-0.0943438	0	0	184.391	0.9556
101	1	2007	200707231	1	1	0	3	1210.96	0.1155	85	-0.231051	3	-0.0486	40	-0.964413	-1.55739	1.6287	1	0	-0.724637	60	-0.136	1	14.2857	840.773	0.9924
101	1	2007	200707241	1	1	5	3	1167.15	0.9842	57.9592	-0.246405	3	0.1004	59.2857	-1.05201	-1.44235	24.2265	2	0	-0.568588	70	-0.103372	1	30	691.158	0.9964
101	1	2007	200707251	1	1	0	3	1097.31	-0.6419	10	-0.113566	2	0.756	20	-0.159357	-1.71653	20.063	2	0.0032	-0.0524097	100	-0.190771	0	0	70.7107	0.6854
101	1	2007	200707261	1	1	0	3	1052.77	-0.8392	20	-0.464319	2	-0.5322	20	-0.901527	-1.19235	14.5333	2	0	-0.28635	100	-0.0923168	0	0	720.902	1
101	1	2007	200707271	1	1	20	3	1029.28	-0.1571	25	-0.765353	2	0.9664	75	-0.862684	-1.48499	22.7356	3	0.0025	-0.079788	70	-0.166521	3	40	753.26	1
101	1	2007	200707281	1	1	0	4	1084.44	-0.9658	5	-0.386797	2	0.2502	0	-0.8351	-0.872291	17.0944	1	0	-0.301527	100	-0.0738997	0	0	572.451	0.9908
101	1	2007	200707291	1	1	0	3	1072.93	0.7513	25	-0.164783	2	-0.4585	40	-0.91071	-1.22773	19	3	0	-0.346814	80	-0.014349	0	0	472.652	1
101	1	2007	200707301	1	1	0	1	1206.01	-0.8858	85	-0.206088	3	0.3556	40	-0.95023	-1.59637	7.8581	2	0	-0.72439	60	-0.225595	1	20	851.645	0.9959
101	1	2007	200708011	1	1	0.2041	1	1130.44	-0.9678	66.3265	-0.241233	2	0.2426	35	-1.25951	-1.48327	10.9695	3	0	-0.524302	78.5714	-0.248179	4	8.1633	957.706	1
101	1	2007	200708021	1	1	0.3061	3	1204.89	0.8874	82.2449	-0.238266	3	-0.3558	42.1429	-1.02439	-1.49499	12.2609	1	0	-0.641009	60.6122	-0.123233	1	11.2245	766.094	0.9924
101	1	2007	200708031	1	1	3.4694	3	1139.07	-0.877	60.5102	-0.13189	3	-0.4645	75	-1.15711	-1.18517	12.5582	3	0	-0.503679	79.1837	-0.304783	3	20.8163	868.332	0.9883
101	1	2007	200708041	1	1	0	1	1207.27	-0.8798	85	-0.205398	3	0.391	40	-0.930145	-1.61056	6.5995	2	0	-0.730675	60	-0.200233	1	20	838.153	0.9985
101	1	2007	200708051	1	1	6.2245	3	1059.44	-0.2677	66.3265	-0.830477	2	0.6682	75	-0.735408	-1.38325	18.509	1	0.0021	-0.156876	70	-0.246614	0	3.2653	724.707	1
101	1	2007	200708061	1	1	0	1	1250.47	-0.6232	25	-0.390503	3	-0.738	40	-1.02088	-2.60361	8.3095	2	0	-0.314427	90	-0.251581	0	0	722.011	1
101	1	2007	200708071	1	1	3.4694	3	1110.06	-0.3265	30.5102	-0.0927289	2	0.9249	58.1633	-0.144542	-1.65572	15.3761	2	0.0036	-0.0980788	85.3061	-0.225595	0	1.4286	107.703	0.7721
101	1	2007	200708081	1	1	3.1633	1	1188.3	-0.9134	96.5306	-0.0549255	3	-0.3549	40	-1.1067	-1.48775	7.8798	2	0	-0.696629	66.3265	-0.394579	1	32.6531	912.14	0.9929
101	1	2007	200708091	1	1	22.8571	3	1029.35	-0.9003	20.7143	-0.973495	2	-0.3143	57.1429	-0.480896	-1.20896	20.6865	4	0.0042	-0.149906	81.4286	-0.37717	3	25.7143	475.079	1
101	1	2007	200708101	1	1	2.551	3	1199.55	0.867	62.0408	-0.194148	3	-0.4266	57.8571	-1.07532	-1.44696	13.5104	2	0	-0.594384	65.102	-0.158744	1	20.2041	720.069	1
101	1	2007	200708111	1	1	13.8776	4	1034.51	0.6129	21.7347	-0.808327	2	-0.4518	75	-0.565893	-1.08208	11.6127	1	0.0028	-0.150253	86.5306	-0.194031	3	20.4082	550	1
101	1	2007	200708121	1	1	0	1	1268.99	-0.0865	25	-0.316848	3	-0.979	40	-1.50246	-2.69065	9.641	2	0	-0.328415	80	-0.250873	0	0	722.496	1
101	1	2007	200708131	1	1	1.9388	3	1109.22	0.1048	19.7959	-0.171448	2	0.9899	75	-0.141457	-1.45574	12.6538	1	0.0052	-0.0994027	87.3469	-0.250734	0	8.5714	144.222	0.7919
101	1	2007	200708141	1	1	0	3	1096.94	-0.6229	10	-0.118729	2	0.7653	20	-0.145586	-1.70848	19.7246	2	0.0035	-0.0506987	100	-0.184916	0	0	67.082	0.6777
101	1	2007	200708151	1	1	0	4	1038.95	-0.7886	42.2449	-0.751593	3	0.5181	67.3469	-1.18087	-1.33071	21.8	4	0.0029	-0.15411	61.4286	-0.244321	4	49.5918	373.631	0.9939
101	1	2007	200708161	1	1	3.1633	3	1070.79	-0.9725	17.9592	-0.440899	2	-0.1147	48.6735	-0.73109	-0.765109	17.5305	1	0.0014	-0.210911	93.0612	-0.131606	0	0	481.041	1
101	1	2007	200708171	1	1	0.6122	3	1107.99	0.2345	11.8367	-0.153931	2	0.9646	75	-0.138546	-1.4265	13.8933	1	0.0051	-0.0780624	92.6531	-0.224345	0	8.5714	120.416	0.7603
101	1	2007	200708181	1	1	1.9388	3	1147.35	-0.5372	32.2449	-0.151507	3	-0.8017	45.9184	-1.09622	-0.993777	6.0456	2	0	-0.528386	82.6531	-0.284666	0	3.0612	770.779	0.9607
101	1	2007	200708191	1	1	0	3	1179.14	-0.047	40.7143	-0.183047	2	-0.9902	75	-0.691399	-1.25797	13.373	4	0.0019	-0.14	72.8571	-0.454964	4	45.7143	196.977	0.974
101	1	2007	200708201	1	1	0.102	3	1102.08	-0.4844	10.6122	-0.100993	2	0.8658	21.1224	-0.195176	-1.7313	20.9051	2	0.0026	-0.0674732	99.5918	-0.211676	0	0	80.6226	0.7328
101	1	2007	200708211	1	1	5	3	1093.15	-0.3415	26.2245	-0.211881	2	0.9241	75	-0.0684249	-1.57661	15.8152	4	0.0063	-0.0645118	43.2653	-0.2275	3	64.2857	76.1577	0.7216
101	1	2007	200708221	1	1	0.102	3	1102.08	-0.4844	10.6122	-0.100993	2	0.8658	21.1224	-0.195176	-1.7313	20.9051	2	0.0026	-0.0674732	99.5918	-0.211676	0	0	80.6226	0.7328
101	1	2007	200708231	1	1	4.898	3	1039.01	-0.9794	22.6531	-0.531218	2	0.1937	67.1429	-0.757629	-0.778198	19.9664	1	0.003	-0.156044	88.3673	-0.0824603	0	3.2653	421.901	1
101	1	2007	200708241	1	1	0	4	1214.05	0.1762	36.6327	-0.121343	3	0.9706	75	-1.55274	-3.08523	18.7849	1	0	-0.418405	87.7551	-0.0143445	4	15.5102	492.443	0.9674
101	1	2007	200708251	1	1	0	4	1096.96	-0.9769	5	-0.345821	2	0.2043	0	-0.839578	-0.882152	16.8296	2	0	-0.316793	100	-0.10816	0	0	604.152	0.9771
101	1	2007	200708261	1	1	6.8367	3	1061.23	-0.5862	64.4898	-0.846163	2	0.2343	75	-0.700054	-1.3565	17.0445	1	0.0019	-0.172086	70	-0.253757	0	4.898	690.29	1
101	1	2007	200708271	1	1	2.9592	3	1100.01	0.2841	18.8776	-0.179983	2	0.9534	75	-0.10904	-1.43352	17.5717	4	0.0054	-0.0581153	64.4898	-0.230237	3	41.4286	102.956	0.7374
101	1	2007	200708281	1	1	5	3	1061.99	0.0073	70	-0.81908	2	0.5506	75	-0.735408	-1.372	16.1724	1	0.0019	-0.170491	70	-0.233437	0	0	726.223	1
101	1	2007	200708291	1	1	0	3	1089.71	-0.4202	10	-0.145586	2	0.9058	20	-0.214839	-1.78224	23.1663	2	0.0028	-0.0389742	100	-0.176803	0	0	50	0.6675
101	1	2007	200708301	1	1	5	3	1092.19	-0.3343	26.8367	-0.206866	2	0.9266	75	-0.0653046	-1.58631	15.9846	4	0.0063	-0.0607959	44.898	-0.220007	3	61.4286	72.8011	0.7155
101	1	2007	200708311	1	1	1.6327	3	1102.52	-0.4522	20.102	-0.112233	2	0.8657	39.0816	-0.131513	-1.67899	17.1833	2	0.0039	-0.0702028	89.3878	-0.198226	0	5.7143	80.6226	0.7155
101	1	2007	200709011	1	1	6.2245	3	1059.44	-0.2677	66.3265	-0.830477	2	0.6682	75	-0.735408	-1.38325	18.509	1	0.0021	-0.156876	70	-0.246614	0	3.2653	724.707	1
101	1	2007	200709021	1	1	0	1	1247.09	-0.518	25	-0.206866	3	-0.8502	40	-0.812953	-2.62507	12.0653	2	0	-0.329049	90	-0.328679	0	0	538.516	1
101	1	2007	200709031	1	1	11.4286	3	1057.81	-0.9697	22.8571	-0.483003	2	-0.1622	75	-0.691514	-0.721174	16.8167	1	0.0031	-0.168306	72.8571	-0.160006	0	34.2857	433.244	1
101	1	2007	200709041	1	1	0	1	1109.36	-0.9916	85	-0.397834	2	-0.0347	40	-1.15969	-1.59138	12.1742	3	0	-0.379128	70	-0.162464	4	10	787.147	1
101	1	2007	200709051	1	1	3.6735	3	1109.67	0.0353	30.2041	-0.19004	2	0.9957	75	-0.14321	-1.48502	12.1429	2	0.0053	-0.116934	80.4082	-0.276252	0	8.5714	152.971	0.8144
101	1	2007	200709061	1	1	1.4286	3	1059.94	0.2269	56.5306	-0.800307	2	-0.7261	60.7143	-0.666327	-1.26166	12.8639	3	0	-0.268506	75.9184	-0.200368	4	21.4286	664.003	1
101	1	2007	200709071	1	1	4.898	3	1094.54	0.1928	24.6939	-0.225579	2	0.9707	75	-0.0839717	-1.47976	15.2067	4	0.006	-0.058309	41.2245	-0.263555	3	68.5714	90.5538	0.7389
101	1	2007	200709081	1	1	17.8571	1	1057.97	0.8757	27.1429	-0.177192	2	-0.4025	75	-1.12658	-0.771876	14.9686	4	0.0018	-0.130284	77.1429	-0.109717	3	42.8571	247.386	0.9046
101	1	2007	200709091	1	1	3.1633	3	1096.54	0.4754	19.4898	-0.141755	2	0.878	75	-0.120308	-1.36077	21.1726	4	0.0051	-0.0287368	62.0408	-0.167841	3	44.2857	64.0312	0.6522
101	1	2007	200709101	1	1	3.5714	3	1119.32	-0.3958	31.4286	-0.0927289	2	0.9156	59.2857	-0.256306	-1.74281	19.3343	2	0.0025	-0.114227	85.7143	-0.229357	0	0	125.3	0.8378
101	1	2007	200709111	1	1	3.7755	3	1120.65	-0.3748	32.6531	-0.0830696	2	0.9256	61.5306	-0.251382	-1.73289	19.0778	2	0.0024	-0.118028	84.898	-0.237701	0	0	130	0.8455
101	1	2007	200709121	1	1	2.9592	3	1117.4	-0.3775	27.7551	-0.0848571	2	0.9253	52.551	-0.242679	-1.73413	19.5025	2	0.0025	-0.108861	88.1633	-0.236772	0	0	120.831	0.8266
101	1	2007	200709131	1	1	1.7347	3	1105.15	-0.4565	20.102	-0.102456	2	0.863	39.0816	-0.140695	-1.67717	16.9273	2	0.0036	-0.077659	92.2449	-0.206866	0	1.4286	89.4427	0.7318
101	1	2007	200709141	1	1	0.8163	3	1107.23	-0.4097	14.898	-0.0964363	2	0.9094	28.9796	-0.21724	-1.73819	20.8658	2	0.0026	-0.0813864	96.7347	-0.223274	0	0	94.3398	0.767
101	1	2007	200709151	1	1	0.2041	3	1102.3	-0.6128	11.2245	-0.100492	2	0.7807	22.2449	-0.162464	-1.70496	19.129	2	0.003	-0.0661299	99.1837	-0.203454	0	0	84.8528	0.716
101	1	2008	200804221	1	1	0	4	1003.88	0.471	23.8775	-0.757953	2	-0.6492	59.6939	-0.577369	-0.952781	19.1069	1	0.0049	-0.0476086	71.2245	-0.0758123	3	35.7143	432.897	1
101	1	2008	200804231	1	1	5	3	1156.31	-0.8014	74.7959	-0.0815908	3	-0.5667	75	-1.24904	-1.20225	9.3769	1	0	-0.595392	59.7959	-0.384938	0	14.6939	910.824	0.9847
101	1	2008	200804241	1	1	0.3061	3	1110.31	0.228	11.5306	-0.145586	2	0.9659	75	-0.148389	-1.42429	13.1286	1	0.005	-0.0852272	97.9592	-0.220257	0	1.4286	127.279	0.771
101	1	2008	200804251	1	1	0	3	1246.11	0.1577	63.6735	-0.114214	3	-0.9799	60.7143	-0.689704	-2.44667	11.1604	2	0	-0.383063	66.3265	-0.367734	0	0	460.435	1
101	1	2008	200804261	1	1	0	3	1214.83	0.6201	40	-0.183692	3	-0.7827	40	-0.575232	-2.25257	18.9961	2	0	-0.380739	90	-0.163987	0	0	417.852	1
101	1	2008	200804271	1	1	0	3	1200.66	0.8301	40	-0.220604	3	-0.5418	40	-0.549538	-2.20213	22.005	2	0	-0.3539	90	-0.0924196	0	0	417.732	1
101	1	2008	200804281	1	1	0	3	1220.83	0.5592	40	-0.0883282	3	-0.8244	40	-0.590616	-2.31253	16.9107	2	0	-0.384636	90	-0.26037	0	0	412.311	1
101	1	2008	200804291	1	1	0	4	1014.5	0.2067	34.898	-0.784597	2	-0.6248	71.9388	-0.557914	-0.986353	21.3	4	0.0045	-0.065695	43.8775	-0.116341	4	71.6327	460.109	1
101	1	2008	200804301	1	1	0	3	1217.86	0.7247	40	-0.194161	3	-0.6715	40	-0.586338	-2.25024	19.2155	2	0	-0.394801	90	-0.140964	0	0	439.659	1
101	1	2008	200805011	1	1	0	3	1244.01	0.8428	53.0612	-0.115743	3	-0.5341	51.4286	-0.688471	-2.33953	11.7389	2	0	-0.494685	76.9388	-0.207107	0	0	540.833	1
101	1	2008	200805021	1	1	0	3	1240.45	0.702	45.7143	-0.160694	3	-0.7058	45	-0.660978	-2.33086	13.6197	2	0	-0.465172	84.2857	-0.213052	0	0	501.597	1
101	1	2008	200805031	1	1	0	3	1219.38	0.82	40	-0.18325	3	-0.538	40	-0.596735	-2.25186	19.4012	2	0	-0.403204	90	-0.131677	0	0	456.07	1
101	1	2008	200805041	1	1	0	3	1212.93	0.6843	40	-0.199225	3	-0.7218	40	-0.570432	-2.24018	19.6098	2	0	-0.379075	90	-0.142751	0	0	420.595	1
101	1	2008	200805051	1	1	0	0	1135.09	-0.7092	77.7551	-0.13189	3	-0.2512	0	-0.880279	-0.879882	2.6021	0	0	-0.305929	40.8163	-0.231717	0	0	659.47	0.976
101	1	2008	200805061	1	1	0	3	1054.98	-0.7018	33.2653	-0.308695	2	-0.71	62.6531	-0.664975	-0.735609	26.4972	4	0.0022	-0.0953905	45.7143	-0.187736	4	69.7959	456.07	0.9939
101	1	2008	200805071	1	1	0	3	1032.74	-0.5414	32.6531	-0.354108	2	-0.8391	75	-0.617489	-0.689123	26.6684	4	0.0029	-0.0433148	57.7551	-0.157294	4	53.2653	403.113	1
101	1	2009	200805081	1	1	12.9592	3	1053.74	0.2146	46.1224	-0.767132	2	0.7524	75	-0.806117	-1.40527	12.6196	3	0.002	-0.156087	70	-0.202313	3	21.2245	798.123	1
101	1	2008	200805091	1	1	0	3	1197.2	0.737	40	-0.22059	3	-0.6682	40	-0.528386	-2.19922	20.8375	2	0	-0.338246	90	-0.12246	0	0	383.275	1
101	1	2008	200805101	1	1	0	3	1182.52	0.7808	40	-0.232794	3	-0.6109	56.4286	-0.484554	-2.16217	18.2067	2	0	-0.295566	85.3061	-0.126744	0	0	339.558	1
101	1	2008	200805111	1	1	0.3061	3	1035.45	-0.4473	32.3469	-0.479679	2	-0.8876	70.4082	-0.570432	-0.616192	27.0439	4	0.0051	-0.0593236	45.3061	-0.186829	4	67.9592	341.76	1
101	1	2008	200805121	1	1	1.2245	3	1160.18	0.6391	53.9796	-0.26037	3	-0.7539	71.4286	-0.395811	-2.09757	16.0086	2	0.0017	-0.199466	76.5306	-0.147366	0	4.898	237.697	0.9929
101	1	2008	200805131	1	1	0	3	1028.38	-0.2891	31.6327	-0.386513	2	-0.9463	73.4694	-0.596735	-0.664962	26.9376	4	0.0035	-0.0343916	54.0816	-0.146951	4	56.9388	375.366	1
101	1	2008	200805141	1	1	0	3	1055.14	-0.672	33.2653	-0.306745	2	-0.7373	62.6531	-0.665126	-0.736201	26.481	4	0.0021	-0.0937113	45.7143	-0.193877	4	69.7959	454.533	0.9918
101	1	2008	200805151	1	1	0	3	1036.24	-0.4726	29.2857	-0.355236	2	-0.8764	75	-0.620397	-0.6915	26.5304	4	0.0029	-0.047959	55.5102	-0.162464	4	53.2653	403.113	0.9995
101	1	2008	200805161	1	1	5	1	1142.34	0.4939	95	-0.313676	2	-0.8484	75	-0.323437	-2.0397	13.1915	3	0.0034	-0.123667	70	-0.112534	3	20	162.788	0.9312
101	1	2008	200805171	1	1	0	1	1254.06	0.6502	40	-0.118729	3	0.7348	75	-1.32397	-2.97316	6.2076	2	0	-0.607942	80	-0.174284	0	0	671.863	0.95
101	1	2008	200805181	1	1	5.3061	1	1090.57	-0.9937	67.7551	-0.402979	2	0.0634	49.2857	-1.11848	-1.44558	12.252	3	0	-0.352835	75.3061	-0.073533	4	10	867.295	1
101	1	2008	200805191	1	1	0	3	1207.64	0.6556	40	-0.197071	3	-0.7516	40	-0.55479	-2.23025	19.8072	2	0	-0.362588	90	-0.146951	0	0	401.622	1
101	1	2008	200805201	1	1	0	4	1026.93	0.8445	18.1633	-0.76928	2	-0.3599	75	-0.599168	-1.07689	15.1542	1	0.0025	-0.151393	91.8367	-0.157365	3	10	550	1
101	1	2008	200805211	1	1	20.8163	3	1004.59	-0.983	28.8775	-1.03329	2	-0.1532	70.5102	-0.438434	-1.22719	26.5818	3	0.0063	-0.114251	76.5306	-0.41038	3	29.3878	430.116	1
101	1	2008	200805221	1	1	5	3	1161.27	-0.5788	74.3878	-0.0754905	3	-0.7847	75	-1.27968	-1.2012	6.7986	1	0	-0.631025	59.3878	-0.376413	0	14.0816	884.59	0.9847
101	1	2008	200805231	1	1	0	3	1246.02	-0.6016	19.5918	-0.154254	3	0.7209	39.1837	-1.01985	-2.5883	4.1977	2	0	-0.550004	88.1633	-0.198226	0	0	676.24	0.9322
101	1	2009	200805241	1	1	6.2245	3	1062.12	-0.4208	66.3265	-0.837491	2	0.4218	75	-0.714196	-1.36488	16.5238	1	0.002	-0.168807	70	-0.247776	0	3.2653	704.344	1
101	1	2008	200805251	1	1	4.898	3	1027.51	-0.964	24.5918	-0.545295	2	0.2611	73.4694	-0.776149	-0.8203	20.4095	1	0.0031	-0.141372	90.2041	-0.03712	0	0	434.166	1
101	1	2008	200805261	1	1	0	3	1186.92	0.6347	40	-0.191294	3	-0.7662	50.7143	-0.494942	-2.18774	16.8054	2	0	-0.296067	86.9388	-0.170654	0	0	332.415	1
101	1	2008	200805271	1	1	0	3	1258.44	0.9295	80	-0.0972918	3	-0.3099	75	-0.76863	-2.42862	6.0597	2	0	-0.551898	50	-0.294912	0	0	605.31	0.9995
101	1	2008	200805281	1	1	0	3	1212.93	0.6843	40	-0.199225	3	-0.7218	40	-0.570432	-2.24018	19.6098	2	0	-0.379075	90	-0.142751	0	0	420.595	1
101	1	2008	200805291	1	1	0	3	1222.67	0.5601	40	-0.151311	3	-0.8258	40	-0.600345	-2.28746	18.2756	2	0	-0.398116	90	-0.203202	0	0	433.82	1
101	1	2008	200805301	1	1	0	3	1223.19	0.1384	40	-0.0492955	3	-0.9874	40	-0.604063	-2.39741	16.1203	2	0	-0.318278	90	-0.347097	0	0	370.135	1
101	1	2008	200805311	1	1	0	1	1255.53	0.7105	40	-0.113566	3	0.671	75	-1.31943	-2.96359	5.8307	2	0	-0.599677	80	-0.179022	0	0	684.105	0.95
101	1	2008	200806011	1	1	0	1	1253.78	-0.7643	25	-0.389748	3	-0.515	40	-1.05138	-2.63294	6.9114	2	0	-0.33456	90	-0.23835	0	0	756.637	1
101	1	2007	200806021	1	1	0	3	1261.3	-0.1089	80	-0.0575883	3	0.901	75	-0.855846	-2.52295	3.3242	2	0	-0.551083	50	-0.255329	0	0	650	0.9791
101	1	2008	200806031	1	1	0	3	1252.01	0.4956	76.7347	-0.121702	3	-0.8458	72.1429	-0.710624	-2.39643	10.6207	2	0	-0.48398	53.2653	-0.283536	0	0	524.69	1
101	1	2008	200806041	1	1	0	3	1256.87	-0.3728	75	-0.0871919	3	-0.8665	71.4286	-0.787459	-2.5372	5.7583	2	0	-0.416269	54.0816	-0.307396	0	0	545.894	1
101	1	2008	200806051	1	1	5	1	1175.09	-0.9298	80	-0.159364	3	0.35	40	-1.27753	-1.37757	5.7605	2	0	-0.735151	70	-0.4653	1	40	903.383	0.9878
101	1	2008	200806061	1	1	0	0	1245.68	-0.4703	53.0612	-0.12246	3	0.8692	16.3265	-1.02103	-2.60808	5.6346	0	0	-0.590062	36.7347	-0.177768	0	0	705.762	0.9419
101	1	2008	200806071	1	1	0	1	1255.53	0.7105	40	-0.113566	3	0.671	75	-1.31943	-2.96359	5.8307	2	0	-0.599677	80	-0.179022	0	0	684.105	0.95
101	1	2008	200806081	1	1	0	3	1237.06	0.8794	40	-0.102456	3	-0.4733	40	-0.674457	-2.31095	15.3168	2	0	-0.475243	90	-0.176052	0	0	520.865	1
101	1	2008	200806091	1	1	0	4	1091.07	-0.9955	5	-0.35713	2	0.0562	0	-0.892184	-0.930426	17.7197	1	0	-0.331053	100	-0.0735081	0	0	622.656	0.9857
101	1	2008	200806101	1	1	0	1	1250.74	-0.3404	25	-0.370665	3	-0.8809	40	-1.00025	-2.61007	7.9967	2	0	-0.326925	90	-0.273195	0	0	703.278	1
101	1	2008	200806111	1	1	0	1	1260.66	0.6036	55.9184	-0.161536	3	-0.758	48.9796	-1.26795	-2.8237	3.8645	2	0	-0.460535	52.2449	-0.243753	0	0	807.775	0.9505
101	1	2008	200806121	1	1	0	3	997.71	0.3785	17.7551	-0.756581	2	-0.7761	39.1837	-0.576998	-0.932144	18.0991	2	0.0051	-0.0300263	84.0816	-0.0619494	0	17.9592	414.367	1
101	1	2008	200806131	1	1	0	3	1170.97	0.6176	40	-0.184645	3	-0.7732	75	-0.427073	-2.16954	15.9751	2	0.0007	-0.220331	80	-0.156506	0	0	258.07	1
101	1	2008	200806141	1	1	0	3	1243.85	0.9002	53.8775	-0.0361131	3	-0.4288	52.1429	-0.738507	-2.34657	11.1572	2	0	-0.487852	76.1225	-0.21154	0	0	510.098	0.9964
101	1	2008	200806151	1	1	0	3	1134.81	-0.9799	10	-0.20172	3	-0.1328	58.1633	-0.994983	-0.997054	6.5042	2	0	-0.433568	100	-0.266726	0	0	768.505	0.976
101	1	2008	200806161	1	1	9.5918	1	1183.06	-0.7465	73.8775	-0.174952	3	-0.5781	40	-1.25415	-1.34093	4.0616	2	0	-0.697756	70	-0.368229	1	36.9388	811.234	0.9862
101	1	2008	200806171	1	1	0	0	1135.64	-0.5469	70.2041	-0.123271	3	-0.2353	0	-0.910435	-0.892184	1.3476	0	0	-0.336738	28.5714	-0.22648	0	0	688.84	0.976
101	1	2008	200806181	1	1	4.7959	3	1152.4	-0.4345	81.7347	-0.0728234	3	-0.8128	75	-1.15991	-1.06231	4.349	3	0	-0.595578	71.2245	-0.302116	3	28.7755	835.464	0.9827
101	1	2008	200806191	1	1	0	3	1226.58	0.6334	40	-0.177006	3	-0.7718	40	-0.611058	-2.28482	17.1808	2	0	-0.416191	90	-0.180749	0	0	453.1	1
101	1	2008	200806201	1	1	0	3	1202.24	0.7581	40	-0.21963	3	-0.6391	40	-0.544419	-2.20921	21.454	2	0	-0.353374	90	-0.115734	0	0	402.616	1
101	1	2008	200806211	1	1	0	4	1012.72	0.8664	25.3061	-0.749728	2	-0.2277	75	-0.593942	-1.00339	16.6538	1	0.0042	-0.0915804	74.0816	-0.096129	3	31.2245	481.664	1
101	1	2008	200806221	1	1	0	3	1217.23	0.8772	40	-0.131894	3	-0.4718	40	-0.635604	-2.25508	21.2842	2	0	-0.427659	90	-0.122053	0	0	461.736	1
101	1	2008	200806231	1	1	0	4	1081.36	-0.9937	5	-0.377827	2	0.0475	0	-0.892072	-0.926333	17.8181	2	0	-0.300697	100	-0.0450468	0	0	602.08	0.9969
101	1	2009	200806241	1	1	0	4	1009.98	0.9449	23.2653	-0.740265	2	-0.2055	75	-0.602403	-1.00264	16.2054	1	0.0041	-0.0923158	80.2041	-0.0865409	3	23.0612	482.597	1
101	1	2008	200806251	1	1	0	4	1074.82	-0.9896	5	-0.388835	2	0.0263	0	-0.895819	-0.92725	18.4155	2	0	-0.280354	100	-0.0318175	0	0	590.762	1
101	1	2008	200806261	1	1	0	3	1215.45	0.7023	40	-0.197676	3	-0.6994	40	-0.578353	-2.24519	19.4841	2	0	-0.387023	90	-0.141558	0	0	430.116	1
101	1	2008	200806271	1	1	0	3	1212.87	0.7304	40	-0.202635	3	-0.6658	40	-0.572357	-2.23656	20.0645	2	0	-0.381016	90	-0.131677	0	0	427.2	1
101	1	2008	200806281	1	1	0	3	1157.45	0.6385	41.4286	-0.340807	3	-0.7568	65	-0.420942	-2.0581	12.7575	2	0.0006	-0.214927	77.1429	-0.0324002	0	0	308.058	1
101	1	2008	200806291	1	1	0	3	1219.57	0.6135	40	-0.179404	3	-0.7883	40	-0.589315	-2.26621	18.3368	2	0	-0.394071	90	-0.17227	0	0	430.813	1
101	1	2008	200806301	1	1	0	3	1226.91	0.6681	40	-0.179738	3	-0.7373	40	-0.612529	-2.28118	16.9995	2	0	-0.41974	90	-0.170794	0	0	458.803	1
101	1	2008	200807011	1	1	0	3	1234.75	0.7834	40	-0.151638	3	-0.6042	40	-0.644354	-2.30161	15.0017	2	0	-0.451628	90	-0.175766	0	0	496.488	1
101	1	2008	200807021	1	1	0	3	1238.64	0.6711	41.6326	-0.16455	3	-0.7365	41.4286	-0.653287	-2.32581	14.3642	2	0	-0.456362	88.3674	-0.211841	0	0	492.443	1
101	1	2008	200807031	1	1	0	3	1203.95	0.8106	40	-0.216354	3	-0.5691	40	-0.55506	-2.21072	21.7543	2	0	-0.360909	90	-0.102179	0	0	419.762	1
101	1	2008	200807041	1	1	0	3	1167.78	0.7993	40	-0.26152	3	-0.5433	75	-0.42684	-2.11187	14.7036	2	0.0004	-0.239385	80	-0.131561	0	0	284.429	1
101	1	2007	200807051	1	1	2.449	1	1082.16	-0.9808	77.0408	-0.443274	2	0.1458	44.2857	-1.09212	-1.44851	11.6936	3	0	-0.314631	72.449	-0.0454837	4	10	844.334	1
101	1	2008	200807061	1	1	4.898	3	1096.31	-0.9797	24.898	-0.345387	2	-0.1692	33.4694	-1.09835	-1.37331	12.5999	2	0	-0.425667	97.551	-0.153931	0	2.449	921.303	1
101	1	2008	200807071	1	1	3.7755	3	1116.6	-0.3555	32.6531	-0.0633058	2	0.9185	61.5306	-0.175766	-1.6606	15.614	2	0.0026	-0.114065	84.898	-0.246765	0	0	130	0.8144
101	1	2008	200807081	1	1	4.1837	1	1172.07	-0.9754	66.9388	-0.073533	3	-0.1612	33.4694	-1.1612	-1.4899	8.946	2	0	-0.644115	58.5714	-0.479127	1	33.4694	970.979	0.9929
101	1	2008	200807091	1	1	5	3	1188.8	0.7648	40	-0.145586	3	-0.6367	75	-1.1353	-1.38614	17.1492	2	0	-0.540733	70	-0.205735	1	30	667.083	1
101	1	2008	200807111	1	1	16.7347	1	1080.83	0.6359	23.3673	-0.159357	2	-0.7634	70.5102	-1.21214	-0.830477	13.3996	4	0.0008	-0.210005	81.6326	-0.155133	3	33.4694	320.156	0.9918
101	1	2008	200807121	1	1	0.7143	4	1132.85	-0.9104	16.4286	-0.157464	3	-0.4056	75	-1.07856	-1.11107	12.5942	1	0	-0.488766	95.7143	-0.256306	0	4.2857	823.772	0.9857
101	1	2008	200807131	1	1	0	3	1240.8	-0.7232	20	-0.123271	3	0.6793	40	-1.078	-2.64267	6.4005	2	0	-0.580667	90	-0.14996	0	0	721.803	0.9393
101	1	2008	200807311	1	1	5.7143	3	1059.21	-0.882	60	-0.474755	2	0.3796	75	-1.00204	-1.79725	18.9351	3	0.0031	-0.116615	72.8571	-0.161154	3	20	483.322	1
101	1	2008	200808011	1	1	0	1	1201.37	-0.9539	85	-0.191181	3	0.2298	40	-0.951048	-1.60452	10.8189	2	0	-0.696701	60	-0.253757	1	20	844.038	0.9929
101	1	2008	200808021	1	1	0.4082	3	1105	-0.585	12.449	-0.0916541	2	0.8019	24.4898	-0.171155	-1.70329	19.0516	2	0.0028	-0.0741238	98.3674	-0.212822	0	0	92.1954	0.7379
101	1	2008	200808031	1	1	13.4694	3	1095	-0.9981	37.2449	-0.372146	2	-0.0159	62.3469	-1.11783	-1.42007	12.5078	2	0	-0.386513	85.3061	-0.10816	1	9.3878	902.496	1
101	1	2008	200808041	1	1	1.8367	1	1189.88	-0.8164	83.1633	-0.184916	3	0.5446	40	-0.862318	-1.69053	12.1675	2	0	-0.637675	63.6735	-0.247072	1	27.3469	751.864	1
101	1	2008	200808051	1	1	3.6735	3	1100.37	-0.9244	32.0408	-0.214693	2	0.3503	60.4082	-0.306582	-1.85701	22.5132	2	0.0028	-0.0892721	85.3061	-0.104874	0	0	139.284	0.8577
101	1	2008	200808061	1	1	3.6735	3	1087.63	-0.9083	32.0408	-0.242678	2	0.3575	60.4082	-0.29222	-1.88777	22.032	2	0.0029	-0.0654217	85.3061	-0.0860987	0	0	121.655	0.8281
101	1	2008	200808071	1	1	1.6327	3	1144.53	-0.0568	32.0408	-0.252572	2	-0.99	26.0204	-0.336589	-2.22742	17.1455	3	0.0033	-0.110845	83.6735	-0.14656	0	12.6531	116.619	0.9847
101	1	2008	200808081	1	1	5.3061	3	1193.66	0.9231	81.8367	-0.165423	3	0.2558	51.0204	-0.840117	-1.38065	12.8506	1	0	-0.529842	60	-0.0721501	1	21.4286	645.136	0.9924
101	1	2008	200808091	1	1	0	3	1252.5	0.5953	77.551	-0.12368	3	-0.7729	72.8571	-0.713599	-2.39276	10.4737	2	0	-0.49532	52.449	-0.275305	0	0	536.004	1
101	1	2008	200808101	1	1	5	1	1146.57	0.5662	95	-0.275305	2	-0.7908	75	-0.340477	-2.08072	14.2271	3	0.0029	-0.13435	70	-0.0942418	3	20	170	0.9516
101	1	2008	200808111	1	1	0	3	1169.23	0.8232	40	-0.260946	3	-0.5137	75	-0.434617	-2.11662	14.6112	2	0.0002	-0.247324	80	-0.126573	0	0	294.109	1
101	1	2008	200808121	1	1	0	1	1090.24	-0.9934	85	-0.502585	2	-0.0582	40	-1.06911	-1.6918	12.2751	3	0.0001	-0.249119	70	-0.200076	4	10	639.766	1
101	1	2008	200808131	1	1	0	1	1255.25	-0.331	25	-0.201229	3	-0.9104	40	-0.899106	-2.68354	2.4626	2	0	-0.405423	90	-0.244116	0	0	629.682	1
101	1	2009	200808141	1	1	0	3	1099.62	-0.6241	10	-0.109533	2	0.7687	20	-0.153931	-1.70669	19.3622	2	0.0033	-0.0583089	100	-0.194148	0	0	76.1577	0.6961
101	1	2008	200808151	1	1	0	3	1206.26	0.9579	85	-0.251368	3	-0.1601	40	-0.975108	-1.50773	12.6273	1	0	-0.670612	60	-0.084349	1	10	766.877	0.9924
101	1	2008	200808161	1	1	0	3	1095.58	-0.4465	10	-0.144551	2	0.889	20	-0.232284	-1.7891	22.8878	2	0.0029	-0.053192	100	-0.184138	0	0	63.2456	0.7037
101	1	2008	200808171	1	1	0	3	1257.08	-0.0814	80	-0.0735081	3	-0.9778	75	-0.757953	-2.48853	7.0193	2	0	-0.433119	50	-0.335071	0	0	530.848	1
101	1	2008	200808181	1	1	0	3	1210.4	0.7127	40	-0.205324	3	-0.6891	40	-0.564351	-2.23152	20.1671	2	0	-0.373332	90	-0.13296	0	0	417.612	1
101	1	2008	200808191	1	1	0	3	1212.87	0.7304	40	-0.202635	3	-0.6658	40	-0.572357	-2.23656	20.0645	2	0	-0.381016	90	-0.131677	0	0	427.2	1
101	1	2008	200808201	1	1	0	1	1205.04	-0.9837	85	-0.171155	3	-0.0625	40	-1.01038	-1.54133	8.9172	2	0	-0.733944	60	-0.26152	1	20	898.053	0.9929
101	1	2008	200808211	1	1	0	1	1243.13	-0.1836	25	-0.365503	3	-0.9705	40	-0.956082	-2.5811	11.4891	2	0	-0.304668	90	-0.305689	0	0	655.134	1
101	1	2008	200808221	1	1	0	3	1210.4	0.7127	40	-0.205324	3	-0.6891	40	-0.564351	-2.23152	20.1671	2	0	-0.373332	90	-0.13296	0	0	417.612	1
101	1	2008	200808231	1	1	2.449	1	1088.28	-0.9856	77.0408	-0.416404	2	0.1153	44.2857	-1.11624	-1.45358	12.2121	3	0	-0.338958	72.449	-0.0601309	4	10	854.4	1
101	1	2008	200808251	1	1	0	3	1212.93	0.6843	40	-0.199225	3	-0.7218	40	-0.570432	-2.24018	19.6098	2	0	-0.379075	90	-0.142751	0	0	420.595	1
101	1	2008	200808261	1	1	0	3	1214.83	0.6201	40	-0.183692	3	-0.7827	40	-0.575232	-2.25257	18.9961	2	0	-0.380739	90	-0.163987	0	0	417.852	1
101	1	2008	200808271	1	1	12.9592	3	1161.71	-0.1947	40	-0.162462	3	0.9727	40	-0.390993	-1.62062	6.6282	3	0	-0.313396	74.6939	-0.246765	0	0	326.497	0.9811
101	1	2008	200808281	1	1	0	1	1098.55	-0.9624	85	-0.40049	2	-0.0428	40	-1.18538	-1.51225	11.9769	3	0	-0.359004	70	-0.0927289	4	10	827.647	1
101	1	2008	200808291	1	1	20	3	1053.51	-0.9121	60	-0.316848	2	-0.3775	75	-0.712244	-2.07771	24.0025	3	0.0032	-0.0593814	80	-0.117355	3	20	325.269	1
101	1	2008	200808301	1	1	4.4898	3	1186.28	0.9916	44.5918	-0.229114	3	0.0071	71.4286	-1.05982	-1.45854	25.0281	2	0	-0.588636	68.9796	-0.121385	1	27.9592	712.811	0.9959
101	1	2008	200808311	1	1	0	3	1166.44	-0.1363	50.8163	-0.171155	2	-0.9845	64.898	-0.600063	-1.04976	11.2393	4	0.0025	-0.0806262	65.5102	-0.380647	4	65.3061	240.832	0.9577
101	1	2008	200809011	1	1	0	4	1202.08	-0.4507	60	-0.282299	3	-0.8886	75	-0.750328	-2.56608	25.547	4	0.0011	-0.199288	50	-0.245953	4	70	451.774	1
101	1	2008	200809021	1	1	0	3	1151.18	0.4418	54.7959	-0.0871919	2	-0.8569	75	-0.570409	-1.24438	14.3233	4	0.0026	-0.0194798	63.6735	-0.394579	4	70.2041	237.697	0.9398
101	1	2008	200809031	1	1	0	3	1155.28	0.0705	66.1225	-0.162462	2	-0.963	65.8163	-0.587119	-1.21709	12.0883	4	0.0026	-0.0304082	52.6531	-0.487093	4	70.2041	254.951	0.9648
101	1	2008	200809041	1	1	0	3	1215.22	0.7549	40	-0.198017	3	-0.6344	40	-0.580424	-2.24163	19.8179	2	0	-0.388548	90	-0.131039	0	0	436.807	1
101	1	2008	200809051	1	1	0	3	1166.73	0.598	37.1429	-0.0617546	2	-0.7955	75	-0.595665	-1.29865	12.2467	2	0.0024	-0.0729342	83.0612	-0.359016	0	0	199.249	0.9465
101	1	2008	200809061	1	1	0	3	1181.2	-0.1653	10	-0.0454836	2	-0.9672	39.0816	-0.651126	-0.956238	8.3237	2	0.0034	-0.140686	90	-0.302143	0	0	220.907	0.9597
101	1	2008	200809071	1	1	20	3	1142.73	-0.909	40	-0.295689	3	-0.3977	40	-0.521832	-1.78056	14.1663	3	0	-0.269157	70	-0.087207	0	0	364.966	0.9949
101	1	2009	200809081	1	1	5	3	1063.3	-0.5064	70	-0.834082	2	0.0988	75	-0.692982	-1.33521	13.2647	1	0.0015	-0.194263	70	-0.238522	0	0	686.003	1
101	1	2008	200809091	1	1	0	3	1182.49	-0.1564	10	-0.0373736	2	-0.9064	44.6939	-0.661055	-0.962337	6.9123	2	0.0035	-0.150343	90	-0.292216	0	0	230.868	0.9714
101	1	2008	200809101	1	1	0	3	1179.9	-0.1122	10	-0.052758	2	-0.9814	32.3469	-0.641691	-0.942227	9.3291	2	0.0034	-0.131606	90	-0.311249	0	0	210.238	0.9408
101	1	2008	200809111	1	1	0	3	1246.58	0.3802	63.6735	-0.120811	3	-0.9208	60.7143	-0.682939	-2.39435	12.0146	2	0	-0.442051	66.3265	-0.300449	0	0	482.597	1
101	1	2008	200809121	1	1	4.0816	1	1080.53	-0.9945	58.4694	-0.444288	2	0.07	43.0612	-1.07217	-1.4272	11.9975	3	0	-0.319519	80.2041	-0.0622799	4	7.9592	860.232	1
101	1	2008	200809131	1	1	0	1	1195.44	-0.9656	87.7551	-0.0943333	3	-0.162	40	-1.07317	-1.5023	9.2772	2	0	-0.713387	60	-0.344663	1	20	900.278	0.9929
101	1	2008	200809141	1	1	0	3	1085.88	-0.459	10	-0.162464	2	0.8842	20	-0.21666	-1.802	23.729	2	0.0029	-0.0316082	100	-0.163016	0	0	41.2311	0.6507
101	1	2008	200809151	1	1	0	1	1119.4	-0.9522	85	-0.355236	2	0.295	40	-1.00826	-1.74396	10.5689	3	0	-0.318752	70	-0.261542	4	10	706.045	1
101	1	2009	200904301	1	1	5	3	1063.08	-0.5222	70	-0.833182	2	0.0785	75	-0.685918	-1.32533	12.6348	1	0.0013	-0.202657	70	-0.236205	0	0	679.412	1
101	1	2007	200905011	1	1	0	3	1099.02	-0.399	10	-0.126871	2	0.9156	20	-0.226206	-1.76932	22.0841	2	0.0028	-0.0607959	100	-0.197918	0	0	72.111	0.72
101	1	2009	200905021	1	1	0	3	1224.7	0.7494	40	-0.179415	3	-0.6393	40	-0.608352	-2.26903	17.7587	2	0	-0.416271	90	-0.151454	0	0	461.736	1
101	1	2009	200905031	1	1	5.9184	3	1058.2	-0.7146	67.2449	-0.863071	2	0.1752	75	-0.664699	-1.33018	14.1657	1	0.0016	-0.186228	70	-0.265505	0	2.449	656.049	1
101	1	2009	200905041	1	1	0	1	1237.37	-0.2721	30.7143	-0.398613	3	-0.9546	45.7143	-0.961954	-2.54582	13.3811	2	0	-0.272423	83.4694	-0.292733	0	11.4286	654.599	1
101	1	2009	200905051	1	1	9.898	3	1056.51	-0.6924	55.3061	-0.866021	2	0.2742	75	-0.685912	-1.35974	19.7744	1	0.0021	-0.161194	70	-0.27226	0	13.0612	674.759	1
101	1	2009	200905061	1	1	33.0612	1	920	-0.6663	50.2041	-1.09403	2	-0.7304	75	-0.671269	-0.842254	21.7819	4	0.0027	-0.0568193	70	-0.141481	3	26.1224	297.321	0.9709
101	1	2009	200905071	1	1	21.2245	1	948.528	-0.6702	35.6122	-1.03836	2	-0.7389	58.5714	-0.73501	-0.895149	23.325	4	0.0027	-0.0142082	84.0816	-0.142214	3	21.2245	351.141	0.9822
101	1	2009	200905081	1	1	0	3	1073.57	-0.1048	10	-0.760521	3	-0.9901	20	-1.14241	-1.23324	8.4275	2	0	-0.358867	90	-0.229114	0	0	626.498	0.9939
101	1	2009	200905091	1	1	5	3	1066.12	-0.2454	6.0204	-0.549538	3	0.9625	35.9184	-1.32173	-1.50761	11.9513	3	0	-0.260804	90	-0.257258	0	2.0408	445.533	0.9939
101	1	2009	200905101	1	1	5	3	1064.52	-0.3583	70	-0.824131	2	0.1011	75	-0.70006	-1.33375	12.9319	1	0.0014	-0.199535	70	-0.228895	0	0	693.542	1
101	1	2009	200905111	1	1	13.2653	3	1041.47	-0.8789	45.2041	-0.922872	2	0.4447	75	-0.622274	-1.34186	20.9151	3	0.0024	-0.155132	70	-0.30867	3	22.0408	609.59	1
101	1	2009	200905121	1	1	0	3	1117.01	-0.2693	5	-0.322634	2	-0.9519	0	-0.721382	-2.37263	18.7307	3	0.0027	-0.0147468	94.898	-0.0931173	0	0	382.884	0.9816
101	1	2009	200905131	1	1	4.0816	1	1151.66	0.5722	85	-0.273848	2	-0.7866	74.2857	-0.364625	-2.07976	14.111	3	0.0026	-0.162518	71.6327	-0.130163	3	16.3265	199.249	0.9694
101	1	2009	200905141	1	1	1.7347	3	1036.2	-0.9868	11.7347	-0.961037	2	-0.0892	29.4898	-0.516213	-1.24471	23.1266	2	0.0035	-0.18172	86.1225	-0.362333	0	4.6939	509.313	1
101	1	2009	200905151	1	1	1.8367	3	1058.84	-0.0204	52.2449	-0.830236	2	-0.6821	58.5714	-0.637332	-1.25618	5.8703	3	0	-0.258064	80.2041	-0.230466	4	11.4286	634.114	1
101	1	2009	200905161	1	1	0	3	1050.64	0.7243	46.7347	-0.740332	2	-0.3053	47.8571	-0.712455	-1.25499	14.953	3	0	-0.294718	83.2653	-0.140527	4	21.2245	707.107	1
101	1	2009	200905171	1	1	0	3	1209.37	0.8156	40	-0.205362	3	-0.5524	40	-0.568939	-2.22443	21.0494	2	0	-0.375038	90	-0.11123	0	0	431.741	1
101	1	2009	200905181	1	1	16.7347	3	1138.06	-0.9674	47.3469	-0.331651	3	0.2157	40	-0.820239	-1.84629	12.4023	3	0	-0.391014	70	-0.209395	0	1.6327	642.806	0.998
101	1	2009	200905191	1	1	0	3	1251.37	0.9036	77.551	-0.0418447	3	-0.4199	72.8571	-0.763474	-2.38807	7.8961	2	0	-0.535717	52.449	-0.249037	0	0	560.089	0.9903
101	1	2009	200905201	1	1	0	3	1038.34	0.4522	40	-0.650993	2	-0.6711	40	-0.760521	-1.21033	6.7719	3	0	-0.282295	90	-0.0608701	4	10	697.209	1
101	1	2007	200905211	1	1	9.5918	3	1056	-0.5489	56.2245	-0.850207	2	0.6764	75	-0.721266	-1.38614	21.4225	1	0.0022	-0.146575	70	-0.262793	0	12.2449	709.366	1
101	1	2009	200905221	1	1	4.4898	1	1111.06	-0.7751	74.898	-0.398738	2	0.6015	40	-0.95362	-1.7975	11.6569	3	0	-0.26171	70	-0.199958	4	7.7551	646.606	1
101	1	2009	200905231	1	1	20	3	1043.4	0.4805	24.898	-0.73525	2	0.8366	73.8775	-0.855619	-1.43237	15.0071	3	0.002	-0.1403	70.2041	-0.173773	3	39.3878	800.562	1
101	1	2009	200905241	1	1	0	3	1229.73	0.5807	40	-0.156473	3	-0.8106	40	-0.622197	-2.30595	17.0914	2	0	-0.420471	90	-0.211039	0	0	456.18	1
101	1	2009	200905251	1	1	5.9184	3	1061.59	-0.2111	67.2449	-0.82897	2	0.567	75	-0.728337	-1.37335	17.1398	1	0.002	-0.165413	70	-0.242473	0	2.449	718.401	1
101	1	2009	200905261	1	1	0	3	1003.41	-0.6424	6.7347	-0.595365	2	-0.7584	6.9388	-0.737933	-0.99428	16.1421	2	0.0031	-0.08086	100	-0.0251562	0	0	514.782	1
101	1	2009	200905271	1	1	11.4286	3	1031.07	-0.9693	15	-0.972056	2	-0.1511	41.4286	-0.495	-1.22817	21.8866	2	0.004	-0.164923	84.2857	-0.375204	0	14.2857	488.365	1
101	1	2009	200905281	1	1	15.9184	3	1125.16	-0.9379	49.1837	-0.377879	3	0.2184	40	-0.802491	-1.8887	11.4119	3	0	-0.328165	70	-0.161259	0	2.0408	620	0.999
101	1	2009	200905291	1	1	4.898	1	1140.47	-0.8363	73.9796	-0.295961	3	0.4143	40	-0.860228	-1.80953	13.482	3	0	-0.40211	70	-0.24282	4	7.551	682.642	1
101	1	2009	200905301	1	1	0	1	1100.65	-0.9635	85	-0.398738	2	-0.0893	40	-1.19478	-1.5241	11.1081	3	0	-0.364353	70	-0.103911	4	10	822.922	1
101	1	2009	200905311	1	1	4.5918	3	1151.79	-0.4924	78.4694	-0.0824649	3	-0.812	75	-1.15121	-1.05442	4.6351	3	0	-0.587845	72.449	-0.301185	3	27.551	828.07	0.9801
101	1	2009	200906011	1	1	0	3	1183.7	0.74	40	-0.197974	3	-0.6589	75	-0.639837	-2.14019	14.3584	2	0.0002	-0.250392	80	-0.158934	0	0	270	0.9975
101	1	2007	200906021	1	1	7.6531	4	1022.47	-0.0063	29.2857	-0.813445	2	-0.7974	71.6327	-0.540935	-1.02127	19.9775	4	0.0036	-0.0902055	61.8367	-0.160876	3	50.8163	490.918	1
101	1	2007	200906031	1	1	0	1	1106.48	-0.9564	85	-0.35664	2	0.1648	40	-1.20499	-1.5015	11.3886	3	0	-0.403599	70	-0.13189	4	10	863.134	1
101	1	2009	200906041	1	1	0	1	1110.11	-0.9558	85	-0.347696	2	0.0974	40	-1.21654	-1.51598	12.1914	3	0	-0.418154	70	-0.151308	4	10	863.308	1
101	1	2009	200906051	1	1	0	3	1214.5	0.8189	40	-0.194273	3	-0.5406	40	-0.582831	-2.23814	20.3264	2	0	-0.389142	90	-0.121126	0	0	443.847	1
101	1	2009	200906061	1	1	3.5714	1	1187.75	-0.8999	95.3061	-0.0575883	3	-0.4063	40	-1.11664	-1.47841	7.7812	2	0	-0.702419	67.1429	-0.40049	1	34.2857	906.035	0.9918
101	1	2009	200906071	1	1	0	3	1174.5	0.778	40	-0.26113	3	-0.5774	75	-0.565502	-2.10884	11.6642	2	0	-0.280777	80	-0.106618	0	0	294.279	1
101	1	2009	200906081	1	1	0	4	1245.26	0.9276	24.5918	-0.187421	3	-0.3601	40	-0.975188	-2.50208	6.0272	2	0	-0.440005	80.8163	-0.184645	0	0	577.062	0.9301
101	1	2009	200906091	1	1	0	3	1247.22	0.2066	30.8163	-0.194453	3	-0.0308	26.9388	-1.03484	-2.54804	2.6289	2	0	-0.451431	57.7551	-0.22543	0	0	615.873	0.9301
101	1	2007	200906101	1	1	9.898	3	1054.82	-0.7706	55.3061	-0.874867	2	0.2644	75	-0.67177	-1.35163	19.3435	1	0.002	-0.164036	70	-0.278923	0	13.0612	660.682	1
101	1	2009	200906111	1	1	0	4	1207.12	0.1902	40	-0.165344	3	0.9806	75	-1.48959	-3.07857	19.5045	1	0	-0.424961	90	-0.105039	4	20	458.803	0.9786
101	1	2009	200906121	1	1	2.3469	1	1195.68	-0.626	82.6531	-0.101977	3	0.7533	40	-0.810166	-1.63037	15.6574	2	0	-0.636311	64.6939	-0.198504	1	29.3878	724.224	0.9903
101	1	2009	200906131	1	1	0	1	1124.43	-0.9769	85	-0.330745	2	-0.0954	40	-1.14603	-1.60866	11.0758	3	0	-0.429961	70	-0.225595	4	10	821.523	1
101	1	2009	200906141	1	1	0	4	1000.29	0.8977	21.2245	-0.722629	2	-0.3307	75	-0.61325	-0.971026	15.2354	1	0.0044	-0.0608331	86.3265	-0.0518809	3	14.898	457.056	1
101	1	2009	200906151	1	1	0	3	1236.28	0.5147	40	-0.131704	3	-0.8546	40	-0.644433	-2.3409	16.0147	2	0	-0.436089	90	-0.250873	0	0	470.744	1
101	1	2009	200906161	1	1	1.9388	1	1153.24	-0.7318	83.0612	-0.225595	3	0.6555	40	-0.930426	-1.73738	12.4508	3	0	-0.447652	70	-0.305049	4	21.6327	754.255	0.9975
101	1	2009	200906171	1	1	6.8367	3	1061.23	-0.5862	64.4898	-0.846163	2	0.2343	75	-0.700054	-1.3565	17.0445	1	0.0019	-0.172086	70	-0.253757	0	4.898	690.29	1
101	1	2009	200906181	1	1	0	3	1246.38	0.8835	59.5918	-0.0549255	3	-0.4668	57.1429	-0.727456	-2.35487	10.3052	2	0	-0.51562	70.4082	-0.221006	0	0	540	0.9995
101	1	2009	200906191	1	1	0	3	1215.45	0.7023	40	-0.197676	3	-0.6994	40	-0.578353	-2.24519	19.4841	2	0	-0.387023	90	-0.141558	0	0	430.116	1
101	1	2009	200906201	1	1	20	3	1148.05	-0.7989	40	-0.310674	3	0.5708	40	-0.781851	-1.85	10.3014	3	0	-0.448606	70	-0.161331	0	0	612.944	0.9949
101	1	2009	200906211	1	1	20	3	1151.21	-0.3364	40	-0.109533	3	0.9184	40	-0.340136	-1.68309	10.3384	3	0.0004	-0.234204	70	-0.257802	0	0	245.968	0.9995
101	1	2009	200906221	1	1	10.5102	1	1163.08	-0.6631	65.3061	-0.224484	3	0.7442	40	-0.784724	-1.77772	11.5071	2	0	-0.518476	70	-0.160288	1	25.3061	646.297	0.9949
101	1	2009	200906231	1	1	20	3	1156.26	-0.4956	40	-0.166114	3	0.8633	40	-0.696126	-1.70707	11.0902	3	0	-0.480512	70	-0.0916541	0	0	579.741	0.9867
101	1	2009	200906241	1	1	0.4082	1	1148.81	-0.7453	84.5918	-0.251382	3	0.5728	40	-0.90044	-1.76488	13.7513	3	0	-0.435077	70	-0.280783	4	12.449	724.431	1
101	1	2009	200906251	1	1	0	1	1144.04	-0.6936	85	-0.269987	3	0.6196	40	-0.89022	-1.78205	13.47	3	0	-0.412786	70	-0.266423	4	10	712.531	1
101	1	2009	200906261	1	1	0	3	1216.34	0.8522	40	-0.185455	3	-0.4846	40	-0.591094	-2.2433	20.2646	2	0	-0.396289	90	-0.121817	0	0	453.542	1
101	1	2009	200906271	1	1	0	1	1252.37	-0.6952	25	-0.390916	3	-0.6477	40	-1.03605	-2.61824	7.5359	2	0	-0.324533	90	-0.244321	0	0	739.256	1
101	1	2009	200906281	1	1	0	3	1215.45	0.7023	40	-0.197676	3	-0.6994	40	-0.578353	-2.24519	19.4841	2	0	-0.387023	90	-0.141558	0	0	430.116	1
101	1	2009	200906291	1	1	0	1	1238.87	-0.511	35	-0.424726	3	-0.842	50	-0.997197	-2.53939	12.0714	2	0	-0.259384	78.5714	-0.256891	0	20	687.968	1
101	1	2009	200906301	1	1	0	1	1247.44	-0.3895	25	-0.381697	3	-0.8874	40	-0.991762	-2.5887	9.5927	2	0	-0.308611	90	-0.273665	0	0	691.158	1
101	1	2009	200907011	1	1	0	3	1220.62	0.8985	40	-0.140695	3	-0.4215	40	-0.628006	-2.2611	21.0306	2	0	-0.42684	90	-0.126871	0	0	483.736	1
101	1	2009	200907021	1	1	0	4	1019.74	0.9321	21.2245	-0.757161	2	-0.249	75	-0.599168	-1.04498	15.5896	1	0.0032	-0.1251	86.3265	-0.12743	3	14.898	520.385	1
101	1	2009	200907031	1	1	0	1	1248.87	-0.4322	25	-0.381041	3	-0.86	40	-0.999246	-2.59594	8.9172	2	0	-0.313398	90	-0.269059	0	0	699.714	1
101	1	2009	200907041	1	1	0	1	1247.99	-0.2895	25	-0.371742	3	-0.9184	40	-0.985136	-2.59563	9.403	2	0	-0.316856	90	-0.282313	0	0	686.003	1
101	1	2009	200907051	1	1	0	1	1244.1	-0.3136	25	-0.383787	3	-0.9305	40	-0.97693	-2.57429	11.0161	2	0	-0.298058	90	-0.283712	0	0	674.166	1
101	1	2009	200907111	1	1	0	3	1078.69	-0.5236	36.9388	-0.175766	2	0.8459	30.4082	-0.101977	-1.72038	21.139	2	0.0049	-0.0152659	62.0408	-0.131894	0	0	14.1421	0.5696
101	1	2009	200907121	1	1	2.449	3	1113.09	-0.4411	24.6939	-0.113562	2	0.8908	46.9388	-0.258148	-1.76389	20.2534	2	0.0027	-0.0971375	90.2041	-0.213036	0	0	107.703	0.8032
101	1	2009	200907131	1	1	0	4	1000.49	0.7013	20.5102	-0.739521	2	-0.5103	61.2245	-0.595046	-0.951521	17.1668	1	0.0048	-0.0464639	82.0408	-0.0589981	3	21.2245	435.66	1
101	1	2009	200907141	1	1	4.1837	3	1108.04	-0.9007	35.102	-0.195175	2	0.399	66.0204	-0.311115	-1.83709	22.5924	2	0.0027	-0.101501	83.2653	-0.12246	0	0	140.357	0.8659
101	1	2009	200907151	1	1	8.0612	3	1132.92	-0.7396	40	-0.13563	2	0.6443	67.8571	-0.331009	-1.76567	16.4068	2	0.0024	-0.160242	77.9592	-0.183558	0	0	177.201	0.9342
101	1	2009	200907161	1	1	0	3	1100.83	-0.5548	10	-0.101977	2	0.8189	20	-0.181367	-1.72302	20.565	2	0.0027	-0.0635022	100	-0.2064	0	0	78.1025	0.72
101	1	2009	200907171	1	1	2.2449	3	1114.08	-0.3842	23.4694	-0.0877539	2	0.9225	44.6939	-0.234079	-1.73542	19.9852	2	0.0025	-0.0996933	91.0204	-0.234121	0	0	111.803	0.8072
101	1	2009	200907191	1	1	0	3	1093.2	-0.4321	10	-0.129601	2	0.8974	20	-0.205846	-1.7625	22.408	2	0.0028	-0.0464268	100	-0.189125	0	0	58.3095	0.6849
101	1	2009	200907201	1	1	0	4	1163.89	0.3615	28.3673	-0.0830696	2	-0.9029	75	-0.63379	-1.29389	11.458	1	0.0023	-0.0662241	78.9796	-0.463673	0	29.3878	183.576	0.9648
101	1	2009	200907211	1	1	0.7143	3	1095.41	-0.5092	20.102	-0.133023	2	0.8392	33.4694	-0.118309	-1.6926	18.9881	2	0.0043	-0.0488509	88.1633	-0.176052	0	8.5714	58.3095	0.6696
101	1	2009	200907221	1	1	3.1633	3	1070.74	-0.6649	18.5714	-0.252572	2	0.7242	34.5918	-0.231717	-1.90405	21.8268	3	0.0029	-0.0196084	94.6939	-0.112353	0	2.449	60.8276	0.6951
101	1	2009	200907231	1	1	2.1429	3	1079.21	-0.7501	22.8571	-0.241024	2	0.6377	43.5714	-0.252572	-1.8918	22.6604	3	0.0029	-0.0361837	91.4286	-0.112228	0	0	82.4621	0.745
101	1	2007	200907241	1	1	0	3	1096.94	-0.6229	10	-0.118729	2	0.7653	20	-0.145586	-1.70848	19.7246	2	0.0035	-0.0506987	100	-0.184916	0	0	67.082	0.6777
101	1	2009	200907251	1	1	2.1429	3	1076.86	-0.7267	14.1837	-0.216779	2	0.6818	26.7347	-0.219301	-1.86692	24.6834	3	0.0029	-0.0221109	97.551	-0.138182	0	2.0408	50	0.6731
101	1	2009	200907261	1	1	2.449	1	1088.28	-0.9856	77.0408	-0.416404	2	0.1153	44.2857	-1.11624	-1.45358	12.2121	3	0	-0.338958	72.449	-0.0601309	4	10	854.4	1
101	1	2009	200907271	1	1	1.6327	3	1167.69	-0.0423	15.9184	-0.115734	2	-0.9968	39.0816	-0.581088	-0.874409	14.6021	2	0.0035	-0.0785135	86.1225	-0.37059	0	1.6327	148.661	0.8185
101	1	2009	200907281	1	1	0	4	1209.77	0.9264	23.7755	-0.0748737	3	-0.3468	37.551	-0.959058	-2.36288	17.0379	2	0.0005	-0.22095	81.2245	-0.131151	0	0	424.5	0.972
101	1	2009	200907291	1	1	0.6122	4	1182.14	-0.547	8.3673	-0.0877539	2	0.3649	42.6531	-0.712806	-1.05442	4.7799	1	0.0027	-0.173637	90	-0.251581	0	0	303.644	0.9852
101	1	2009	200907301	1	1	0.102	3	1101.05	-0.4274	10.6122	-0.131513	2	0.8993	21.1224	-0.237851	-1.77778	21.9744	2	0.0028	-0.0660863	99.5918	-0.197062	0	0	76.1577	0.7333
101	1	2009	200907311	1	1	0.102	3	1088.36	-0.5788	19.4898	-0.146951	2	0.792	27.8571	-0.122053	-1.71417	21.2314	2	0.0042	-0.0288768	93.8775	-0.15778	0	1.4286	41.2311	0.6247
101	1	2009	200908011	1	1	3.8776	3	1119.4	-0.4845	33.2653	-0.111787	2	0.8657	62.6531	-0.274901	-1.7615	19.3371	2	0.0026	-0.114962	84.4898	-0.210263	0	0	125.3	0.8419
101	1	2009	200908021	1	1	0	4	1084.68	-0.9575	7.1429	-0.320769	2	-0.2841	0	-0.999446	-1.06061	18.8104	1	0	-0.310793	100	-0.153376	0	0	686.222	1
101	1	2009	200908031	1	1	3.9796	3	1121.02	-0.4455	33.8776	-0.101967	2	0.8877	63.7755	-0.269959	-1.75157	19.1166	2	0.0026	-0.119234	84.0816	-0.219103	0	0	130	0.8491
101	1	2009	200908041	1	1	0.2041	3	1099.07	-0.5786	11.2245	-0.115743	2	0.794	22.2449	-0.140341	-1.69864	18.8686	2	0.0036	-0.0571471	99.1837	-0.188928	0	0	72.111	0.6905
101	1	2009	200908051	1	1	0	3	1176.09	-0.2967	24.2857	-0.0806489	2	-0.9519	39.0816	-0.626754	-0.976725	11.1926	2	0.0025	-0.117663	81.4286	-0.328165	0	22.8571	208.806	0.949
101	1	2009	200908061	1	1	0.3061	3	1090.55	-0.5443	23.1633	-0.14455	2	0.8194	32.3469	-0.115748	-1.70437	20.6355	2	0.0044	-0.0352241	89.7959	-0.162464	0	4.2857	44.7214	0.639
101	1	2009	200908071	1	1	3.8776	3	1119.4	-0.4845	33.2653	-0.111787	2	0.8657	62.6531	-0.274901	-1.7615	19.3371	2	0.0026	-0.114962	84.4898	-0.210263	0	0	125.3	0.8419
101	1	2009	200908081	1	1	0	3	1097.31	-0.6419	10	-0.113566	2	0.756	20	-0.159357	-1.71653	20.063	2	0.0032	-0.0524097	100	-0.190771	0	0	70.7107	0.6854
101	1	2009	200908091	1	1	1.6327	3	1108.09	-0.4581	19.7959	-0.125282	2	0.881	37.9592	-0.253917	-1.77508	21.0215	2	0.0028	-0.0840457	93.4694	-0.204211	0	0	94.3398	0.7751
101	1	2009	200908101	1	1	0.4082	1	1105.4	-0.9711	83.6735	-0.352835	2	0.1985	40.7143	-1.1873	-1.47973	11.6969	3	0	-0.402979	70.4082	-0.125282	4	10	876.641	1
101	1	2009	200908111	1	1	3.4694	3	1120.03	-0.3833	30.8163	-0.0663958	2	0.9211	58.1633	-0.233437	-1.71429	18.6423	2	0.0023	-0.116742	86.1225	-0.250715	0	0	130	0.8419
101	1	2009	200908121	1	1	2.0408	3	1112.68	-0.3829	22.2449	-0.0969475	2	0.9232	42.449	-0.23936	-1.74533	20.2576	2	0.0026	-0.0958471	91.8367	-0.227088	0	0	107.703	0.7991
101	1	2009	200908131	1	1	2.449	3	1115.48	-0.3928	24.6939	-0.0787624	2	0.918	46.9388	-0.229114	-1.72551	19.6314	2	0.0024	-0.10359	90.2041	-0.240588	0	0	116.619	0.8149
101	1	2009	200908141	1	1	3.9796	3	1121.02	-0.4455	33.8776	-0.101967	2	0.8877	63.7755	-0.269959	-1.75157	19.1166	2	0.0026	-0.119234	84.0816	-0.219103	0	0	130	0.8491
101	1	2009	200908151	1	1	4.6939	3	1125.53	-0.4235	38.1633	-0.0927289	2	0.8979	71.6327	-0.273665	-1.74051	18.5185	2	0.0024	-0.132361	81.2245	-0.225415	0	0	143.178	0.874
101	1	2009	200908161	1	1	0	4	1088.7	-0.9756	5.3061	-0.310793	2	-0.2134	0	-1.00068	-1.04019	18.7137	1	0	-0.320769	100	-0.131513	0	0	681.176	1
101	1	2009	200908171	1	1	1.4286	3	1109.67	-0.5323	18.5714	-0.0787624	2	0.8373	35.7143	-0.175767	-1.6918	18.2462	2	0.0027	-0.0878844	94.2857	-0.225595	0	0	106.302	0.768
101	1	2009	200908181	1	1	0.8163	3	1104.64	-0.4414	14.898	-0.128046	2	0.8909	28.9796	-0.245811	-1.7764	21.5057	2	0.0028	-0.0751045	96.7347	-0.201529	0	0	85.44	0.7542
101	1	2009	200908191	1	1	0.2041	3	1099.07	-0.5786	11.2245	-0.115743	2	0.794	22.2449	-0.140341	-1.69864	18.8686	2	0.0036	-0.0571471	99.1837	-0.188928	0	0	72.111	0.6905
101	1	2009	200908201	1	1	1.6327	3	1109.75	-0.423	19.7959	-0.115743	2	0.9012	37.9592	-0.249944	-1.76516	20.7367	2	0.0027	-0.0881103	93.4694	-0.211899	0	0	98.4886	0.7828
101	1	2009	200908211	1	1	0.6122	3	1105.71	-0.3909	13.6735	-0.104874	2	0.9191	26.7347	-0.22292	-1.74808	21.0024	2	0.0027	-0.0775424	97.551	-0.217509	0	0	89.4427	0.7583
101	1	2009	200908221	1	1	0	3	1094.6	-0.6495	10	-0.12246	2	0.7472	20	-0.151311	-1.71831	20.2245	2	0.0034	-0.0445727	100	-0.181366	0	0	63.2456	0.666
101	1	2009	200908231	1	1	0	1	1210.84	-0.6802	85	-0.228268	3	0.4347	40	-0.990651	-1.54509	3.3362	2	0	-0.741096	60	-0.200982	1	20	870.46	0.999
101	1	2009	200908241	1	1	2.3469	3	1158.06	-0.0928	43.5714	-0.17398	2	-0.9945	75	-0.540002	-0.802366	14.3989	4	0.0036	-0.04	69.3878	-0.408796	4	42.449	100.499	0.7328
101	1	2009	200908251	1	1	0	3	1089.71	-0.4202	10	-0.145586	2	0.9058	20	-0.214839	-1.78224	23.1663	2	0.0028	-0.0389742	100	-0.176803	0	0	50	0.6675
101	1	2009	200908261	1	1	2.7551	3	1116.88	-0.4048	26.5306	-0.0700542	2	0.9119	50.3061	-0.224484	-1.7156	19.1302	2	0.0024	-0.107697	88.9796	-0.246509	0	0	120.831	0.823
101	1	2009	200908271	1	1	0	3	1100.59	-0.3948	10	-0.118309	2	0.9174	20	-0.220934	-1.75943	21.844	2	0.0027	-0.0646029	100	-0.20439	0	0	76.1577	0.7287
101	1	2009	200908281	1	1	0	3	1097.31	-0.6419	10	-0.113566	2	0.756	20	-0.159357	-1.71653	20.063	2	0.0032	-0.0524097	100	-0.190771	0	0	70.7107	0.6854
101	1	2009	200908291	1	1	9.3878	3	1062.88	-0.406	60	-0.461836	2	0.8814	75	-0.922167	-1.85569	23.1631	3	0.0027	-0.0877411	74.6939	-0.100092	3	20	475.079	1
101	1	2009	200908301	1	1	0	3	1171.38	-0.2929	41.6327	-0.101977	2	-0.953	54.7959	-0.605622	-0.9737	12.8386	4	0.0025	-0.0967313	71.0204	-0.349846	4	50.6122	193.132	0.9281
101	1	2009	200908311	1	1	0.8163	3	1104.64	-0.4414	14.898	-0.128046	2	0.8909	28.9796	-0.245811	-1.7764	21.5057	2	0.0028	-0.0751045	96.7347	-0.201529	0	0	85.44	0.7542
101	1	2009	200909011	1	1	0.8163	3	1104.64	-0.4414	14.898	-0.128046	2	0.8909	28.9796	-0.245811	-1.7764	21.5057	2	0.0028	-0.0751045	96.7347	-0.201529	0	0	85.44	0.7542
101	1	2009	200909021	1	1	1.8367	3	1111.27	-0.3959	21.0204	-0.10629	2	0.9164	40.2041	-0.244835	-1.75525	20.4255	2	0.0027	-0.0920486	92.6531	-0.219641	0	0	102.956	0.7909
101	1	2009	200909031	1	1	0	3	1093.2	-0.4321	10	-0.129601	2	0.8974	20	-0.205846	-1.7625	22.408	2	0.0028	-0.0464268	100	-0.189125	0	0	58.3095	0.6849
101	1	2009	200909041	1	1	20	3	1067.33	-0.7726	60	-0.369449	2	-0.6273	75	-0.707101	-2.06504	22.8031	3	0.003	-0.10494	80	-0.0944313	3	20	374.833	1
101	1	2009	200909051	1	1	0.102	3	1047.69	-0.8369	13.9796	-0.93107	2	-0.2005	31.3265	-0.537458	-1.23709	18.1254	2	0.0021	-0.201458	84.4898	-0.333005	4	5.102	531.507	1
101	1	2009	200909061	1	1	3.9796	3	1121.02	-0.4455	33.8776	-0.101967	2	0.8877	63.7755	-0.269959	-1.75157	19.1166	2	0.0026	-0.119234	84.0816	-0.219103	0	0	130	0.8491
101	1	2009	200909071	1	1	0	3	1033.79	-0.798	34.1837	-0.756103	3	0.4885	61.2245	-1.17664	-1.33139	22.5269	1	0.0034	-0.141021	74.2857	-0.231717	0	33.0612	361.386	0.9918
101	1	2009	200909081	1	1	0.102	3	1088.36	-0.5788	19.4898	-0.146951	2	0.792	27.8571	-0.122053	-1.71417	21.2314	2	0.0042	-0.0288768	93.8775	-0.15778	0	1.4286	41.2311	0.6247
101	1	2009	200909091	1	1	5.9184	3	1048.87	-0.9051	57.449	-0.92043	2	0.3286	68.2653	-0.58692	-1.29309	18.3101	1	0.0019	-0.196913	72.449	-0.319545	0	4.0816	578.014	1
101	1	2009	200909101	1	1	4.3878	3	1053.96	-0.8204	62.0408	-0.90044	2	0.3041	68.2653	-0.601062	-1.28876	12.9117	1	0.0013	-0.208001	72.449	-0.300357	0	0	594.054	1
101	1	2009	200909111	1	1	4.6939	3	1051.71	-0.8953	61.1224	-0.910435	2	0.3008	68.2653	-0.59399	-1.29089	15.7939	1	0.0016	-0.202594	72.449	-0.310337	0	0.8163	586.003	1
101	1	2009	200909121	1	1	0	1	1108.57	-0.9771	85	-0.408524	2	0.1676	40	-1.03097	-1.72038	11.6848	3	0	-0.289124	70	-0.243488	4	10	679.559	1
101	1	2009	200909131	1	1	7.449	3	1045.67	-0.9014	52.8571	-0.930426	2	0.3607	68.2653	-0.579849	-1.29537	20.066	1	0.0022	-0.190781	72.449	-0.327516	0	8.1633	570.088	1
101	1	2009	200909141	1	1	8.3673	3	1049.21	-0.8297	59.898	-0.902215	2	0.4339	75	-0.629345	-1.32789	17.7403	1	0.002	-0.173939	70	-0.300978	0	8.9796	618.466	1
101	1	2009	200909151	1	1	1.9388	3	1112.46	-0.4964	21.6327	-0.0700542	2	0.8594	41.3265	-0.184916	-1.69023	18.2659	2	0.0025	-0.0960275	92.2449	-0.234932	0	0	113.137	0.7884
103	1	2008	200804221	1	1	5	1	1112.45	0.3531	95	-0.40049	2	-0.9262	75	-0.219716	-1.96183	21.4126	3	0.0061	-0.0209332	70	-0.0548868	3	20	58.3095	0.7812
103	1	2008	200804231	1	1	5	1	1112.09	0.2325	93.1633	-0.361099	2	-0.9664	75	-0.211881	-2.11253	20.3703	3	0.0048	-0.0165459	66.3265	-0.100336	3	23.6735	133.417	0.822
103	1	2008	200804241	1	1	5	1	1075.33	0.4875	85	-0.511709	2	-0.8534	75	-0.172265	-2.13934	17.4921	3	0.0048	-0.0434961	50	-0.0571631	3	40	53.8516	0.5864
103	1	2008	200804251	1	1	1.8367	3	1159.96	0.5256	60.2041	-0.20614	3	-0.8447	75	-0.380576	-2.1628	16.0733	2	0.0019	-0.180017	76.3265	-0.109991	0	7.3469	226.716	0.9944
103	1	2008	200804261	1	1	4.898	1	1097.94	0.4674	83.4694	-0.412422	2	-0.7599	73.4694	-0.214927	-2.16769	18.5269	3	0.0052	-0.0405189	50.8163	-0.0157408	3	39.1837	64.0312	0.8103
103	1	2008	200804271	1	1	0	4	1221.7	-0.2389	57.1429	-0.430332	3	-0.9648	72.1429	-0.940639	-2.49618	20.349	4	0.001	-0.22362	53.2653	-0.309319	4	64.2857	624.26	1
103	1	2008	200804281	1	1	5	1	1072.23	0.1877	85	-0.542761	2	-0.9803	75	-0.23032	-2.19109	18.2781	3	0.0044	-0.0405189	50	-0.121557	3	40	44.7214	0.5951
103	1	2008	200804291	1	1	3.9796	1	1113.34	0.6359	77.6531	-0.370665	2	-0.7158	63.7755	-0.218984	-2.02618	18.4116	3	0.0057	-0.0194798	74.0816	-0.0242513	3	15.9184	80.6226	0.7654
103	1	2008	200804301	1	1	5	1	1104.97	0.2676	92.3469	-0.37999	2	-0.9578	75	-0.195176	-2.10618	19.7424	3	0.005	-0.0165459	64.6939	-0.0946065	3	25.3061	114.017	0.7889
103	1	2008	200805011	1	1	0	3	1241.57	0.8	46.5306	-0.134889	3	-0.5909	45.7143	-0.672304	-2.32908	12.6983	2	0	-0.479322	83.4694	-0.200233	0	0	522.015	1
103	1	2008	200805021	1	1	0	3	1233.92	0.5867	40	-0.156209	3	-0.8052	40	-0.63613	-2.31957	16.3579	2	0	-0.433863	90	-0.220613	0	0	469.574	1
103	1	2008	200805031	1	1	0	3	1242.42	0.3771	53.0612	-0.111745	3	-0.9199	51.4286	-0.664237	-2.3848	13.5493	2	0	-0.426072	76.9388	-0.300728	0	0	462.709	1
103	1	2008	200805041	1	1	0	1	1229.85	-0.3698	26.2245	-0.199994	3	-0.928	40	-0.716374	-2.55008	18.5888	2	0	-0.264058	90	-0.304783	0	0	440.114	1
103	1	2008	200805051	1	1	5	1	1140.58	0.3727	95	-0.273665	2	-0.9122	75	-0.297981	-2.1375	14.652	3	0.0032	-0.1024	70	-0.0728234	3	20	189.737	0.95
103	1	2008	200805061	1	1	5	1	1081.5	0.5691	85	-0.457485	2	-0.7078	75	-0.159357	-2.11823	19.7436	3	0.0052	-0.0547595	50	-0.0170353	3	40	64.0312	0.6808
103	1	2009	200805071	1	1	0	1	1225.28	-0.3807	26.7347	-0.207107	3	-0.9235	41.4286	-0.714277	-2.55493	20.0624	2	0.0001	-0.250591	88.3673	-0.291363	0	2.8571	434.626	1
103	1	2008	200805081	1	1	0	1	1227.3	-0.4568	30	-0.238132	3	-0.8874	45	-0.748393	-2.58897	19.606	2	0.0001	-0.255501	84.2857	-0.297981	0	10	465.188	1
103	1	2008	200805091	1	1	0	3	1166.77	-0.1536	40	-0.171154	3	-0.967	75	-0.419276	-2.28414	15.3562	2	0.0022	-0.188472	80	-0.21049	0	0	182.483	0.9847
103	1	2008	200805101	1	1	0	4	1197.43	-0.1671	60	-0.422151	3	-0.9845	75	-0.884812	-2.46838	26.0985	4	0.002	-0.177335	50	-0.29222	4	70	564.004	1
103	1	2008	200805111	1	1	0	3	1167.72	0.508	40	-0.178029	3	-0.8582	75	-0.405589	-2.18918	15.7014	2	0.0013	-0.206643	80	-0.137462	0	0	254.951	1
103	1	2008	200805121	1	1	5	1	1143.94	0.3936	95	-0.260178	2	-0.908	75	-0.310793	-2.15046	14.8419	3	0.0028	-0.114341	70	-0.0830696	3	20	191.05	0.9669
103	1	2008	200805131	1	1	0	3	1257.03	0.6784	80	-0.100492	3	-0.6725	75	-0.743559	-2.41655	7.6372	2	0	-0.516015	50	-0.291878	0	0	564.358	1
103	1	2008	200805141	1	1	2.8571	1	1155.73	0.511	71.4286	-0.21724	2	-0.8524	75	-0.3579	-2.16933	15.7345	3	0.0022	-0.161569	74.2857	-0.101977	3	11.4286	224.722	0.9873
103	1	2008	200805151	1	1	0	4	1202.36	-0.4688	58.5714	-0.26152	3	-0.8822	73.5714	-0.729446	-2.56964	25.7131	4	0.0011	-0.197782	51.6326	-0.241232	4	67.1429	433.82	1
103	1	2008	200805161	1	1	5	1	1116.01	0.3316	95	-0.353967	2	-0.9265	75	-0.216317	-2.09076	20.2816	3	0.0049	-0.0236826	70	-0.0915124	3	20	143.178	0.8098
103	1	2008	200805171	1	1	0	4	1162.9	-0.4741	57.7551	-0.263235	3	-0.88	71.9388	-0.650698	-2.51563	24.0124	4	0.0021	-0.112777	52.0408	-0.153931	4	67.1429	341.321	0.9873
103	1	2008	200805181	1	1	4.6939	1	1149.53	0.5042	91.6326	-0.248381	2	-0.8503	75	-0.347516	-2.11813	14.9954	3	0.0025	-0.141868	70.6122	-0.0754045	3	18.7755	183.848	0.9699
103	1	2008	200805191	1	1	2.551	1	1143.6	0.6896	70.5102	-0.352267	2	-0.628	57.8571	-0.322634	-2.00841	10.805	3	0.0032	-0.138367	70	-0.0640946	3	10.2041	194.165	0.9531
103	1	2008	200805201	1	1	5	1	1126.02	0.0618	85	-0.313197	2	-0.9924	75	-0.283824	-2.19793	16.7838	3	0.0042	-0.051026	50	-0.0924196	3	40	78.1025	0.9546
103	1	2008	200805211	1	1	2.7551	1	1095.98	0.3643	51.3265	-0.470842	2	-0.9129	41.3265	-0.241232	-2.20964	14.1089	3	0.005	-0.0733119	67.9592	-0.0721158	3	22.0408	89.4427	0.7323
103	1	2008	200805221	1	1	5	1	1108.48	0.2454	92.7551	-0.37053	2	-0.9642	75	-0.203454	-2.10933	20.3026	3	0.0049	-0.0152974	65.5102	-0.0980434	3	24.4898	123.693	0.8057
103	1	2008	200805231	1	1	0	3	1250.99	0.5555	73.4694	-0.129061	3	-0.8092	69.2857	-0.705403	-2.38776	11.0893	2	0	-0.487075	56.5306	-0.273665	0	0	526.118	1
103	1	2008	200805241	1	1	0	1	1235.09	-0.9754	40.7143	-0.447521	3	-0.2054	55.7143	-1.10334	-2.55131	14.6141	2	0.0004	-0.237296	72.0408	-0.153931	0	31.4286	793.221	1
103	1	2008	200805251	1	1	4.7959	1	1114.27	0.4012	91.5306	-0.364132	2	-0.902	72.7551	-0.213927	-2.05655	19.5432	3	0.0053	-0.0211302	70.8163	-0.0604258	3	19.1837	120	0.7741
103	1	2008	200805261	1	1	5	1	1085.75	0.523	85	-0.445973	2	-0.7253	75	-0.173189	-2.13056	19.1771	3	0.0052	-0.059104	50	-0.0165789	3	40	78.1025	0.7149
103	1	2008	200805271	1	1	0	1	1244.53	-0.3296	25	-0.247776	3	-0.9407	40	-0.850231	-2.64791	12.1125	2	0	-0.320071	90	-0.326052	0	0	567.979	1
103	1	2008	200805281	1	1	5	1	1086.86	0.4088	85	-0.437827	2	-0.8508	75	-0.171339	-2.1237	19.4269	3	0.0052	-0.0543823	50	-0.0246134	3	40	78.1025	0.7231
103	1	2008	200805291	1	1	5	1	1146.3	0.4299	95	-0.251382	2	-0.8919	75	-0.320144	-2.15416	14.5295	3	0.0026	-0.123932	70	-0.0848571	3	20	197.99	0.973
103	1	2008	200805301	1	1	0	3	1253.59	0.2495	80	-0.100097	3	-0.9636	75	-0.721368	-2.4351	9.1066	2	0	-0.447032	50	-0.330761	0	0	510.392	1
103	1	2008	200805311	1	1	0	3	1247.55	0.5063	64.4898	-0.135598	3	-0.8493	61.4286	-0.688591	-2.37785	12.4261	2	0	-0.470429	65.5102	-0.271433	0	0	506.36	1
103	1	2008	200806011	1	1	0	3	1220.47	0.4377	40	-0.0540582	3	-0.886	40	-0.58223	-2.33008	16.0994	2	0	-0.369756	90	-0.291704	0	0	386.394	1
103	1	2008	200806021	1	1	0	3	1226.46	0.1519	40	-0.0617546	3	-0.9849	40	-0.617489	-2.41077	16.0443	2	0	-0.32032	90	-0.354252	0	0	380.526	1
103	1	2008	200806031	1	1	0	3	1206.61	0.199	40	-0.0384445	3	-0.9739	49.2857	-0.537487	-2.33079	16.935	2	0	-0.309718	87.3469	-0.283889	0	0	322.49	1
103	1	2008	200806041	1	1	0	3	1222.61	0.3199	40	-0.0418447	3	-0.9359	40	-0.58906	-2.34795	15.6402	2	0	-0.362357	90	-0.308684	0	0	383.275	1
103	1	2008	200806051	1	1	0	1	1258.67	0.8255	72.2449	-0.15778	3	-0.4894	39.7959	-1.25415	-2.8771	3.1799	2	0	-0.518934	42.449	-0.194148	0	0	778.845	0.95
103	1	2008	200806061	1	1	0	0	1259.87	0.8712	91.0204	-0.140695	3	-0.4213	24.4898	-1.27279	-2.87218	3.3536	0	0	-0.510286	26.1225	-0.214012	0	0	774.919	0.95
103	1	2008	200806071	1	1	0	3	1255.65	0.135	80	-0.0848571	3	-0.9761	75	-0.737626	-2.45744	8.0766	2	0	-0.442484	50	-0.340728	0	0	520	1
103	1	2008	200806081	1	1	5	1	1129.99	0.5403	95	-0.316848	2	-0.7532	75	-0.264322	-2.08365	17.1601	3	0.0046	-0.0662095	70	-0.0326042	3	20	136.015	0.8715
103	1	2008	200806091	1	1	0	3	1220.29	-0.1445	40	-0.112233	3	-0.9844	40	-0.629994	-2.45646	19.582	2	0	-0.267696	90	-0.311757	0	0	368.782	1
103	1	2008	200806101	1	1	5	1	1130.57	0.2056	91.1225	-0.30429	2	-0.9641	75	-0.269987	-2.15736	17.155	3	0.0041	-0.0613005	62.2449	-0.108723	3	27.7551	128.062	0.9342
103	1	2008	200806111	1	1	0	1	1240.94	-0.9223	25	-0.386901	3	-0.3527	40	-1.14039	-2.60325	13.0856	2	0	-0.272966	90	-0.14281	0	0	837.616	0.9964
103	1	2008	200806121	1	1	0	3	1237.77	0.3737	43.2653	-0.0943333	3	-0.9184	42.8571	-0.64543	-2.37539	14.7448	2	0	-0.410041	86.7347	-0.302143	0	0	442.832	1
103	1	2008	200806131	1	1	0	3	1236.69	0.4203	41.6326	-0.0969475	3	-0.9018	41.4286	-0.642081	-2.36656	15.1791	2	0	-0.414953	88.3674	-0.292216	0	0	444.072	1
103	1	2008	200806141	1	1	0	3	1175.88	0.2683	40	-0.140695	3	-0.9509	75	-0.429991	-2.25331	15.1819	2	0.0007	-0.224379	80	-0.187067	0	0	234.094	0.9949
103	1	2008	200806151	1	1	0	3	1215.34	0.5825	40	-0.113566	3	-0.8074	40	-0.577953	-2.28598	18.3146	2	0	-0.371591	90	-0.231717	0	0	408.167	1
103	1	2008	200806161	1	1	5	1	1123.56	0.3241	95	-0.331651	2	-0.928	75	-0.238523	-2.10694	18.494	3	0.0045	-0.0431213	70	-0.0858196	3	20	164.924	0.8552
103	1	2008	200806171	1	1	0	3	1247.35	0.3389	66.9388	-0.117658	3	-0.9354	63.5714	-0.6864	-2.40312	11.5612	2	0	-0.43605	63.0612	-0.310435	0	0	481.664	1
103	1	2008	200806181	1	1	0	3	1237.71	0.4972	42.449	-0.126537	3	-0.8658	42.1429	-0.649037	-2.34966	15.6392	2	0	-0.437366	87.551	-0.26084	0	0	468.722	1
103	1	2008	200806191	1	1	0	3	1253.74	0.8952	80	-0.112351	3	-0.4306	75	-0.734365	-2.39259	9.0187	2	0	-0.537139	50	-0.260754	0	0	577.754	1
103	1	2008	200806201	1	1	2.0408	1	1096	0.3253	44.6939	-0.417244	2	-0.9409	42.449	-0.161	-2.02091	18.2572	2	0.0057	-0.0288966	81.8367	-0.0918575	0	8.1633	98.4886	0.6568
103	1	2008	200806211	1	1	0	3	1217.41	0.7863	40	-0.191524	3	-0.5899	40	-0.588551	-2.24673	19.5629	2	0	-0.395935	90	-0.131039	0	0	446.43	1
103	1	2008	200806221	1	1	0	4	1206.55	-0.4742	55	-0.262474	3	-0.8791	70	-0.73688	-2.57542	25.1413	4	0.0009	-0.206953	55.7143	-0.250784	4	60	442.832	1
103	1	2008	200806231	1	1	5	1	1074	0.2616	85	-0.53246	2	-0.9609	75	-0.210511	-2.17375	17.9604	3	0.0046	-0.0436372	50	-0.100058	3	40	50	0.5905
103	1	2008	200806241	1	1	0	1	1245.85	-0.3488	25	-0.382612	3	-0.9118	40	-0.984323	-2.58149	10.3483	2	0	-0.303496	90	-0.278555	0	0	682.642	1
103	1	2008	200806251	1	1	0	1	1255.16	-0.5744	25	-0.149982	3	-0.793	40	-0.833782	-2.61245	3.0417	2	0	-0.390481	90	-0.281412	0	0	572.8	1
103	1	2008	200806261	1	1	0	3	1259.81	0.9046	80	-0.0920837	3	0.0802	75	-0.798368	-2.45291	4.315	2	0	-0.571385	50	-0.302783	0	0	633.877	0.9888
103	1	2008	200806271	1	1	0	3	1236.63	0.4762	40.8163	-0.113566	3	-0.8785	40.7143	-0.644103	-2.35366	15.8175	2	0	-0.428647	89.1837	-0.271433	0	0	457.056	1
103	1	2008	200806281	1	1	0	3	1248	0.2895	69.3878	-0.115174	3	-0.9492	65.7143	-0.689777	-2.41191	11.2584	2	0	-0.429868	60.6122	-0.320421	0	0	480.937	1
103	1	2008	200806291	1	1	0	3	1258.07	-0.1973	80	-0.0663958	3	-0.9565	75	-0.771033	-2.50212	6.2444	2	0	-0.43611	50	-0.322634	0	0	541.479	1
103	1	2008	200806301	1	1	0	3	1256.06	0.2942	80	-0.0883282	3	-0.952	75	-0.736598	-2.43614	7.9709	2	0	-0.468886	50	-0.322618	0	0	530.848	1
103	1	2008	200807011	1	1	0	3	1244.01	0.8428	53.0612	-0.115743	3	-0.5341	51.4286	-0.688471	-2.33953	11.7389	2	0	-0.494685	76.9388	-0.207107	0	0	540.833	1
103	1	2008	200807021	1	1	5	1	1081.31	0.6471	85	-0.465717	2	-0.6277	75	-0.162464	-2.1252	19.1176	3	0.0052	-0.0578052	50	-0.0139791	3	40	64.0312	0.6721
103	1	2008	200807031	1	1	3.2653	1	1105.23	0.3842	65.5102	-0.391653	2	-0.9137	55.9184	-0.189336	-2.03091	18.702	3	0.0056	-0.014439	76.9388	-0.0664578	3	13.0612	100.499	0.7139
103	1	2008	200807041	1	1	5	1	1111	0.2416	88.2653	-0.361929	2	-0.9627	75	-0.2211	-2.1378	18.838	3	0.0049	-0.0154541	56.5306	-0.0803638	3	33.4694	101.98	0.8526
103	1	2008	200807051	1	1	3.0612	1	1156.39	0.5591	73.6735	-0.228896	2	-0.8116	75	-0.373957	-2.13035	15.6764	3	0.0021	-0.167266	73.8775	-0.103828	3	12.2449	206.155	0.9837
103	1	2008	200807061	1	1	5	1	1123.19	0.3878	95	-0.336738	2	-0.9022	75	-0.238445	-2.08226	18.6873	3	0.0049	-0.0436372	70	-0.057507	3	20	140.357	0.8332
103	1	2008	200807071	1	1	0	3	1225.14	0.1638	40	-0.0418447	3	-0.9838	40	-0.604477	-2.3838	15.3896	2	0	-0.338283	90	-0.341081	0	0	380.132	1
103	1	2008	200807081	1	1	5	1	1131.6	0.5403	95	-0.312078	2	-0.7501	75	-0.281072	-2.06703	17.9116	3	0.0044	-0.0756455	70	-0.0215946	3	20	122.066	0.8919
103	1	2008	200807091	1	1	4.5918	1	1106.85	0.3337	88.0612	-0.380647	2	-0.928	70.5102	-0.190771	-2.06526	20.2131	3	0.0053	-0.0145855	71.6326	-0.0949982	3	18.3673	120.416	0.7481
103	1	2008	200807101	1	1	0	3	1224.25	0.5414	40	-0.10816	3	-0.8371	40	-0.604674	-2.31303	17.4303	2	0	-0.398316	90	-0.245953	0	0	434.166	1
103	1	2008	200807111	1	1	4.0816	1	1064.07	0.3679	88.9796	-0.510728	2	-0.9226	61.2245	-0.170631	-2.13035	17.4328	3	0.0044	-0.0168154	40.8163	-0.0860004	3	32.6531	20	0.5456
103	1	2008	200807121	1	1	0	3	1214.52	0.2842	40	-0.0313041	3	-0.9523	40	-0.561152	-2.33469	16.3784	2	0	-0.338635	90	-0.298534	0	0	353.553	1
103	1	2008	200807131	1	1	5	1	1080.86	0.4196	85	-0.509391	2	-0.8889	75	-0.193368	-2.16113	17.6145	3	0.0049	-0.0619282	50	-0.0658933	3	40	72.111	0.616
103	1	2008	200807311	1	1	5	1	1074.8	0.2252	85	-0.535394	2	-0.9711	75	-0.220487	-2.1835	18.0258	3	0.0046	-0.0467733	50	-0.107683	3	40	50.9902	0.5987
103	1	2008	200808011	1	1	4.898	1	1067.69	0.2275	85.9184	-0.537812	2	-0.9711	73.4694	-0.210511	-2.16942	18.0353	3	0.0043	-0.0260697	48.9796	-0.112914	3	39.1837	30	0.5706
103	1	2008	200808021	1	1	0	3	1128.54	-0.3432	5	-0.294945	2	-0.932	0	-0.361113	-2.28958	13.7695	3	0.0032	-0.0813102	100	-0.131894	0	0	63.2456	0.9806
103	1	2008	200808031	1	1	3.5714	1	1152.18	0.5887	79.7959	-0.279272	2	-0.7734	71.4286	-0.366622	-2.07518	14.0419	3	0.0025	-0.168034	71.8367	-0.131828	3	14.2857	206.155	0.972
103	1	2008	200808041	1	1	4.4898	1	1089.07	0.2809	84.4898	-0.424255	2	-0.9556	69.3878	-0.151284	-2.0749	20.2647	3	0.0052	-0.0403015	68.3674	-0.0862494	3	21.6327	70.7107	0.6854
103	1	2008	200808051	1	1	5	1	1124.51	0.6115	95	-0.334802	2	-0.6982	75	-0.254229	-2.05575	19.0345	3	0.0052	-0.0511187	70	-0.0173107	3	20	107.703	0.8404
103	1	2008	200808061	1	1	2.1429	3	1154.52	0.6469	64.6939	-0.282299	2	-0.7365	67.1429	-0.375228	-2.07521	14.7095	3	0.0023	-0.18262	73.4694	-0.130233	0	8.5714	223.607	0.9816
103	1	2008	200808071	1	1	4.4898	1	1093.36	0.6963	77.3469	-0.441466	2	-0.5985	67.3469	-0.206866	-2.16908	16.8626	3	0.0052	-0.0626576	54.0816	-0.0195701	3	35.9184	78.1025	0.7542
103	1	2008	200808081	1	1	2.7551	1	1095.98	0.3643	51.3265	-0.470842	2	-0.9129	41.3265	-0.241232	-2.20964	14.1089	3	0.005	-0.0733119	67.9592	-0.0721158	3	22.0408	89.4427	0.7323
103	1	2008	200808091	1	1	4.2857	1	1063.36	0.1073	88.0612	-0.544707	2	-0.9919	64.2857	-0.251544	-2.20445	18.8402	3	0.004	-0.0200463	42.8571	-0.146036	3	34.2857	20	0.5824
103	1	2008	200808101	1	1	4.898	1	1088.52	0.719	83.4694	-0.471373	2	-0.6181	73.4694	-0.194148	-2.16125	16.837	3	0.0051	-0.0733112	50.8163	-0.0338432	3	39.1837	94.3398	0.6879
103	1	2008	200808111	1	1	0	3	1210.04	-0.1665	40	-0.103911	3	-0.9799	50	-0.59941	-2.43491	20.7614	2	0.0001	-0.250423	87.1429	-0.298986	0	0	337.343	1
103	1	2008	200808121	1	1	5	1	1117.13	0.3214	95	-0.349846	2	-0.93	75	-0.220212	-2.10019	20.0418	3	0.0047	-0.0253241	70	-0.0959126	3	20	145.602	0.8241
103	1	2008	200808131	1	1	5	1	1118.74	0.1676	86.4286	-0.337924	2	-0.9797	75	-0.249168	-2.1631	17.618	3	0.0046	-0.026662	52.8571	-0.0830834	3	37.1429	89.4427	0.9123
103	1	2008	200808141	1	1	1.3265	3	1161.66	0.597	54.5918	-0.224484	3	-0.7839	75	-0.398692	-2.12913	16.0344	2	0.0015	-0.192449	77.3469	-0.140964	0	5.3061	228.254	0.9924
103	1	2008	200808151	1	1	1.0204	3	1163.31	0.5325	51.2245	-0.199484	3	-0.8415	75	-0.395682	-2.1618	15.9056	2	0.0017	-0.191661	77.9592	-0.12246	0	4.0816	233.452	0.9959
103	1	2008	200808161	1	1	1.7347	1	1090.64	0.2704	39.4898	-0.429875	2	-0.9566	39.0816	-0.144381	-2.02395	18.4689	2	0.0055	-0.0394218	83.0612	-0.106407	0	6.9388	80	0.6328
103	1	2008	200808171	1	1	0	3	1249.49	0.4118	71.0204	-0.124166	3	-0.9031	67.1429	-0.697576	-2.39528	11.3187	2	0	-0.463414	58.9796	-0.291335	0	0	503.587	1
103	1	2008	200808181	1	1	0	4	1193.36	-0.2701	60	-0.331861	3	-0.96	75	-0.784967	-2.52881	25.8316	4	0.0015	-0.181038	50	-0.240817	4	70	477.074	1
103	1	2008	200808191	1	1	5	1	1080.69	0.4396	85.6122	-0.451655	2	-0.867	75	-0.14968	-2.10171	21.4775	3	0.0052	-0.0471028	51.2245	-0.0322853	3	38.7755	56.5685	0.6731
103	1	2008	200808201	1	1	0	3	1214.65	0.6008	40	-0.100492	3	-0.7945	40	-0.573491	-2.29017	17.8476	2	0	-0.367663	90	-0.244321	0	0	404.969	1
103	1	2008	200808211	1	1	0	3	1258.18	0.1327	80	-0.0663958	3	-0.9751	75	-0.756368	-2.46718	6.6616	2	0	-0.458467	50	-0.332589	0	0	540	1
103	1	2008	200808221	1	1	0	1	1235.56	-0.205	32.8571	-0.391014	3	-0.972	47.8571	-0.947816	-2.5457	14.2289	2	0	-0.271198	81.0204	-0.306745	0	15.7143	640.703	1
103	1	2008	200808231	1	1	0	3	1224.98	0.531	40	-0.0871919	3	-0.8431	40	-0.603572	-2.32603	16.6056	2	0	-0.395062	90	-0.267568	0	0	419.762	1
103	1	2008	200808241	1	1	0	3	1222.49	0.539	40	-0.0806489	3	-0.8373	40	-0.594327	-2.3214	16.4975	2	0	-0.386751	90	-0.269986	0	0	410	1
103	1	2008	200808251	1	1	5	1	1084.04	0.4875	85	-0.447652	2	-0.7796	75	-0.165186	-2.12094	19.7328	3	0.0052	-0.0556319	50	-0.0203501	3	40	70.7107	0.7022
103	1	2008	200808261	1	1	5	1	1079.32	0.6918	85	-0.475508	2	-0.598	75	-0.15778	-2.12259	18.7778	3	0.0051	-0.0543058	50	-0.0145921	3	40	58.3095	0.6502
103	1	2008	200808271	1	1	5	1	1120.55	0.4407	95	-0.347264	2	-0.8645	75	-0.232962	-2.06354	18.9723	3	0.0052	-0.0359787	70	-0.0445727	3	20	120.416	0.8088
103	1	2008	200808281	1	1	5	1	1084.04	0.4875	85	-0.447652	2	-0.7796	75	-0.165186	-2.12094	19.7328	3	0.0052	-0.0556319	50	-0.0203501	3	40	70.7107	0.7022
103	1	2008	200808291	1	1	0.4082	1	1101.31	-0.9772	83.6735	-0.369449	2	0.1505	40.7143	-1.17085	-1.47526	12.1967	3	0	-0.385217	70.4082	-0.10629	4	10	868.159	1
103	1	2008	200808301	1	1	0	1	1255.73	-0.4622	25	-0.372614	3	-0.4974	40	-1.04656	-2.65385	4.4288	2	0	-0.356848	90	-0.249446	0	0	755.91	1
103	1	2008	200808311	1	1	0	3	1230.37	0.61	40	-0.167194	3	-0.79	40	-0.623831	-2.30217	16.7353	2	0	-0.425108	90	-0.200674	0	0	460.977	1
103	1	2008	200809011	1	1	0	4	1200.41	-0.2257	60	-0.351073	3	-0.9739	75	-0.813249	-2.52731	25.4536	4	0.0013	-0.193124	50	-0.26152	4	70	504.777	1
103	1	2009	200809021	1	1	5	1	1080.69	0.4396	85.6122	-0.451655	2	-0.867	75	-0.14968	-2.10171	21.4775	3	0.0052	-0.0471028	51.2245	-0.0322853	3	38.7755	56.5685	0.6731
103	1	2008	200809031	1	1	0	3	1247.35	0.3389	66.9388	-0.117658	3	-0.9354	63.5714	-0.6864	-2.40312	11.5612	2	0	-0.43605	63.0612	-0.310435	0	0	481.664	1
103	1	2008	200809041	1	1	0	3	1229.28	0.1719	40	-0.0671589	3	-0.9814	40	-0.626412	-2.41514	15.9437	2	0	-0.328289	90	-0.358712	0	0	390.512	1
103	1	2009	200809061	1	1	5	1	1082.36	0.4649	85	-0.449547	2	-0.829	75	-0.157345	-2.11132	20.5265	3	0.0052	-0.0515786	50	-0.0255993	3	40	64.0312	0.6884
103	1	2008	200809071	1	1	5	1	1121.49	0.1393	88.2653	-0.330443	2	-0.9853	75	-0.250785	-2.15685	18.4788	3	0.0045	-0.0341517	56.5306	-0.095098	3	33.4694	102.956	0.9108
103	1	2008	200809081	1	1	5	1	1080.69	0.4396	85.6122	-0.451655	2	-0.867	75	-0.14968	-2.10171	21.4775	3	0.0052	-0.0471028	51.2245	-0.0322853	3	38.7755	56.5685	0.6731
103	1	2008	200809091	1	1	4.898	1	1072.18	0.6802	85.6122	-0.477632	2	-0.6399	73.4694	-0.131894	-2.09363	20.7558	3	0.0051	-0.0324002	48.9796	-0.0171808	3	39.1837	36.0555	0.6109
103	1	2008	200809101	1	1	5	1	1072.02	0.0982	85	-0.533358	2	-0.9928	75	-0.300357	-2.25745	19.8238	3	0.0041	-0.0437552	50	-0.17701	3	40	50	0.6369
103	1	2008	200809111	1	1	0	4	1223.86	-0.2553	46.4286	-0.318204	3	-0.966	61.4286	-0.835699	-2.57585	20.9207	4	0.0002	-0.246842	65.5102	-0.310632	4	42.8571	537.122	1
103	1	2008	200809121	1	1	5	1	1080.69	0.4396	85.6122	-0.451655	2	-0.867	75	-0.14968	-2.10171	21.4775	3	0.0052	-0.0471028	51.2245	-0.0322853	3	38.7755	56.5685	0.6731
103	1	2008	200809131	1	1	5	1	1092.11	0.3282	85.6122	-0.420229	2	-0.9289	75	-0.177128	-2.11976	19.4427	3	0.0052	-0.0459585	51.2245	-0.0429467	3	38.7755	84.8528	0.7471
103	1	2008	200809141	1	1	0	4	1231.27	-0.7462	56.4286	-0.474228	3	-0.6457	71.4286	-1.03248	-2.50519	15.8599	4	0.0009	-0.215361	54.0816	-0.219672	4	62.8571	716.101	1
103	1	2008	200809151	1	1	5	1	1082.03	0.7392	85	-0.482987	2	-0.5904	75	-0.172029	-2.13937	17.8907	3	0.0051	-0.0632711	50	-0.0255993	3	40	72.111	0.6502
103	1	2009	200904301	1	1	0	3	1233.51	-0.4726	20	-0.0275871	3	0.8777	40	-1.11238	-2.72037	10.048	2	0	-0.695188	90	-0.0689208	0	0	740.068	0.9577
103	1	2009	200905011	1	1	0	1	1269.18	-0.0261	25	-0.288605	3	-0.9902	40	-1.48287	-2.70704	9.85	2	0	-0.346114	82.449	-0.250217	0	0	720.625	1
103	1	2009	200905021	1	1	0	3	1244.56	0.3794	57.9592	-0.117615	3	-0.9202	55.7143	-0.673605	-2.38956	12.8036	2	0	-0.434083	72.0408	-0.300449	0	0	472.652	1
103	1	2009	200905031	1	1	0	1	1245.14	-0.3027	25	-0.316374	3	-0.9396	40	-0.923359	-2.61641	10.5295	2	0	-0.323351	90	-0.323572	0	0	630.635	1
103	1	2009	200905041	1	1	0	3	1251.05	0.803	74.2857	-0.129955	3	-0.5781	70	-0.710909	-2.37706	10.707	2	0	-0.51238	55.7143	-0.250784	0	0	550.364	1
103	1	2009	200905051	1	1	0	3	1239.43	0.5749	44.0816	-0.149831	3	-0.8113	43.5714	-0.655893	-2.3419	15.0747	2	0	-0.450941	85.9184	-0.240562	0	0	487.647	1
103	1	2009	200905061	1	1	0	3	1262.25	0.4221	80	-0.0462243	3	0.018	75	-0.812001	-2.48509	3.0287	2	0	-0.527344	50	-0.297367	0	0	610.328	0.998
103	1	2009	200905071	1	1	4.6939	1	1149.53	0.5042	91.6327	-0.248381	2	-0.8503	75	-0.347516	-2.11813	14.9954	3	0.0025	-0.141868	70.6122	-0.0754045	3	18.7755	183.848	0.9699
103	1	2009	200905081	1	1	1.3265	1	1087.9	0.3083	32.551	-0.444214	2	-0.9481	34.5918	-0.136518	-1.99552	17.1934	2	0.0058	-0.0447543	84.6939	-0.0976789	0	5.3061	72.8011	0.5915
103	1	2009	200905091	1	1	2.0408	3	1148.59	0.6517	65.2041	-0.320769	2	-0.711	55.7143	-0.348845	-2.03963	11.8137	3	0.0028	-0.164149	70.4082	-0.0921878	0	8.1633	211.896	0.9709
103	1	2009	200905101	1	1	5	1	1087.9	0.7405	85	-0.46216	2	-0.5785	75	-0.188928	-2.15416	17.35	3	0.0052	-0.0701703	50	-0.0221109	3	40	89.4427	0.7027
103	1	2009	200905111	1	1	0.2041	3	1167.23	0.5266	42.2449	-0.185456	3	-0.8462	75	-0.408541	-2.17504	15.8155	2	0.0013	-0.205414	79.5918	-0.13563	0	0.8163	247.588	0.999
103	1	2009	200905121	1	1	0	3	1254.88	0.5764	80	-0.109991	3	-0.7731	75	-0.727361	-2.40643	9.2714	2	0	-0.50007	50	-0.287041	0	0	544.518	1
103	1	2009	200905131	1	1	3.3673	1	1153.67	0.583	77.3469	-0.269986	2	-0.7794	72.8571	-0.372637	-2.08415	14.8509	3	0.0024	-0.171767	72.6531	-0.135612	3	13.4694	208.806	0.976
103	1	2009	200905141	1	1	4.898	1	1148.55	0.5688	93.8775	-0.269987	2	-0.7908	75	-0.349256	-2.08492	14.0845	3	0.0027	-0.143312	70.2041	-0.103828	3	19.5918	178.885	0.9587
103	1	2009	200905151	1	1	0	3	1249.2	0.3396	71.8367	-0.117471	3	-0.9366	67.8571	-0.695769	-2.40792	10.902	2	0	-0.443905	58.1633	-0.310704	0	0	491.63	1
103	1	2009	200905161	1	1	0	3	1248.5	0.6546	66.1225	-0.142903	3	-0.7405	62.8571	-0.693805	-2.37044	12.0827	2	0	-0.488123	63.8776	-0.253954	0	0	527.731	1
103	1	2009	200905171	1	1	0	1	1228.25	-0.8379	40	-0.377481	3	-0.5431	55	-1.20983	-2.58165	18.1301	2	0.0004	-0.225586	72.8571	-0.0735081	0	30	901.388	0.9975
103	1	2009	200905181	1	1	0.9184	3	1163.43	0.6096	50.102	-0.215623	3	-0.7768	75	-0.403594	-2.13815	16.1186	2	0.0014	-0.197045	78.1633	-0.141558	0	3.6735	233.238	0.9944
103	1	2009	200905191	1	1	0	4	1198.03	-0.2597	60	-0.332283	3	-0.9637	75	-0.792091	-2.53547	25.6372	4	0.0013	-0.190361	50	-0.250784	4	70	485.489	1
103	1	2009	200905201	1	1	0	1	1242.61	-0.4466	25.7143	-0.403599	3	-0.8789	40.7143	-0.990551	-2.56043	11.2409	2	0	-0.281632	89.1837	-0.267007	0	1.4286	685.055	1
103	1	2009	200905211	1	1	0	3	1217.49	0.6324	40	-0.186357	3	-0.7729	40	-0.582917	-2.25752	18.68	2	0	-0.389392	90	-0.162411	0	0	427.2	1
103	1	2009	200905221	1	1	0	3	1252.61	0.3302	80	-0.109078	3	-0.9405	75	-0.714409	-2.41762	9.7604	2	0	-0.459521	50	-0.312074	0	0	511.566	1
103	1	2009	200905231	1	1	0	1	1244.37	-0.9533	25	-0.428056	3	-0.2813	40	-1.08319	-2.58528	11.0213	2	0	-0.27735	90	-0.184916	0	0	779.359	1
103	1	2009	200905241	1	1	0	1	1235.5	-0.7935	26.4286	-0.340723	3	-0.6033	41.4286	-1.23923	-2.61291	17.0271	2	0.0001	-0.249185	88.3673	-0.0881065	0	2.8571	931.933	0.9908
103	1	2009	200905251	1	1	5	1	1080.69	0.4396	85.6122	-0.451655	2	-0.867	75	-0.14968	-2.10171	21.4775	3	0.0052	-0.0471028	51.2245	-0.0322853	3	38.7755	56.5685	0.6731
103	1	2009	200905261	1	1	0	3	1218.35	0.5687	40	-0.0830834	3	-0.8173	40	-0.581432	-2.30792	16.8814	2	0	-0.376191	90	-0.263146	0	0	402.616	1
103	1	2009	200905271	1	1	2.8571	1	1156.9	0.6184	71.4286	-0.23107	2	-0.7737	75	-0.377704	-2.12542	15.4949	3	0.0021	-0.170817	74.2857	-0.111981	3	11.4286	208.087	0.9837
103	1	2009	200905281	1	1	0	3	1241.95	0.6473	48.9796	-0.158082	3	-0.7564	47.8571	-0.665857	-2.34312	13.9775	2	0	-0.465048	81.0204	-0.231682	0	0	500.899	1
103	1	2009	200905291	1	1	2.449	1	1100.93	0.3736	51.6327	-0.405453	2	-0.9214	46.9388	-0.176914	-2.01812	17.9717	2	0.0057	-0.0189825	80.2041	-0.06995	0	9.7959	90.5538	0.6833
103	1	2009	200905301	1	1	0	3	1207.13	0.1492	40	-0.0372697	3	-0.9829	49.2857	-0.541657	-2.33985	17.0905	2	0	-0.304121	87.3469	-0.290676	0	0	321.403	1
103	1	2009	200905311	1	1	0	1	1252.32	0.2	25	-0.453202	3	-0.5795	40	-1.83262	-2.46884	3.9572	2	0.0006	-0.225363	80	-0.118729	0	0	754.52	0.9439
103	1	2009	200906011	1	1	0	4	1250.92	0.882	34.5918	-0.103911	3	0.4308	44.2857	-0.863361	-2.44834	5.3852	2	0	-0.492841	76.3265	-0.204922	0	0	565.155	0.9393
103	1	2009	200906021	1	1	7.3469	3	1252.69	0.0293	45.4082	-0.516335	3	0.989	38.3673	-2.11464	-2.4185	9.4646	2	0	-0.260723	78.9796	-0.192904	0	0	729.452	0.925
103	1	2009	200906031	1	1	5	1	1083.63	0.4698	85	-0.500661	2	-0.8543	75	-0.195175	-2.16351	17.4073	3	0.005	-0.0683564	50	-0.0597138	3	40	80.6226	0.6334
103	1	2009	200906041	1	1	4.3878	1	1105.39	0.4257	77.449	-0.391014	2	-0.8297	65.8163	-0.242885	-2.19255	15.9338	3	0.0051	-0.0198113	51.2245	-0.0231528	3	35.102	36.0555	0.8633
103	1	2009	200906051	1	1	4.3878	1	1095.18	0.6413	75.8163	-0.4315	2	-0.6331	65.8163	-0.211881	-2.17177	17.3314	3	0.0052	-0.0553648	54.898	-0.0165789	3	35.102	70.7107	0.7756
103	1	2009	200906061	1	1	1.8367	1	1096.73	0.3701	41.2245	-0.419276	2	-0.924	40.2041	-0.164387	-2.00534	17.6291	2	0.0058	-0.0286706	82.6531	-0.0734273	0	7.3469	80	0.6512
103	1	2009	200906071	1	1	5	1	1078.66	0.2063	85	-0.529953	2	-0.9754	75	-0.230913	-2.19547	18.1716	3	0.0046	-0.0590212	50	-0.109136	3	40	63.2456	0.6196
103	1	2009	200906081	1	1	2.2449	1	1099.7	0.3941	48.1633	-0.410965	2	-0.9101	44.6939	-0.173588	-2.0087	17.933	2	0.0058	-0.0222425	81.0204	-0.0649059	0	8.9796	80.6226	0.6711
103	1	2009	200906091	1	1	5	1	1115.6	0.2084	86.0204	-0.347696	2	-0.9709	75	-0.24157	-2.15993	17.8782	3	0.0048	-0.0200945	52.0408	-0.0748737	3	37.9592	85.44	0.899
103	1	2009	200906101	1	1	0	3	1253.87	-0.0914	73.4694	-0.104874	3	-0.9776	69.2857	-0.756103	-2.5142	6.8587	2	0	-0.394959	56.5306	-0.338958	0	0	514.782	1
103	1	2009	200906111	1	1	0	3	1236.28	0.5147	40	-0.131704	3	-0.8546	40	-0.644433	-2.3409	16.0147	2	0	-0.436089	90	-0.250873	0	0	470.744	1
103	1	2009	200906121	1	1	0	3	1247.02	0.2064	68.5714	-0.112003	3	-0.97	65	-0.68738	-2.42479	11.374	2	0	-0.40959	61.4286	-0.340396	0	0	470.106	1
103	1	2009	200906131	1	1	5	1	1101.57	0.2888	91.7347	-0.389477	2	-0.9527	75	-0.187067	-2.10307	19.573	3	0.005	-0.0210018	63.4694	-0.0900019	3	26.5306	104.403	0.7721
103	1	2009	200906141	1	1	0	3	1243.53	0.6257	52.2449	-0.15346	3	-0.7726	50.7143	-0.671937	-2.35178	13.7905	2	0	-0.468581	77.7551	-0.241612	0	0	505.371	1
103	1	2009	200906161	1	1	0	3	1248.59	0.4579	67.7551	-0.12967	3	-0.8778	64.2857	-0.6933	-2.38656	11.8579	2	0	-0.467697	62.2449	-0.281382	0	0	504.876	1
103	1	2009	200906171	1	1	0	3	1210.55	-0.3145	39.0816	-0.171154	3	-0.9485	50	-0.656347	-2.50697	23.4595	2	0.0005	-0.22292	81.6327	-0.264751	0	12.8571	376.962	1
103	1	2009	200906181	1	1	0	3	1253.38	0.9178	80	-0.0806489	3	-0.3793	75	-0.754779	-2.39685	7.8398	2	0	-0.555999	50	-0.261495	0	0	590	0.9954
103	1	2009	200906191	1	1	4.898	1	1068.1	0.3471	86.2245	-0.520294	2	-0.932	73.4694	-0.180409	-2.14229	17.4339	3	0.0045	-0.0248543	48.9796	-0.0852272	3	39.1837	31.6228	0.5594
103	1	2009	200906201	1	1	0	1	1255.92	-0.0416	25	-0.323098	3	-0.7278	40	-1.00821	-2.68076	2.9703	2	0	-0.394643	90	-0.248968	0	0	724.5	1
103	1	2009	200906211	1	1	0	3	1236.38	-0.0066	40	-0.118309	3	-0.9893	40	-0.667602	-2.46884	15.6466	2	0	-0.312909	90	-0.355236	0	0	415.933	1
103	1	2009	200906221	1	1	0	3	1213.72	-0.1435	40	-0.102456	3	-0.9829	45	-0.607776	-2.43903	20.2343	2	0.0001	-0.258302	88.5714	-0.305438	0	0	347.131	1
103	1	2009	200906231	1	1	4.898	1	1115.01	0.169	83.2653	-0.351841	2	-0.9777	73.4694	-0.261866	-2.19486	15.3691	3	0.0047	-0.0193043	48.9796	-0.052758	3	39.1837	44.7214	0.9204
103	1	2009	200906241	1	1	0.8163	3	1110.5	0.4166	53.1633	-0.391653	2	-0.8914	12.2449	-0.283712	-2.24049	9.587	3	0.0049	-0.0142541	46.7347	-0.0549255	0	6.5306	10	0.899
103	1	2009	200906251	1	1	5	1	1083.44	0.5919	85	-0.455842	2	-0.6706	75	-0.167614	-2.12786	19.1469	3	0.0052	-0.0594542	50	-0.0145921	3	40	70.7107	0.6935
103	1	2009	200906261	1	1	2.8571	1	1098.06	0.305	58.5714	-0.407544	2	-0.9422	51.4286	-0.166076	-2.03983	18.8839	3	0.0055	-0.0239971	78.5714	-0.100205	3	11.4286	100	0.6843
103	1	2009	200906271	1	1	0	1	1234.4	-0.8085	30	-0.355236	3	-0.5861	45	-1.2177	-2.6035	16.6528	2	0.0001	-0.244935	84.2857	-0.0877539	0	10	912.634	0.9924
103	1	2009	200906291	1	1	0	1	1256.88	0.7243	40	-0.0964363	3	0.6551	75	-1.32849	-2.95332	5.5243	2	0	-0.586453	80	-0.178979	0	0	689.638	0.95
103	1	2009	200906301	1	1	5	1	1072.62	0.7291	85.3061	-0.483899	2	-0.5848	75	-0.13563	-2.10069	19.6264	3	0.005	-0.0339582	50	-0.0139064	3	40	36.0555	0.6028
103	1	2009	200907011	1	1	0	1	1270.08	-0.256	38.4694	-0.289124	3	0.9232	71.4286	-1.56499	-2.77197	8.2536	2	0	-0.408597	80	-0.274861	0	0	631.981	1
103	1	2009	200907021	1	1	5	1	1074	0.2616	85	-0.53246	2	-0.9609	75	-0.210511	-2.17375	17.9604	3	0.0046	-0.0436372	50	-0.100058	3	40	50	0.5905
103	1	2009	200907031	1	1	0	1	1236.73	-0.8018	26.4286	-0.351699	3	-0.5955	41.4286	-1.21099	-2.60977	15.7713	2	0.0001	-0.253166	88.3673	-0.0969475	0	2.8571	906.973	0.9908
103	1	2009	200907041	1	1	5	1	1082.53	0.6744	85	-0.491771	2	-0.6641	75	-0.178308	-2.14655	17.4435	3	0.005	-0.0641466	50	-0.0384247	3	40	76.1577	0.6379
103	1	2009	200907051	1	1	0	1	1246.05	-0.7614	25	-0.420586	3	-0.6146	40	-1.03344	-2.57585	9.7693	2	0	-0.283534	90	-0.229114	0	0	729.452	1
103	1	2009	200907111	1	1	0	3	1218.35	0.5687	40	-0.0830834	3	-0.8173	40	-0.581432	-2.30792	16.8814	2	0	-0.376191	90	-0.263146	0	0	402.616	1
103	1	2009	200907121	1	1	4.898	1	1094.77	0.3302	88.9796	-0.408524	2	-0.9414	73.8775	-0.171339	-2.09697	19.5549	3	0.0051	-0.034865	61.8367	-0.078194	3	28.1633	85.44	0.7358
103	1	2009	200907131	1	1	0	3	1248.56	0.8816	66.9388	-0.0916541	3	-0.4645	63.5714	-0.718743	-2.36389	9.9468	2	0	-0.523565	63.0612	-0.229114	0	0	570.088	1
103	1	2009	200907141	1	1	5	1	1074	0.2616	85	-0.53246	2	-0.9609	75	-0.210511	-2.17375	17.9604	3	0.0046	-0.0436372	50	-0.100058	3	40	50	0.5905
103	1	2009	200907151	1	1	0	3	1247.9	0.8137	65.3061	-0.131897	3	-0.5693	62.1429	-0.698421	-2.35991	11.4006	2	0	-0.504298	64.6939	-0.231717	0	0	542.31	1
103	1	2009	200907161	1	1	3.2653	1	1094.27	0.2668	58.9796	-0.481344	2	-0.9509	48.9796	-0.248179	-2.21687	15.2027	3	0.005	-0.076565	63.8776	-0.0859653	3	26.1224	94.8683	0.7195
103	1	2009	200907171	1	1	5	1	1120.42	0.0951	85	-0.331952	2	-0.9891	75	-0.275996	-2.20104	15.9244	3	0.0044	-0.0341418	50	-0.0719453	3	40	56.5685	0.9424
103	1	2009	200907181	1	1	5	1	1109.36	0.328	95	-0.487947	2	-0.9247	75	-0.167614	-1.86518	17.9353	3	0.0067	-0.0103494	70	-0.0435619	3	20	60.8276	0.7909
103	1	2009	200907191	1	1	5	1	1079.51	0.5476	85	-0.459339	2	-0.7484	75	-0.151284	-2.1086	20.6275	3	0.0052	-0.0494413	50	-0.0211605	3	40	56.5685	0.6675
103	1	2009	200907201	1	1	0	3	1254.85	0.7906	80	-0.115835	3	-0.58	75	-0.731285	-2.39935	9.0033	2	0	-0.522027	50	-0.27275	0	0	567.186	1
103	1	2009	200907211	1	1	4.3878	1	1080.69	0.242	83.1633	-0.446421	2	-0.9621	68.2653	-0.129455	-2.05944	21.9137	3	0.0052	-0.038513	69.5918	-0.0778993	3	20.4082	50	0.6313
103	1	2009	200907221	1	1	5	1	1083.43	0.6714	85	-0.464319	2	-0.6015	75	-0.171155	-2.13485	18.7043	3	0.0052	-0.0628841	50	-0.0148564	3	40	72.111	0.6843
103	1	2009	200907231	1	1	4.7959	1	1072.38	0.5566	86.6327	-0.471299	2	-0.7697	71.9388	-0.129455	-2.08665	21.6949	3	0.0051	-0.0317318	50	-0.0261301	3	36.3265	36.0555	0.617
103	1	2009	200907241	1	1	0	3	1246.75	0.8566	61.2245	-0.109533	3	-0.511	58.5714	-0.702419	-2.35329	10.9294	2	0	-0.508639	68.7755	-0.220212	0	0	553.625	1
103	1	2009	200907251	1	1	4.2857	1	1151.48	0.6098	87.1429	-0.253166	2	-0.7728	75	-0.359004	-2.10307	14.6703	3	0.0025	-0.152405	71.4286	-0.101354	3	17.1429	188.68	0.9699
103	1	2009	200907261	1	1	2.3469	1	1099.07	0.3451	49.898	-0.408647	2	-0.9336	45.8163	-0.170474	-2.0242	18.0422	2	0.0057	-0.0220398	80.6122	-0.0835177	0	9.3878	100	0.6757
103	1	2009	200907271	1	1	0	3	1261.96	0.6116	80	-0.0549255	3	-0.0122	75	-0.806783	-2.47653	3.1567	2	0	-0.532909	50	-0.302181	0	0	610.737	0.9975
103	1	2009	200907281	1	1	2.3469	1	1101.26	0.4669	49.898	-0.408525	2	-0.8592	45.8163	-0.17889	-2.00272	17.7374	2	0.0059	-0.0196675	80.6122	-0.0514506	0	9.3878	70.7107	0.6777
103	1	2009	200907291	1	1	0	1	1256.73	-0.2249	33.2653	-0.26152	3	-0.8602	59.2857	-1.20224	-2.72727	2.2029	2	0	-0.374957	84.4898	-0.214922	0	0	898.221	0.9689
103	1	2009	200907301	1	1	4.898	1	1089.59	0.7044	83.4694	-0.452208	2	-0.5839	73.4694	-0.193375	-2.15678	17.5038	3	0.0052	-0.0676983	50.8163	-0.0183325	3	39.1837	92.1954	0.7246
103	1	2009	200907311	1	1	0	3	1223.51	0.5393	40	-0.129601	3	-0.84	40	-0.603605	-2.30017	18.0441	2	0	-0.398154	90	-0.224484	0	0	434.166	1
103	1	2009	200908011	1	1	0	3	1248.59	0.4579	67.7551	-0.12967	3	-0.8778	64.2857	-0.6933	-2.38656	11.8579	2	0	-0.467697	62.2449	-0.281382	0	0	504.876	1
103	1	2009	200908021	1	1	0	1	1255.74	0.8683	40	-0.231717	3	-0.4568	75	-1.18528	-2.81583	3.1472	2	0	-0.472115	80	-0.180409	0	0	856.154	0.9653
103	1	2009	200908031	1	1	0	3	1248.5	0.6546	66.1225	-0.142903	3	-0.7405	62.8571	-0.693805	-2.37044	12.0827	2	0	-0.488123	63.8776	-0.253954	0	0	527.731	1
103	1	2009	200908041	1	1	0	3	1214.65	0.6008	40	-0.100492	3	-0.7945	40	-0.573491	-2.29017	17.8476	2	0	-0.367663	90	-0.244321	0	0	404.969	1
103	1	2009	200908051	1	1	0	1	1254.15	-0.2241	25	-0.310793	3	-0.927	40	-0.978208	-2.6661	5.018	2	0	-0.383077	90	-0.266883	0	0	693.181	1
103	1	2009	200908061	1	1	0	3	1224.09	-0.0759	40	-0.103911	3	-0.99	40	-0.63316	-2.45161	18.3785	2	0	-0.281718	90	-0.325872	0	0	376.563	1
103	1	2009	200908071	1	1	5	1	1080.69	0.4396	85.6122	-0.451655	2	-0.867	75	-0.14968	-2.10171	21.4775	3	0.0052	-0.0471028	51.2245	-0.0322853	3	38.7755	56.5685	0.6731
103	1	2009	200908081	1	1	0	3	1256.05	0.6267	80	-0.104874	3	-0.7233	75	-0.735512	-2.41147	8.4617	2	0	-0.50806	50	-0.289297	0	0	554.437	1
103	1	2009	200908091	1	1	0	3	1209.67	0.6227	40	-0.0943333	3	-0.7767	40	-0.555432	-2.28098	17.7613	2	0	-0.350418	90	-0.249923	0	0	388.33	1
103	1	2009	200908101	1	1	3.8776	1	1091.63	0.2547	75.5102	-0.418321	2	-0.9634	62.6531	-0.153931	-2.06838	19.9768	3	0.0052	-0.0370747	73.6735	-0.098291	3	16.3265	76.1577	0.6879
103	1	2009	200908111	1	1	0	3	1216.55	0.5896	40	-0.0916541	3	-0.8031	40	-0.577587	-2.29904	17.3457	2	0	-0.372447	90	-0.253757	0	0	405.216	1
103	1	2009	200908121	1	1	5	1	1095.98	0.3523	89.2857	-0.4057	2	-0.9329	75	-0.177774	-2.10651	19.2351	3	0.0051	-0.0342188	58.5714	-0.0704718	3	31.4286	89.4427	0.7522
103	1	2009	200908131	1	1	5	1	1075.95	0.1276	85	-0.532514	2	-0.9886	75	-0.310237	-2.26929	19.5075	3	0.0042	-0.0550213	50	-0.180823	3	40	60	0.6553
103	1	2009	200908141	1	1	0	3	1241.42	0.415	49.7959	-0.114485	3	-0.9063	48.5714	-0.660773	-2.376	14.0549	2	0	-0.431118	80.2041	-0.290753	0	0	463.897	1
103	1	2009	200908151	1	1	0	3	1229.84	-0.1472	40	-0.128046	3	-0.9855	40	-0.660675	-2.47822	17.9467	2	0	-0.284872	90	-0.327097	0	0	400.25	1
103	1	2009	200908161	1	1	0	3	1245.29	0.7555	57.1429	-0.147292	3	-0.6452	55	-0.682783	-2.34964	12.6104	2	0	-0.48733	72.8571	-0.22648	0	0	523.928	1
103	1	2009	200908171	1	1	5	1	1079.51	0.5476	85	-0.459339	2	-0.7484	75	-0.151284	-2.1086	20.6275	3	0.0052	-0.0494413	50	-0.0211605	3	40	56.5685	0.6675
103	1	2009	200908181	1	1	0	3	1249.34	0.526	69.3878	-0.133226	3	-0.8334	65.7143	-0.697068	-2.38279	11.7205	2	0	-0.478779	60.6122	-0.272379	0	0	516.236	1
103	1	2009	200908191	1	1	5	1	1079.51	0.4784	85	-0.508466	2	-0.8544	75	-0.183552	-2.15142	17.3856	3	0.0049	-0.0567372	50	-0.0582448	3	40	67.082	0.6084
103	1	2009	200908201	1	1	0	3	1251.44	0.0068	76.7347	-0.111745	3	-0.9862	72.1429	-0.725253	-2.47832	8.5588	2	0	-0.394579	53.2653	-0.362907	0	0	491.63	1
103	1	2009	200908211	1	1	5	1	1131.49	0.4791	95	-0.311276	2	-0.7985	75	-0.267159	-2.09296	16.7025	3	0.0044	-0.0705493	70	-0.0405062	3	20	145.602	0.8822
103	1	2009	200908221	1	1	0	1	1273.46	-0.1315	29.898	-0.267568	3	-0.3086	51.4286	-1.50725	-2.74598	4.8725	2	0	-0.38427	81.4286	-0.277967	0	0	680.294	1
103	1	2009	200908231	1	1	5	1	1082.36	0.4649	85	-0.449547	2	-0.829	75	-0.157345	-2.11132	20.5265	3	0.0052	-0.0515786	50	-0.0255993	3	40	64.0312	0.6884
103	1	2009	200908241	1	1	0	1	1253.77	-0.5694	38.3673	-0.137462	3	0.8065	48.5714	-0.950995	-2.63956	4.4331	2	0	-0.561116	80.2041	-0.145586	0	0	717.008	0.9725
103	1	2009	200908251	1	1	0	3	1237.85	0.5924	41.6327	-0.155371	3	-0.7998	41.4286	-0.650045	-2.33319	15.351	2	0	-0.447169	88.3673	-0.230586	0	0	483.011	1
103	1	2009	200908261	1	1	5	1	1089.91	0.344	85	-0.428009	2	-0.9058	75	-0.177774	-2.1265	19.2044	3	0.0052	-0.0509939	50	-0.0295774	3	40	84.8528	0.7435
103	1	2009	200908271	1	1	5	1	1082.36	0.4649	85	-0.449547	2	-0.829	75	-0.157345	-2.11132	20.5265	3	0.0052	-0.0515786	50	-0.0255993	3	40	64.0312	0.6884
103	1	2009	200908281	1	1	5	1	1084.04	0.4875	85	-0.447652	2	-0.7796	75	-0.165186	-2.12094	19.7328	3	0.0052	-0.0556319	50	-0.0203501	3	40	70.7107	0.7022
103	1	2009	200908291	1	1	5	1	1079.51	0.5476	85	-0.459339	2	-0.7484	75	-0.151284	-2.1086	20.6275	3	0.0052	-0.0494413	50	-0.0211605	3	40	56.5685	0.6675
103	1	2009	200908301	1	1	0	4	1209.34	-0.5902	60	-0.46273	3	-0.797	75	-0.991762	-2.44732	24.5694	4	0.0022	-0.172865	50	-0.266819	4	70	667.083	1
103	1	2009	200908311	1	1	5	1	1079.09	0.4203	86.8367	-0.453974	2	-0.8757	75	-0.142161	-2.0921	22.1547	3	0.0052	-0.0423708	53.6735	-0.0392953	3	36.3265	50	0.6568
103	1	2009	200909011	1	1	0	3	1213.5	0.1364	40	-0.0288375	3	-0.9858	40.7143	-0.563997	-2.35741	16.4495	2	0	-0.313038	89.7959	-0.312078	0	0	340.588	1
103	1	2009	200909021	1	1	4.7959	1	1088.55	0.5933	81.9388	-0.480824	2	-0.7444	71.9388	-0.200233	-2.16841	16.5154	3	0.0051	-0.0752221	51.6327	-0.0474592	3	38.3673	98.4886	0.6731
103	1	2009	200909031	1	1	0	3	1232.22	0.5199	40	-0.129601	3	-0.8519	40	-0.630908	-2.32731	16.9857	2	0	-0.424508	90	-0.241612	0	0	461.411	1
103	1	2009	200909041	1	1	5	1	1121.07	0.1535	89.6939	-0.333005	2	-0.9825	75	-0.244935	-2.14739	18.7798	3	0.0045	-0.0327332	59.3878	-0.0981092	3	30.6122	111.803	0.8965
103	1	2009	200909051	1	1	5	1	1080.69	0.4396	85.6122	-0.451655	2	-0.867	75	-0.14968	-2.10171	21.4775	3	0.0052	-0.0471028	51.2245	-0.0322853	3	38.7755	56.5685	0.6731
103	1	2009	200909061	1	1	5	1	1092.72	0.376	88.8775	-0.415322	2	-0.9221	75	-0.170321	-2.10354	19.5241	3	0.0052	-0.0406208	57.7551	-0.0643453	3	32.2449	80.6226	0.7338
103	1	2009	200909071	1	1	0.4082	1	1101.31	-0.9772	83.6735	-0.369449	2	0.1505	40.7143	-1.17085	-1.47526	12.1967	3	0	-0.385217	70.4082	-0.10629	4	10	868.159	1
103	1	2009	200909081	1	1	5	1	1082.03	0.7392	85	-0.482987	2	-0.5904	75	-0.172029	-2.13937	17.8907	3	0.0051	-0.0632711	50	-0.0255993	3	40	72.111	0.6502
103	1	2009	200909091	1	1	5	1	1085.75	0.523	85	-0.445973	2	-0.7253	75	-0.173189	-2.13056	19.1771	3	0.0052	-0.059104	50	-0.0165789	3	40	78.1025	0.7149
103	1	2009	200909101	1	1	5	1	1084.11	0.3908	86.0204	-0.441919	2	-0.898	75	-0.156236	-2.10449	21.1511	3	0.0052	-0.0487245	52.0408	-0.0384247	3	37.9592	64.0312	0.6925
103	1	2009	200909111	1	1	0	3	1091.76	-0.4372	10	-0.14898	2	0.8955	20	-0.224429	-1.79058	23.3121	2	0.0029	-0.044211	100	-0.177128	0	0	53.8516	0.6818
103	1	2009	200909121	1	1	0	3	1174.38	-0.2122	40	-0.144551	3	-0.9728	75	-0.486407	-2.35476	17.7293	2	0.0014	-0.189644	80	-0.265117	0	0	222.036	0.9913
103	1	2009	200909131	1	1	6.8367	3	1130.6	-0.7791	40	-0.144551	2	0.5898	70.7143	-0.334128	-1.77564	17.3387	2	0.0024	-0.154115	78.7755	-0.173763	0	0	174.643	0.9286
103	1	2009	200909141	1	1	4.5918	1	1106.85	0.3337	88.0612	-0.380647	2	-0.928	70.5102	-0.190771	-2.06526	20.2131	3	0.0053	-0.0145855	71.6327	-0.0949982	3	18.3673	120.416	0.7481
103	1	2009	200909151	1	1	5	1	1088.76	0.3393	85.4082	-0.429991	2	-0.9216	75	-0.170321	-2.11691	19.5978	3	0.0052	-0.0498354	50.8163	-0.0369287	3	39.1837	78.1025	0.7282
104	1	2008	200804221	1	1	0	4	1179.62	-0.3085	60	-0.330594	3	-0.9442	75	-0.763812	-2.50898	25.5881	4	0.0018	-0.153159	50	-0.210934	4	70	452.217	1
104	1	2008	200804231	1	1	0	4	1151.9	-0.4633	34.5918	-0.247776	3	-0.8856	45.9184	-0.587199	-2.48947	22.4144	2	0.0023	-0.0967338	75.5102	-0.145586	0	28.5714	277.849	0.9816
104	1	2008	200804241	1	1	0	3	1252.97	-0.02	80	-0.10207	3	-0.9877	75	-0.730337	-2.4742	8.709	2	0	-0.408525	50	-0.356113	0	0	500.899	1
104	1	2008	200804251	1	1	0	3	1212.7	0.6032	40	-0.109533	3	-0.7918	40	-0.569144	-2.28131	18.3185	2	0	-0.362801	90	-0.234932	0	0	399.625	1
104	1	2008	200804261	1	1	0	3	1252.66	0.1425	80	-0.102554	3	-0.9754	75	-0.718952	-2.44781	9.3904	2	0	-0.426771	50	-0.346152	0	0	500	1
104	1	2008	200804271	1	1	5	1	1136.52	0.3171	95	-0.287041	2	-0.9392	75	-0.283006	-2.13962	15.0862	3	0.0035	-0.0853937	70	-0.0848571	3	20	170.294	0.9352
104	1	2008	200804281	1	1	5	1	1079.28	0.1806	85	-0.531036	2	-0.982	75	-0.240875	-2.20522	18.209	3	0.0046	-0.0617177	50	-0.116878	3	40	67.082	0.6277
104	1	2008	200804291	1	1	0	3	1219.65	-0.1854	40	-0.122048	3	-0.9792	40	-0.635446	-2.46554	20.0775	2	0	-0.261459	90	-0.304783	0	0	371.079	1
104	1	2008	200804301	1	1	4.1837	1	1060.63	0.0273	88.9796	-0.520473	2	-0.9964	62.7551	-0.292216	-2.24172	20.8187	3	0.0038	-0.0186237	41.8367	-0.166909	3	33.4694	20	0.6012
104	1	2008	200805011	1	1	0	4	1205.61	-0.926	60	-0.44821	3	-0.3712	75	-1.19516	-2.50984	21.8013	4	0.0016	-0.161233	50	-0.0585886	4	70	876.185	1
104	1	2008	200805021	1	1	0	3	1239.11	0.4164	44.898	-0.106143	3	-0.9048	44.2857	-0.651448	-2.37126	14.7433	2	0	-0.423026	85.102	-0.291335	0	0	453.982	1
104	1	2008	200805031	1	1	0	4	1225.6	-0.2533	45.7143	-0.331651	3	-0.9666	60.7143	-0.856558	-2.56805	19.8894	4	0.0001	-0.249993	66.3265	-0.321193	4	41.4286	555.698	1
104	1	2008	200805041	1	1	0	4	1198.05	-0.3812	60	-0.302146	3	-0.9157	75	-0.764039	-2.55131	25.618	4	0.0013	-0.191839	50	-0.242678	4	70	461.411	1
104	1	2008	200805051	1	1	0	4	1161.26	-0.4548	54.2857	-0.242473	3	-0.8897	68.8775	-0.615283	-2.50668	23.4471	4	0.0021	-0.113783	55.9184	-0.156828	4	60	308.869	0.9862
104	1	2008	200805061	1	1	0	4	1165.75	-0.2112	60	-0.369762	3	-0.9769	75	-0.779225	-2.46572	25.1216	4	0.0022	-0.120548	50	-0.195175	4	70	458.039	1
104	1	2008	200805071	1	1	4.2857	1	1149.82	0.445	87.1429	-0.237893	2	-0.8893	75	-0.333005	-2.16716	15.1678	3	0.0024	-0.135747	71.4286	-0.0969475	3	17.1429	197.99	0.9811
104	1	2008	200805081	1	1	0	4	1184.95	-0.4686	60	-0.280878	3	-0.8825	75	-0.721393	-2.54031	25.5324	4	0.0016	-0.162467	50	-0.207107	4	70	416.773	1
104	1	2008	200805091	1	1	0	4	1187.38	-0.451	60	-0.25158	3	-0.892	75	-0.693365	-2.54926	25.4876	4	0.0016	-0.165644	50	-0.207107	4	70	393.573	1
104	1	2008	200805101	1	1	0	4	1185.66	-0.3343	60	-0.320768	3	-0.9343	75	-0.76374	-2.52309	25.8168	4	0.0017	-0.166038	50	-0.221118	4	70	454.863	1
104	1	2008	200805111	1	1	0	3	1210.62	-0.121	40	-0.0943333	3	-0.9845	48.5714	-0.593963	-2.4258	20.1782	2	0.0001	-0.25643	87.551	-0.306636	0	0	335.41	1
104	1	2008	200805121	1	1	4.2857	1	1150.45	0.5193	87.1429	-0.23684	2	-0.8408	75	-0.342518	-2.14702	15.1885	3	0.0024	-0.145042	71.4286	-0.0806489	3	17.1429	202.485	0.9781
104	1	2008	200805131	1	1	0	4	1168.06	-0.3943	60	-0.322013	3	-0.9097	75	-0.735768	-2.49696	25.3328	4	0.002	-0.128902	50	-0.181366	4	70	421.901	1
104	1	2008	200805141	1	1	0	1	1223.83	-0.3991	30	-0.216734	3	-0.9157	45	-0.720342	-2.56402	20.6062	2	0.0002	-0.246067	84.2857	-0.287041	0	10	438.634	1
104	1	2008	200805151	1	1	4.7959	1	1063.62	0.2304	86.5306	-0.438739	2	-0.9712	71.9388	-0.413512	-2.27209	20.3236	3	0.0029	-0.0277017	47.9592	-0.181059	3	38.3673	100	0.6226
104	1	2008	200805161	1	1	5	1	1130.6	0.36	95	-0.385347	2	-0.9028	75	-0.262475	-1.96797	13.6034	3	0.0046	-0.0768617	70	-0.0903933	3	20	123.693	0.8751
104	1	2008	200805171	1	1	5	1	1070.86	0.2408	85	-0.536197	2	-0.9679	75	-0.21035	-2.17156	18.0662	3	0.0045	-0.034599	50	-0.10661	3	40	40	0.5803
104	1	2008	200805181	1	1	0.7143	3	1147.36	-0.1222	20.7143	-0.241646	2	-0.9856	19.898	-0.35056	-2.24027	17.4961	3	0.0032	-0.122649	90.4082	-0.15693	0	5.7143	120.831	0.9847
104	1	2008	200805191	1	1	0	1	1264.85	-0.8757	25	-0.37695	3	-0.175	40	-1.60602	-2.66633	7.0869	2	0	-0.304598	80	-0.267406	0	0	700.928	1
104	1	2008	200805201	1	1	0	4	1155.43	-0.4695	45	-0.25572	3	-0.8822	55.102	-0.615469	-2.5036	22.971	4	0.0022	-0.099856	63.8775	-0.142813	4	50	305.287	0.9822
104	1	2008	200805211	1	1	5	1	1135.12	0.4588	95	-0.297477	2	-0.8206	75	-0.279498	-2.10592	15.6947	3	0.0039	-0.08342	70	-0.0461093	3	20	158.114	0.9082
104	1	2008	200805221	1	1	5	1	1126.8	0.3147	95	-0.407667	2	-0.9212	75	-0.241647	-1.94561	14.1577	3	0.005	-0.0592522	70	-0.0828667	3	20	110.454	0.8562
104	1	2008	200805231	1	1	0	4	1199.71	-0.7591	60	-0.467324	3	-0.6435	75	-1.02844	-2.4272	26.0357	4	0.0024	-0.143253	50	-0.235852	4	70	700.928	1
104	1	2008	200805241	1	1	3.5714	1	1153.66	0.5226	79.2857	-0.227581	2	-0.8388	75	-0.358596	-2.14565	15.6908	3	0.0023	-0.157998	72.8571	-0.0883282	3	14.2857	206.155	0.9842
104	1	2008	200805251	1	1	0	4	1181.13	-0.4501	60	-0.244116	3	-0.8923	75	-0.672014	-2.53932	24.692	4	0.0017	-0.152405	50	-0.193375	4	70	371.214	0.9985
104	1	2008	200805261	1	1	0	3	1182.81	0.6299	40	-0.144551	3	-0.7661	73.5714	-0.466936	-2.20955	16.0631	2	0	-0.261392	80.4082	-0.194148	0	0	300	1
104	1	2008	200805271	1	1	0	4	1205.86	-0.3753	45.5102	-0.200981	3	-0.9254	60	-0.67505	-2.5344	24.7506	4	0.0009	-0.206701	67.7551	-0.247776	4	38.5714	389.101	1
104	1	2008	200805281	1	1	0	4	1203.3	-0.3599	46.2245	-0.191294	3	-0.9316	60.7143	-0.660978	-2.52123	24.6325	4	0.0009	-0.203444	68.7755	-0.244935	4	35.7143	375.766	1
104	1	2008	200805291	1	1	0	3	1245.76	0.168	63.6735	-0.111637	3	-0.9798	60.7143	-0.685705	-2.4378	11.613	2	0	-0.389307	66.3265	-0.359928	0	0	460.109	1
104	1	2008	200805301	1	1	0	4	1197.3	-0.3818	52.1429	-0.201973	3	-0.9231	67.8571	-0.659767	-2.52642	24.8775	4	0.0012	-0.189676	60.6122	-0.23107	4	50	371.214	1
104	1	2008	200805311	1	1	0	4	1169.02	-0.4601	60	-0.250784	3	-0.8871	75	-0.650614	-2.52368	24.1993	4	0.002	-0.126419	50	-0.167614	4	70	344.819	0.9913
104	1	2008	200806011	1	1	0	4	1206.47	-0.4081	48.5714	-0.221118	3	-0.9119	63.5714	-0.695552	-2.55541	24.9821	4	0.0009	-0.205903	63.0612	-0.246765	4	47.1429	407.063	1
104	1	2008	200806021	1	1	0	4	1206.79	-0.3508	59.2857	-0.303438	3	-0.9272	74.2857	-0.778583	-2.56453	25.1098	4	0.0009	-0.21042	50.8163	-0.262474	4	68.5714	478.853	1
104	1	2008	200806031	1	1	0	3	1243.74	0.0611	43.2653	-0.133226	3	-0.9831	42.8571	-0.693824	-2.48211	11.9667	2	0	-0.336589	86.7347	-0.37289	0	0	445.533	1
104	1	2008	200806041	1	1	0	1	1220.29	-0.3962	32.8571	-0.214693	3	-0.9168	47.8571	-0.712455	-2.55985	21.7646	2	0.0003	-0.237143	81.0204	-0.278016	0	15.7143	429.535	1
104	1	2008	200806051	1	1	0	3	1173.51	-0.3961	40.4082	-0.181367	3	-0.9175	75	-0.566738	-2.44943	21.6201	2	0.0018	-0.156737	79.3878	-0.211881	0	1.4286	277.308	0.9944
104	1	2008	200806061	1	1	0	3	1249.53	0.125	76.7347	-0.112336	3	-0.9808	72.1429	-0.704125	-2.44714	10.1785	2	0	-0.404912	53.2653	-0.356739	0	0	480.104	1
104	1	2008	200806071	1	1	0.7143	0	1115.54	0.1209	51.5306	-0.362757	2	-0.9669	10.7143	-0.308695	-2.25867	9.2132	3	0.0042	-0.0270428	47.3469	-0.0748737	0	5.7143	0	0.95
104	1	2008	200806081	1	1	0.6122	0	1113.99	0.211	52.2449	-0.372683	2	-0.9489	9.1837	-0.302973	-2.25577	8.8627	3	0.0044	-0.02034	43.2653	-0.0700542	0	4.898	0	0.9378
104	1	2008	200806091	1	1	0	4	1197.87	-0.4098	55	-0.221118	3	-0.9114	70	-0.680435	-2.54672	25.3382	4	0.0013	-0.188237	55.7143	-0.229114	4	60	389.101	1
104	1	2008	200806101	1	1	0	1	1249.22	-0.8007	25	-0.410054	3	-0.5641	40	-1.04158	-2.59732	8.9761	2	0	-0.302259	90	-0.229332	0	0	740.945	1
104	1	2008	200806111	1	1	0	3	1257.68	0.2644	80	-0.0748737	3	-0.9595	75	-0.749476	-2.44977	6.9696	2	0	-0.470523	50	-0.327634	0	0	540.37	1
104	1	2008	200806121	1	1	0	3	1169.22	0.3748	40	-0.166716	3	-0.9206	75	-0.403599	-2.22706	14.6211	2	0.0014	-0.201333	80	-0.159357	0	0	223.607	0.9934
104	1	2008	200806131	1	1	0	3	1245.38	0.3341	61.2245	-0.115125	3	-0.935	58.5714	-0.677007	-2.39835	12.3729	2	0	-0.428155	68.7755	-0.310435	0	0	471.699	1
104	1	2008	200806141	1	1	5	1	1117.13	0.3214	95	-0.349846	2	-0.93	75	-0.220212	-2.10019	20.0418	3	0.0047	-0.0253241	70	-0.0959126	3	20	145.602	0.8241
104	1	2008	200806151	1	1	5	1	1134.74	0.2899	94.5918	-0.29222	2	-0.9433	75	-0.278016	-2.14546	15.7802	3	0.0037	-0.0773384	69.1837	-0.0965832	3	20.8163	156.205	0.9347
104	1	2008	200806161	1	1	5	1	1081.86	0.2252	85	-0.520761	2	-0.9693	75	-0.231677	-2.19772	17.9835	3	0.0047	-0.0674586	50	-0.102934	3	40	72.8011	0.6349
104	1	2008	200806171	1	1	5	1	1125.47	0.2811	94.5918	-0.323717	2	-0.9412	75	-0.246765	-2.12574	17.9659	3	0.0043	-0.0467107	69.1837	-0.0975353	3	20.8163	147.648	0.8817
104	1	2009	200806181	1	1	0	3	1248	0.2895	69.3878	-0.115174	3	-0.9492	65.7143	-0.689777	-2.41191	11.2584	2	0	-0.429868	60.6122	-0.320421	0	0	480.937	1
104	1	2009	200806191	1	1	0	3	1257.75	0.9488	80	-0.098919	3	-0.2535	75	-0.770319	-2.42536	6.3805	2	0	-0.562082	50	-0.290662	0	0	613.27	0.9975
104	1	2008	200806201	1	1	0	4	1198.05	-0.3812	60	-0.302146	3	-0.9157	75	-0.764039	-2.55131	25.618	4	0.0013	-0.191839	50	-0.242678	4	70	461.411	1
104	1	2008	200806211	1	1	5	1	1075.33	0.4875	85	-0.511709	2	-0.8534	75	-0.172265	-2.13934	17.4921	3	0.0048	-0.0434961	50	-0.0571631	3	40	53.8516	0.5864
104	1	2008	200806221	1	1	0	3	1258.66	-0.0069	80	-0.113244	3	0.9704	75	-0.878232	-2.52422	3.2747	2	0	-0.60636	50	-0.247144	0	0	692.604	0.9725
104	1	2008	200806231	1	1	0	4	1156.84	-0.4833	49.898	-0.275849	3	-0.8752	61.2245	-0.650965	-2.50451	23.8661	4	0.0022	-0.0991726	59.1837	-0.140341	4	57.1429	338.378	0.9832
104	1	2008	200806241	1	1	0	4	1200.8	-0.3258	60	-0.312817	3	-0.9381	75	-0.778174	-2.55041	25.4404	4	0.0012	-0.197522	50	-0.25158	4	70	475.079	1
104	1	2008	200806251	1	1	0	1	1244.1	-0.3136	25	-0.383787	3	-0.9305	40	-0.97693	-2.57429	11.0161	2	0	-0.298058	90	-0.283712	0	0	674.166	1
104	1	2008	200806261	1	1	0	4	1198.05	-0.3812	60	-0.302146	3	-0.9157	75	-0.764039	-2.55131	25.618	4	0.0013	-0.191839	50	-0.242678	4	70	461.411	1
104	1	2008	200806271	1	1	0	4	1208.54	-0.3916	57.1429	-0.293863	3	-0.9105	72.1429	-0.771811	-2.57199	24.9728	4	0.0008	-0.214052	53.2653	-0.263804	4	64.2857	474.131	1
104	1	2008	200806281	1	1	0	4	1204.07	-0.391	48.8775	-0.210934	3	-0.9191	63.5714	-0.681463	-2.54334	25.0119	4	0.001	-0.201784	63.0612	-0.242679	4	47.1429	393.573	1
104	1	2008	200806291	1	1	0	3	1245.42	0.1827	63.6735	-0.109788	3	-0.9771	60.7143	-0.68183	-2.42895	11.8632	2	0	-0.395551	66.3265	-0.350624	0	0	460	1
104	1	2008	200806301	1	1	0	4	1205.76	-0.1695	60	-0.383883	3	-0.9841	75	-0.855671	-2.51151	24.7255	4	0.0013	-0.199927	50	-0.287041	4	70	543.783	1
104	1	2008	200807011	1	1	0	4	1214.51	-0.4112	50.7143	-0.284418	3	-0.9028	65.7143	-0.772588	-2.58527	23.9771	4	0.0005	-0.227016	60.6122	-0.275305	4	51.4286	478.539	1
104	1	2008	200807021	1	1	0	4	1199.02	-0.365	48.9796	-0.192076	3	-0.9297	65	-0.653293	-2.51724	24.662	4	0.0011	-0.195176	65.7143	-0.23684	4	40	366.742	1
104	1	2008	200807031	1	1	0	4	1211.78	-0.2455	47.1429	-0.463673	3	-0.9637	62.1429	-1.45739	-2.51583	25.0096	4	0.0019	-0.154588	67.3469	-0.139218	4	37.9592	882.836	1
104	1	2008	200807041	1	1	0	4	1202.08	-0.4507	60	-0.282299	3	-0.8886	75	-0.750328	-2.56608	25.547	4	0.0011	-0.199288	50	-0.245953	4	70	451.774	1
104	1	2008	200807051	1	1	0	4	1195.48	-0.3981	55.3061	-0.21188	3	-0.9165	70.7143	-0.666327	-2.5352	24.9823	4	0.0013	-0.18446	55.5102	-0.225595	4	60	375.766	1
104	1	2008	200807061	1	1	0	3	1233.33	-0.0861	40	-0.12246	3	-0.9906	40	-0.663997	-2.4735	16.8247	2	0	-0.298888	90	-0.341163	0	0	407.922	1
104	1	2008	200807071	1	1	5	1	1118.74	0.1676	86.4286	-0.337924	2	-0.9797	75	-0.249168	-2.1631	17.618	3	0.0046	-0.026662	52.8571	-0.0830834	3	37.1429	89.4427	0.9123
104	1	2008	200807081	1	1	0	3	1214.65	0.6008	40	-0.100492	3	-0.7945	40	-0.573491	-2.29017	17.8476	2	0	-0.367663	90	-0.244321	0	0	404.969	1
104	1	2008	200807091	1	1	4.7959	1	1123.3	0.0639	81.7347	-0.322013	2	-0.992	71.9388	-0.283211	-2.2042	16.3168	3	0.0043	-0.0436402	52.0408	-0.0816974	3	38.3673	64.0312	0.9516
104	1	2008	200807101	1	1	0	4	1210.98	-0.1879	60	-0.371286	3	-0.981	75	-0.855671	-2.52565	23.7902	4	0.0009	-0.212333	50	-0.294945	4	70	546.443	1
104	1	2008	200807111	1	1	0	4	1210.54	-0.2367	60	-0.338253	3	-0.971	75	-0.820582	-2.54817	24.3351	4	0.0008	-0.215246	50	-0.280878	4	70	516.236	1
104	1	2008	200807121	1	1	0	4	1158.54	-0.1955	58.8775	-0.380344	3	-0.9801	73.4694	-0.795357	-2.43664	24.1033	4	0.0024	-0.101657	51.0204	-0.194148	4	68.5714	468.615	1
104	1	2008	200807131	1	1	0	1	1255.31	0.4641	25	-0.216317	3	0.7321	40	-0.976367	-2.7276	3.0109	2	0	-0.490254	90	-0.156506	0	0	714.703	1
104	1	2008	200807311	1	1	5	1	1074.8	0.2252	85	-0.535394	2	-0.9711	75	-0.220487	-2.1835	18.0258	3	0.0046	-0.0467733	50	-0.107683	3	40	50.9902	0.5987
104	1	2008	200808011	1	1	0	4	1157.43	-0.8428	60	-0.440559	3	-0.5344	75	-1.08618	-2.35193	26.7586	4	0.0027	-0.0549567	50	-0.176811	4	70	750.733	1
104	1	2008	200808021	1	1	0.4082	3	1112.97	-0.6397	5.3061	-0.330745	2	-0.7574	0.8163	-0.483003	-2.4237	14.4035	3	0.003	-0.0144136	98.9796	-0.147694	0	0	150	0.9623
104	1	2008	200808031	1	1	0	3	1164.56	-0.0975	39.2857	-0.181366	3	-0.9665	73.4694	-0.405453	-2.27114	15.4595	2	0.0024	-0.180709	80.4082	-0.197987	0	0	174.643	0.9847
104	1	2008	200808041	1	1	5	1	1092.72	0.376	88.8775	-0.415322	2	-0.9221	75	-0.170321	-2.10354	19.5241	3	0.0052	-0.0406208	57.7551	-0.0643453	3	32.2449	80.6226	0.7338
104	1	2008	200808051	1	1	0	3	1114.22	-0.825	5	-0.355236	2	-0.5291	0	-0.400115	-2.35351	8.4493	3	0.003	-0.0158504	100	-0.16467	0	0	67.082	0.9602
104	1	2008	200808061	1	1	0	3	1214.63	-0.016	40	-0.0735081	3	-0.9934	42.8571	-0.592024	-2.41176	18.4356	2	0	-0.276334	89.1837	-0.325235	0	0	342.345	1
104	1	2008	200808071	1	1	0	4	1197.86	-0.5061	60	-0.437255	3	-0.8523	75	-0.972056	-2.42572	25.1391	4	0.0025	-0.154953	50	-0.288347	4	70	644.438	1
104	1	2008	200808081	1	1	5	1	1114.3	0.2044	88.8775	-0.352267	2	-0.9715	75	-0.228896	-2.14096	18.928	3	0.0048	-0.0186237	57.7551	-0.0869008	3	32.2449	104.403	0.8684
104	1	2008	200808091	1	1	0	3	1116.17	-0.2375	5	-0.314631	2	-0.9641	0	-0.72972	-2.36493	18.7393	3	0.0027	-0.0142541	94.2857	-0.0979433	0	0	390.512	0.9816
104	1	2008	200808101	1	1	5	1	1078.66	0.2063	85	-0.529953	2	-0.9754	75	-0.230913	-2.19547	18.1716	3	0.0046	-0.0590212	50	-0.109136	3	40	63.2456	0.6196
104	1	2008	200808111	1	1	0	4	1193.58	-0.414	58.5714	-0.221795	3	-0.9097	73.5714	-0.672972	-2.54235	25.2	4	0.0014	-0.179491	51.6326	-0.220439	4	67.1429	380.132	1
104	1	2008	200808121	1	1	0.8163	3	1163.64	0.5756	49.0816	-0.241232	3	-0.805	74.2857	-0.408159	-2.11542	15.9471	2	0.0012	-0.206988	78.1633	-0.158743	0	3.2653	243.516	0.9969
104	1	2008	200808131	1	1	0	3	1174.02	0.6081	40	-0.190771	3	-0.7785	75	-0.443284	-2.16462	15.216	2	0.0003	-0.237143	80	-0.180163	0	0	272.947	1
104	1	2008	200808141	1	1	0	3	1150.5	-0.4512	22.1429	-0.221119	3	-0.8918	36.7347	-0.509213	-2.41464	21.4083	3	0.0024	-0.107683	90.2041	-0.195175	0	0	210.238	0.9699
104	1	2008	200808151	1	1	0.7143	3	1125.19	-0.1618	18.3673	-0.312078	2	-0.9763	10.7143	-0.33287	-2.26429	13.2171	3	0.0034	-0.0675607	90.8163	-0.104874	0	5.7143	40	0.9801
104	1	2008	200808161	1	1	0	1	1256.4	-0.2451	25	-0.364015	3	-0.3288	40	-1.04828	-2.66797	3.1393	2	0	-0.370464	90	-0.248243	0	0	760.263	0.9985
104	1	2008	200808171	1	1	0	1	1235.09	-0.3342	25.7143	-0.264939	3	-0.9379	40.7143	-0.818591	-2.62315	16.4008	2	0	-0.282762	89.1837	-0.329751	0	1.4286	532.259	1
104	1	2008	200808181	1	1	0	4	1169.02	-0.4601	60	-0.250784	3	-0.8871	75	-0.650614	-2.52368	24.1993	4	0.002	-0.126419	50	-0.167614	4	70	344.819	0.9913
104	1	2008	200808191	1	1	0	3	1252.56	-0.03	45.102	-0.136	3	-0.9856	49.2857	-0.765632	-2.54497	6.1306	2	0	-0.366923	79.3878	-0.337834	0	0	511.957	1
104	1	2008	200808201	1	1	0	3	1221.65	0.5569	40	-0.101977	3	-0.8263	40	-0.595687	-2.30833	17.3878	2	0	-0.389653	90	-0.248179	0	0	424.5	1
104	1	2008	200808211	1	1	0	1	1242.69	-0.3275	25	-0.301484	3	-0.9425	40	-0.895205	-2.61671	12.1419	2	0	-0.310083	90	-0.334194	0	0	603.738	1
104	1	2008	200808221	1	1	0	1	1236.91	-0.301	25	-0.269059	3	-0.9517	40	-0.832641	-2.62471	15.3297	2	0	-0.288513	90	-0.333439	0	0	545.619	1
104	1	2008	200808231	1	1	0	1	1256.36	0.1014	25	-0.301484	3	0.5403	40	-1.02362	-2.73042	2.1374	2	0	-0.440823	90	-0.199484	0	0	747.329	0.9954
104	1	2008	200808241	1	1	0	4	1173.02	-0.4569	60	-0.248179	3	-0.8888	75	-0.657703	-2.52893	24.303	4	0.0019	-0.134973	50	-0.176052	4	70	353.553	0.9944
104	1	2008	200808251	1	1	5	1	1071.58	0.2119	85	-0.540001	2	-0.975	75	-0.220334	-2.18133	18.1251	3	0.0044	-0.0376498	50	-0.114014	3	40	41.2311	0.5875
104	1	2008	200808261	1	1	0	4	1169.02	-0.4601	60	-0.250784	3	-0.8871	75	-0.650614	-2.52368	24.1993	4	0.002	-0.126419	50	-0.167614	4	70	344.819	0.9913
104	1	2008	200808271	1	1	0	1	1245.02	-0.185	25	-0.363995	3	-0.9663	40	-0.963531	-2.58824	10.6596	2	0	-0.311781	90	-0.30035	0	0	663.702	1
104	1	2008	200808281	1	1	5	1	1070.86	0.2408	85	-0.536197	2	-0.9679	75	-0.21035	-2.17156	18.0662	3	0.0045	-0.034599	50	-0.10661	3	40	40	0.5803
104	1	2008	200808291	1	1	0	4	1165.01	-0.4648	60	-0.253757	3	-0.8847	75	-0.643563	-2.51838	24.1711	4	0.0021	-0.118016	50	-0.159357	4	70	336.155	0.9883
104	1	2008	200808301	1	1	0	1	1229.23	-0.8459	39.2857	-0.383265	3	-0.5284	54.2857	-1.1957	-2.58017	17.3294	2	0.0003	-0.228965	73.6735	-0.0824649	0	28.5714	887.525	0.998
104	1	2008	200808311	1	1	0	4	1167.09	-0.4527	60	-0.244321	3	-0.8908	75	-0.636473	-2.51841	24.0948	4	0.002	-0.123576	50	-0.165211	4	70	331.21	0.9898
104	1	2008	200809011	1	1	5	1	1070.86	0.2408	85	-0.536197	2	-0.9679	75	-0.21035	-2.17156	18.0662	3	0.0045	-0.034599	50	-0.10661	3	40	40	0.5803
104	1	2008	200809021	1	1	0	4	1171.05	-0.4493	60	-0.241232	3	-0.8925	75	-0.643563	-2.52331	24.0192	4	0.002	-0.13175	50	-0.173189	4	70	340	0.9924
104	1	2009	200809031	1	1	5	1	1071.58	0.2119	85	-0.540001	2	-0.975	75	-0.220334	-2.18133	18.1251	3	0.0044	-0.0376498	50	-0.114014	3	40	41.2311	0.5875
104	1	2008	200809041	1	1	0	1	1267.83	-0.1614	33.2653	-0.200982	3	-0.9846	59.2857	-1.39821	-2.75282	7.8411	2	0	-0.386381	84.4898	-0.237448	0	0	741.08	0.9689
104	1	2008	200809051	1	1	0	4	1200.31	-0.4538	58.5714	-0.250983	3	-0.8905	73.5714	-0.715326	-2.56572	25.8121	4	0.0012	-0.192701	51.6326	-0.234932	4	67.1429	420.476	1
104	1	2008	200809061	1	1	5	1	1070.86	0.2408	85	-0.536197	2	-0.9679	75	-0.21035	-2.17156	18.0662	3	0.0045	-0.034599	50	-0.10661	3	40	40	0.5803
104	1	2008	200809071	1	1	0	4	1166.91	-0.4708	60	-0.26037	3	-0.8817	75	-0.657703	-2.5213	24.501	4	0.0021	-0.121385	50	-0.162464	4	70	349.857	0.9903
104	1	2008	200809081	1	1	0.8163	3	1104.64	-0.4414	14.898	-0.128046	2	0.8909	28.9796	-0.245811	-1.7764	21.5057	2	0.0028	-0.0751045	96.7347	-0.201529	0	0	85.44	0.7542
104	1	2008	200809091	1	1	0	4	1170.19	-0.6032	60	-0.386901	3	-0.7867	75	-0.986201	-2.3622	24.4275	4	0.0028	-0.091593	50	-0.250661	4	70	651.153	1
104	1	2008	200809101	1	1	0	4	1165.01	-0.4648	60	-0.253757	3	-0.8847	75	-0.643563	-2.51838	24.1711	4	0.0021	-0.118016	50	-0.159357	4	70	336.155	0.9883
104	1	2008	200809111	1	1	0	3	1254.01	-0.1096	77.551	-0.100492	3	-0.981	72.8571	-0.751793	-2.50537	7.2975	2	0	-0.400115	52.449	-0.342334	0	0	513.517	1
104	1	2008	200809121	1	1	0	4	1209.67	-0.2996	57.8571	-0.31243	3	-0.9485	72.8571	-0.792712	-2.56371	24.707	4	0.0007	-0.216124	52.449	-0.271464	4	65.7143	492.443	1
104	1	2008	200809141	1	1	0	1	1240.05	-0.7847	25	-0.333005	3	-0.6163	40	-1.22592	-2.62535	14.9728	2	0	-0.264751	90	-0.104874	0	0	923.58	0.9873
104	1	2008	200809151	1	1	0	1	1256.04	-0.1506	25	-0.166114	3	0.3773	40	-0.922004	-2.67309	2.0935	2	0	-0.466387	90	-0.191032	0	0	664.831	1
104	1	2009	200904301	1	1	0	3	1232.96	-0.1391	40	-0.131513	3	-0.9862	40	-0.669173	-2.48252	17.1493	2	0	-0.29273	90	-0.334802	0	0	410	1
104	1	2009	200905011	1	1	0	1	1264.07	-0.2419	31.7347	-0.20614	3	-0.962	55.7143	-1.36224	-2.74024	9.1261	2	0	-0.3718	85.5102	-0.216317	0	0	772.334	0.9689
104	1	2009	200905021	1	1	0	1	1221.81	-0.3772	30.3061	-0.204922	3	-0.9247	45	-0.706323	-2.55076	21.1613	2	0.0002	-0.241716	84.2857	-0.282476	0	10	425.441	1
104	1	2009	200905031	1	1	0	3	1223.71	-0.1268	40	-0.113562	3	-0.9867	40	-0.638429	-2.46067	18.8985	2	0	-0.27548	90	-0.318893	0	0	378.55	1
104	1	2009	200905041	1	1	0	3	1214.83	0.6201	40	-0.183692	3	-0.7827	40	-0.575232	-2.25257	18.9961	2	0	-0.380739	90	-0.163987	0	0	417.852	1
104	1	2009	200905051	1	1	0	1	1243.13	-0.1836	25	-0.365503	3	-0.9705	40	-0.956082	-2.5811	11.4891	2	0	-0.304668	90	-0.305689	0	0	655.134	1
104	1	2009	200905061	1	1	4.898	1	1065.59	0.3146	86.2245	-0.480616	2	-0.9394	73.4694	-0.361788	-2.30126	21.228	3	0.0034	-0.0303168	48.9796	-0.185413	3	39.1837	53.8516	0.6349
104	1	2009	200905071	1	1	4.1837	1	1151.78	0.5122	86.0204	-0.241647	2	-0.8448	75	-0.356393	-2.12217	14.9699	3	0.0024	-0.150272	71.6327	-0.084754	3	16.7347	191.05	0.975
104	1	2009	200905081	1	1	3.9796	1	1152.53	0.5741	83.7755	-0.260178	2	-0.7923	75	-0.366738	-2.09344	14.7191	3	0.0024	-0.161331	72.0408	-0.122954	3	15.9184	196.977	0.972
104	1	2009	200905091	1	1	4.6939	1	1149.53	0.5042	91.6327	-0.248381	2	-0.8503	75	-0.347516	-2.11813	14.9954	3	0.0025	-0.141868	70.6122	-0.0754045	3	18.7755	183.848	0.9699
104	1	2009	200905101	1	1	0	1	1250.04	-0.8353	25	-0.408807	3	-0.5107	40	-1.04909	-2.60469	8.8668	2	0	-0.307301	90	-0.225595	0	0	749.466	1
104	1	2009	200905111	1	1	0	4	1202.08	-0.4507	60	-0.282299	3	-0.8886	75	-0.750328	-2.56608	25.547	4	0.0011	-0.199288	50	-0.245953	4	70	451.774	1
104	1	2009	200905121	1	1	0	3	1168.71	0.5152	40	-0.178029	3	-0.8541	75	-0.411966	-2.18415	15.9412	2	0.0012	-0.210592	80	-0.140341	0	0	254.558	1
104	1	2009	200905131	1	1	0	3	1228.92	0.5495	40	-0.142813	3	-0.8323	40	-0.620072	-2.3098	17.4478	2	0	-0.415977	90	-0.221758	0	0	451.774	1
104	1	2009	200905141	1	1	4.0816	1	1151.98	0.5835	84.898	-0.256306	2	-0.7868	75	-0.362801	-2.09821	14.6438	3	0.0025	-0.156683	71.8367	-0.111981	3	16.3265	192.354	0.9709
104	1	2009	200905151	1	1	0	3	1259.07	0.2046	80	-0.0617545	3	-0.9658	75	-0.762318	-2.46341	6.1018	2	0	-0.472432	50	-0.327407	0	0	550.091	1
104	1	2009	200905161	1	1	0	3	1261.68	-0.5711	80	-0.0288375	3	-0.3818	75	-0.81369	-2.51801	3.4408	2	0	-0.484141	50	-0.283712	0	0	590.762	1
104	1	2009	200905171	1	1	0	1	1247.21	-0.6038	25	-0.400989	3	-0.7648	40	-1.01257	-2.58219	9.4332	2	0	-0.295846	90	-0.251382	0	0	710.211	1
104	1	2009	200905181	1	1	0	3	1249.34	0.526	69.3878	-0.133226	3	-0.8334	65.7143	-0.697068	-2.38279	11.7205	2	0	-0.478779	60.6122	-0.272379	0	0	516.236	1
104	1	2009	200905191	1	1	0	4	1202.08	-0.4507	60	-0.282299	3	-0.8886	75	-0.750328	-2.56608	25.547	4	0.0011	-0.199288	50	-0.245953	4	70	451.774	1
104	1	2009	200905201	1	1	0	3	1211.11	0.0713	40	-0.0418447	3	-0.9938	44.2857	-0.563908	-2.37126	17.2657	2	0	-0.292702	88.7755	-0.317295	0	0	330	1
104	1	2009	200905211	1	1	0	4	1193.22	-0.2544	60	-0.424215	3	-0.9659	75	-0.914599	-2.43969	26.1878	4	0.0024	-0.163662	50	-0.304867	4	70	588.982	1
104	1	2009	200905221	1	1	0	1	1257.26	-0.1015	47.9592	-0.680949	3	-0.8518	40	-1.94807	-2.17159	7.0412	2	0.0003	-0.231717	74.898	-0.157485	0	0	976.371	0.9796
104	1	2009	200905231	1	1	5	1	1088.76	0.3393	85.4082	-0.429991	2	-0.9216	75	-0.170321	-2.11691	19.5978	3	0.0052	-0.0498354	50.8163	-0.0369287	3	39.1837	78.1025	0.7282
104	1	2009	200905241	1	1	0	4	1179.03	-0.4585	60	-0.253954	3	-0.8881	75	-0.678976	-2.53815	24.7887	4	0.0018	-0.147773	50	-0.188928	4	70	375.899	0.9985
104	1	2009	200905251	1	1	0	1	1245.14	-0.4261	25	-0.392546	3	-0.8833	40	-0.991056	-2.57457	10.4697	2	0	-0.295142	90	-0.269987	0	0	687.968	1
104	1	2009	200905261	1	1	5	1	1069.76	0.4119	85.6122	-0.515033	2	-0.9027	75	-0.170631	-2.13476	17.3853	3	0.0046	-0.0281213	50	-0.0711683	3	40	36.0555	0.563
104	1	2009	200905271	1	1	0	3	1251.45	0.0117	73.4694	-0.114485	3	-0.9847	69.2857	-0.729446	-2.48717	8.0456	2	0	-0.388835	56.5306	-0.362438	0	0	492.544	1
104	1	2009	200905281	1	1	4.4898	1	1066.9	0.5174	87.449	-0.502826	2	-0.8409	67.3469	-0.150716	-2.11528	17.4874	3	0.0046	-0.019814	44.898	-0.0584751	3	35.9184	28.2843	0.5507
104	1	2009	200905291	1	1	0	1	1223.8	-0.4666	35.7143	-0.256269	3	-0.8813	50.7143	-0.76085	-2.59775	21.1012	2	0.0002	-0.247603	77.7551	-0.291878	0	21.4286	474.131	1
104	1	2009	200905301	1	1	0	1	1236.13	-0.8	26.4286	-0.345966	3	-0.597	41.4286	-1.22511	-2.6113	16.2558	2	0.0001	-0.250785	88.3673	-0.0916541	0	2.8571	920.869	0.9908
104	1	2009	200905311	1	1	0	1	1239.21	-0.7494	25	-0.322634	3	-0.651	40	-1.25415	-2.62863	16.1409	2	0	-0.262475	90	-0.100247	0	0	911.976	0.9878
104	1	2009	200906011	1	1	5	1	1072.07	0.3309	85	-0.524994	2	-0.938	75	-0.190565	-2.15425	17.926	3	0.0046	-0.0364615	50	-0.0852272	3	40	44.7214	0.5752
104	1	2009	200906021	1	1	0	1	1246.49	-0.3104	25	-0.269986	3	-0.9484	40	-0.884303	-2.64526	10.7292	2	0	-0.329007	90	-0.316769	0	0	599.333	1
104	1	2009	200906031	1	1	0	3	1248.87	-0.0298	42.449	-0.150093	3	-0.9812	44.2857	-0.734569	-2.5224	8.7518	2	0	-0.345363	85.102	-0.361055	0	0	480.521	1
104	1	2009	200906041	1	1	5	1	1072.01	0.6068	85	-0.504566	2	-0.747	75	-0.152563	-2.1199	17.7806	3	0.0048	-0.0315501	50	-0.0433148	3	40	42.4264	0.5716
104	1	2009	200906051	1	1	0	1	1250.77	-0.3935	25	-0.29222	3	-0.9159	40	-0.934287	-2.65173	7.7747	2	0	-0.357746	90	-0.291363	0	0	648.46	1
104	1	2009	200906061	1	1	0	1	1256.36	0.3709	25	-0.332376	3	0.5315	40	-1.0488	-2.71717	1.8634	2	0	-0.419962	90	-0.213526	0	0	769.22	0.9862
104	1	2009	200906071	1	1	0	3	1242.87	0.2038	56.3265	-0.102554	3	-0.9724	54.2857	-0.668799	-2.41545	12.8254	2	0	-0.393976	73.6735	-0.341139	0	0	450.111	1
104	1	2009	200906081	1	1	0	3	1254.45	0.0205	80	-0.0921878	3	-0.9817	75	-0.735658	-2.47016	8.4567	2	0	-0.422483	50	-0.34953	0	0	510.392	1
104	1	2008	200907141	1	1	5	1	1074	0.2616	85	-0.53246	2	-0.9609	75	-0.210511	-2.17375	17.9604	3	0.0046	-0.0436372	50	-0.100058	3	40	50	0.5905
105	1	2008	200804231	1	1	17.1429	1	980.832	-0.1926	71.4286	-0.214927	2	-0.9673	64.2857	-0.839578	-1.82518	13.1775	3	0.0014	-0.170054	51.4286	-0.0336248	1	17.1429	64.0312	0.7562
105	1	2008	200804241	1	1	9.7959	0	972.758	-0.0371	88.4694	-0.131894	2	-0.9217	36.7347	-0.809748	-1.8555	6.8699	0	0.0004	-0.231677	29.3878	-0.0234588	0	9.7959	0	0.7195
105	1	2008	200804251	1	1	4.0816	0	973.668	-0.409	99.2857	-0.0540582	2	-0.8647	15.3061	-0.754978	-1.91849	7.7935	0	0	-0.257842	12.2449	-0.0453359	0	4.0816	0	0.6823
105	1	2008	200804261	1	1	3.7755	1	1090.63	0.1322	64.1837	-0.478713	2	-0.9799	56.6326	-0.42092	-2.30595	10.8929	3	0.0036	-0.112855	37.7551	-0.236211	3	30.2041	142.127	0.7634
105	1	2008	200804271	1	1	20	3	1001.66	0.9688	25.8163	-0.381303	3	-0.0198	75	-0.972878	-1.71058	16.1423	3	0.0016	-0.162178	80	-0.0255993	3	19.5918	224.722	0.9628
105	1	2008	200804281	1	1	5	1	1070.65	0.2383	85	-0.508126	2	-0.9566	75	-0.340618	-2.29422	20.7046	3	0.0038	-0.0433098	50	-0.194503	3	40	50	0.6476
105	1	2008	200804291	1	1	0	3	1021.83	-0.3026	24.5918	-0.797366	3	-0.9492	44.898	-0.925754	-1.13565	21.7495	3	0.0006	-0.225237	100	-0.042832	0	0	592.368	0.9832
105	1	2008	200804301	1	1	5	1	1068.06	0.2797	85.6122	-0.49436	2	-0.9472	75	-0.351104	-2.29936	20.6966	3	0.0036	-0.0365684	50	-0.191587	3	40	50	0.642
105	1	2008	200805011	1	1	17.1429	4	1037.26	0.6363	21.5306	-0.814182	2	-0.4871	75	-0.56888	-1.10336	10.4763	1	0.0024	-0.17045	86.3265	-0.210656	3	22.8571	554.437	1
105	1	2008	200805021	1	1	0	3	1237.77	0.3737	43.2653	-0.0943333	3	-0.9184	42.8571	-0.64543	-2.37539	14.7448	2	0	-0.410041	86.7347	-0.302143	0	0	442.832	1
105	1	2008	200805031	1	1	0	3	1240.07	0.2284	48.9796	-0.0926495	3	-0.9649	47.8571	-0.655814	-2.40196	13.8064	2	0	-0.392218	81.0204	-0.331949	0	0	440.454	1
105	1	2008	200805041	1	1	0	3	1210.62	-0.121	40	-0.0943333	3	-0.9845	48.5714	-0.593963	-2.4258	20.1782	2	0.0001	-0.25643	87.551	-0.306636	0	0	335.41	1
105	1	2008	200805051	1	1	14.6939	3	1047.29	0.5394	30	-0.700637	2	-0.1785	48.7755	-0.821579	-1.36147	11.8625	3	0.0008	-0.212561	77.551	-0.136	4	20.2041	818.352	1
105	1	2008	200805061	1	1	1.2245	0	992.781	-0.2126	95.8163	-0.181367	2	-0.9677	4.5918	-0.767197	-1.89705	23.3033	0	0.0018	-0.153967	3.6735	-0.0878844	0	1.2245	36.0555	0.6655
105	1	2008	200805071	1	1	4.4898	1	1083.88	0.2155	76.3265	-0.478267	2	-0.9744	67.3469	-0.420175	-2.2914	14.9923	3	0.0034	-0.0859039	44.898	-0.235319	3	35.9184	125.3	0.7124
105	1	2008	200805081	1	1	0	3	1047.26	0.7143	41.2245	-0.720342	2	-0.1719	41.4286	-0.728258	-1.25339	12.0431	3	0	-0.300167	88.7755	-0.120616	4	12.0408	721.249	1
105	1	2008	200805091	1	1	0	1	1104.58	-0.9573	85	-0.364544	2	0.1489	40	-1.19797	-1.4992	11.2454	3	0	-0.394452	70	-0.122048	4	10	858.662	1
105	1	2008	200805101	1	1	5	1	1082.54	0.1356	85	-0.531012	2	-0.9894	75	-0.310678	-2.27352	17.6239	3	0.0044	-0.0725301	50	-0.171246	3	40	80	0.6833
105	1	2008	200805111	1	1	4.898	1	1065.38	0.1677	86.5306	-0.510776	2	-0.9681	73.4694	-0.321207	-2.27308	21.4884	3	0.0038	-0.0292396	48.9796	-0.18315	3	39.1837	31.6228	0.6283
105	1	2008	200805121	1	1	9.7959	1	1108	-0.679	62.9592	-0.408647	2	0.7131	40	-0.934126	-1.81697	13.1636	3	0.0001	-0.247721	70	-0.180792	4	5.102	631.269	1
105	1	2008	200805131	1	1	0.8163	4	1024.19	0.4481	27.8571	-0.791449	2	-0.5383	75	-0.563119	-1.02844	17.1937	1	0.0036	-0.100984	66.5306	-0.148792	3	41.6327	500.1	1
105	1	2008	200805141	1	1	22.2449	3	1027.25	-0.0835	24.3878	-0.82734	2	-0.8291	72.7551	-0.535385	-1.04412	19.1334	4	0.0033	-0.110893	78.7755	-0.186664	3	34.2857	512.445	1
105	1	2008	200805151	1	1	0	3	1072.8	-0.9491	60	-0.516616	2	0.218	75	-1.01153	-1.77144	14.6076	3	0.0029	-0.154263	70	-0.180869	3	20	527.731	1
105	1	2008	200805161	1	1	0	0	1019.74	0.2354	100	-0.240817	2	-0.9696	0	-0.642255	-2.02605	19.1675	0	0.0025	-0.0772225	0	-0.169908	0	0	100.499	0.5507
105	1	2008	200805171	1	1	2.449	3	1045.54	0.2923	12.3469	-0.80529	2	-0.8189	73.5714	-0.604148	-1.16267	13.3848	2	0.0005	-0.227821	96.9388	-0.217966	3	11.8367	594.138	1
105	1	2008	200805181	1	1	5	1	1080.35	0.1667	85	-0.528661	2	-0.9815	75	-0.330325	-2.29094	18.3869	3	0.0042	-0.0686438	50	-0.190769	3	40	72.8011	0.6818
105	1	2008	200805191	1	1	10.7143	1	1091.31	-0.0827	61.1225	-0.434272	2	-0.9773	73.4694	-0.470822	-2.2625	7.5608	3	0.0032	-0.128836	60.6122	-0.223351	3	32.449	183.576	0.793
105	1	2008	200805201	1	1	4.4898	1	1093.9	-0.1187	63.2653	-0.453533	2	-0.9587	58.1633	-0.442258	-2.29848	7.1173	3	0.0036	-0.132505	40	-0.220124	3	30.6122	170.294	0.8113
105	1	2008	200805211	1	1	20	1	1069.41	-0.0972	45	-0.333135	2	-0.9925	60	-0.682123	-2.0358	14.301	3	0.0028	-0.0757675	80	-0.24183	1	14.2857	251.794	0.8098
105	1	2008	200805221	1	1	6.9388	0	981.497	-0.1997	86.5306	-0.163996	2	-0.9752	26.0204	-0.788157	-1.87547	15.3925	0	0.0014	-0.18214	20.8163	-0.0583089	0	6.9388	22.3607	0.6884
105	1	2008	200805231	1	1	25.3061	3	1007.25	-0.942	32.8571	-1.02508	2	-0.2812	73.8775	-0.431365	-1.20503	26.9458	3	0.0061	-0.105914	78.7755	-0.410021	1	28.1633	424.5	1
105	1	2008	200805241	1	1	0	3	1040.48	0.4962	27.7551	-0.724701	2	-0.6797	54.2857	-0.674531	-1.16366	11.5732	3	0.0002	-0.24228	94.0816	-0.142061	4	10	640.703	1
105	1	2008	200805251	1	1	4.6939	1	1099.34	0.0264	80.4082	-0.480928	2	-0.9966	70.4082	-0.318422	-2.2872	13.7185	3	0.0047	-0.0633183	52.449	-0.139157	3	37.551	80	0.8067
105	1	2008	200805261	1	1	5	1	1072.02	0.0982	85	-0.533358	2	-0.9928	75	-0.300357	-2.25745	19.8238	3	0.0041	-0.0437552	50	-0.17701	3	40	50	0.6369
105	1	2008	200805271	1	1	35.9184	3	1037.76	0.1397	24.4898	-0.845513	2	-0.7398	75	-0.538593	-1.09854	12.8383	4	0.0027	-0.158726	81.0204	-0.234538	3	36.9388	524.976	1
105	1	2008	200805281	1	1	5	1	1068.59	0.1144	85.3061	-0.523794	2	-0.9861	75	-0.310678	-2.26524	20.8904	3	0.004	-0.0358628	50	-0.182347	3	40	40	0.6328
105	1	2008	200805291	1	1	5.9184	3	1061.77	0.564	67.2449	-0.785425	2	0.1913	75	-0.735533	-1.33858	16.0828	1	0.0011	-0.210834	70	-0.194148	0	2.449	730	1
105	1	2008	200805301	1	1	0	0	995.333	0.2744	100	-0.264751	2	-0.9599	0	-0.505759	-2.15879	21.2529	0	0.0023	-0.130239	0	-0.0526435	0	0	156.205	0.5028
105	1	2008	200805311	1	1	20	3	1053.51	-0.9121	60	-0.316848	2	-0.3775	75	-0.712244	-2.07771	24.0025	3	0.0032	-0.0593814	80	-0.117355	3	20	325.269	1
105	1	2008	200806011	1	1	0	0	1004.28	0.2286	100	-0.222246	2	-0.9688	0	-0.587275	-2.07656	19.8102	0	0.0022	-0.113265	0	-0.101444	0	0	102.956	0.5013
105	1	2008	200806021	1	1	2.449	0	988.771	-0.2142	93.6735	-0.173189	2	-0.9702	9.1837	-0.771033	-1.89285	21.2671	0	0.0017	-0.16379	7.3469	-0.0799477	0	2.449	28.2843	0.669
105	1	2008	200806031	1	1	5.3061	3	1061.71	-0.5974	69.0816	-0.844033	2	0.1251	75	-0.685912	-1.33675	14.082	1	0.0016	-0.188854	70	-0.248179	0	0.8163	678.012	1
105	1	2008	200806041	1	1	0	0	1009.26	0.2143	100	-0.22648	2	-0.9716	0	-0.60199	-2.06257	19.3698	0	0.0023	-0.100984	0	-0.121669	0	0	100	0.5135
105	1	2008	200806051	1	1	20	1	962.133	0.2668	54.6939	-0.0700542	2	-0.6689	70	-0.812399	-1.88483	11.0744	3	0.0003	-0.238522	62.8571	-0.0115752	1	25.7143	53.8516	0.819
105	1	2008	200806061	1	1	0	0	1002.28	-0.1275	100	-0.193375	2	-0.9592	0	-0.750528	-1.9146	24.1951	0	0.002	-0.135862	0	-0.109778	0	0	50	0.6486
105	1	2008	200806071	1	1	0	0	1000.89	0.2814	100	-0.212822	2	-0.9477	0	-0.591263	-2.07244	19.013	0	0.0022	-0.123063	0	-0.0937113	0	0	94.3398	0.5043
105	1	2008	200806081	1	1	0	0	1008.84	0.2922	100	-0.201973	2	-0.9512	0	-0.674457	-1.9907	17.9495	0	0.0022	-0.113256	0	-0.15367	0	0	60	0.5747
105	1	2008	200806091	1	1	0	0	1003.1	0.2817	100	-0.280879	2	-0.9582	0	-0.496983	-2.16684	22.8434	0	0.0023	-0.110845	0	-0.0686675	0	0	169.706	0.5054
105	1	2008	200806101	1	1	5	3	1063.36	-0.4817	70	-0.8351	2	0.1399	75	-0.700054	-1.3451	14.3468	1	0.0017	-0.185818	70	-0.241232	0	0	692.026	1
105	1	2008	200806111	1	1	0	0	999.881	0.343	100	-0.197467	2	-0.9179	0	-0.61359	-2.0501	17.0425	0	0.0021	-0.130755	0	-0.0995013	0	0	76.1577	0.5222
105	1	2008	200806121	1	1	0	0	1004.93	0.2484	100	-0.191294	2	-0.9622	0	-0.668799	-1.99552	17.0265	0	0.0022	-0.124537	0	-0.142905	0	0	50	0.5691
105	1	2008	200806131	1	1	0.8163	0	995.97	-0.2475	98.5714	-0.195176	2	-0.9621	3.0612	-0.772782	-1.89224	24.2104	0	0.0019	-0.142697	2.449	-0.0905523	0	0.8163	50	0.6726
105	1	2008	200806141	1	1	0	0	1009.89	0.32	100	-0.203207	2	-0.9429	0	-0.683807	-1.98166	18.4516	0	0.0022	-0.11188	0	-0.156093	0	0	60	0.5839
105	1	2008	200806151	1	1	0	0	1006.53	-0.1034	100	-0.202221	2	-0.9546	0	-0.746989	-1.9189	23.5983	0	0.0021	-0.126073	0	-0.118008	0	0	58.3095	0.6461
105	1	2008	200806161	1	1	19.1837	1	973.85	0.2231	64.2857	-0.171155	2	-0.6498	71.9388	-0.841185	-1.82269	6.8266	3	0.0006	-0.220042	57.551	-0.0148312	1	19.1837	14.1421	0.7537
105	1	2008	200806171	1	1	0	0	1011.03	0.3379	100	-0.204922	2	-0.9376	0	-0.693175	-1.97264	18.8714	0	0.0022	-0.110893	0	-0.156222	0	0	60	0.5931
105	1	2008	200806181	1	1	6.9388	0	973.058	-0.2641	90.2041	-0.0418447	2	-0.9159	26.0204	-0.751926	-1.92426	7.7765	0	0	-0.254661	20.8163	-0.0372193	0	6.9388	0	0.6869
105	1	2008	200806191	1	1	9.1837	4	1025.27	0.1229	26.8367	-0.810674	2	-0.7294	72.7551	-0.546477	-1.03116	18.8113	4	0.0035	-0.100185	69.7959	-0.16581	3	40.8163	500.899	1
105	1	2008	200806201	1	1	15.9184	3	1083.75	-0.9697	15.9184	-0.311275	2	-0.0714	31.8367	-0.58223	-2.28578	9.0019	3	0.0024	-0.146619	71.6326	-0.0368168	0	0	243.31	0.9745
105	1	2008	200806211	1	1	0	4	1000.49	0.7013	20.5102	-0.739521	2	-0.5103	61.2245	-0.595046	-0.951521	17.1668	1	0.0048	-0.0464639	82.0408	-0.0589981	3	21.2245	435.66	1
105	1	2008	200806221	1	1	1.2245	3	1056.46	-0.2304	36.1225	-0.86046	2	-0.7775	49.0816	-0.601734	-1.24165	7.3176	2	0.0001	-0.246325	82.449	-0.261485	4	6.7347	598.164	1
105	1	2008	200806231	1	1	5	1	1078.01	0.3806	85	-0.516565	2	-0.913	75	-0.192028	-2.15879	17.7549	3	0.0048	-0.0538846	50	-0.0721413	3	40	63.2456	0.6002
105	1	2008	200806241	1	1	0	0	989.553	0.4802	100	-0.175767	2	-0.8491	0	-0.608598	-2.05635	16.4442	0	0.0018	-0.162393	0	-0.0646508	0	0	58.3095	0.5201
105	1	2008	200806251	1	1	4.0816	0	974.23	-0.3404	96.5306	-0.0492955	2	-0.9012	15.3061	-0.74652	-1.92782	7.6688	0	0	-0.253352	12.2449	-0.0440632	0	4.0816	0	0.6757
105	1	2008	200806261	1	1	0	0	989.553	0.4802	100	-0.175767	2	-0.8491	0	-0.608598	-2.05635	16.4442	0	0.0018	-0.162393	0	-0.0646508	0	0	58.3095	0.5201
105	1	2008	200806271	1	1	20	3	993.735	-0.8038	45	-0.318265	2	0.5723	75	-0.439764	-2.23057	15.9553	3	0.0028	-0.129265	80	-0.0586115	3	20	172.627	0.6175
105	1	2008	200806281	1	1	20	1	969.627	0.8427	20	-0.20903	3	-0.474	40	-0.951521	-1.76658	14.5882	3	0.0001	-0.247556	60	-0.0728618	1	60	170.88	0.9424
105	1	2008	200806291	1	1	19.1837	3	988.788	-0.8617	43.1633	-0.319676	2	0.3771	71.9388	-0.434617	-2.23468	13.7788	3	0.0031	-0.149287	76.7347	-0.037248	3	19.1837	155.242	0.5915
105	1	2008	200806301	1	1	6.5306	3	1049.48	0.405	19.7959	-0.86394	2	-0.6141	49.2857	-0.562576	-1.18275	10.0036	2	0.0009	-0.208866	82.0408	-0.27249	4	14.898	559.017	1
105	1	2008	200807011	1	1	3.2653	0	977.923	-0.2557	92.9592	-0.136	2	-0.9542	12.2449	-0.778455	-1.88568	11.7899	0	0.001	-0.204608	9.7959	-0.0568193	0	3.2653	0	0.6803
105	1	2008	200807021	1	1	0	0	983.559	0.5331	100	-0.162464	2	-0.8265	0	-0.609337	-2.05779	14.5436	0	0.0018	-0.182403	0	-0.0444903	0	0	50	0.5247
105	1	2008	200807041	1	1	20	3	990.905	-0.9437	25	-1.03114	2	0.2959	75	-0.523318	-1.36601	25.3178	3	0.0059	-0.0754754	70	-0.286476	3	40	509.117	1
105	1	2008	200807051	1	1	5.7143	3	1061.15	-0.7503	60	-0.462809	2	0.6333	75	-0.975137	-1.81904	18.4454	3	0.0031	-0.108809	72.8571	-0.137058	3	20	474.131	1
105	1	2008	200807061	1	1	20	3	965.088	-0.7859	45	-0.183558	2	0.105	75	-0.84923	-1.90887	18.9006	3	0.0028	-0.147399	80	-0.015371	3	20	187.883	0.9475
105	1	2008	200807071	1	1	20	3	952.98	-0.6566	25	-0.654898	2	0.7453	75	-0.907079	-1.60632	24.3945	3	0.0036	-0.0688712	70	-0.0683962	3	40	628.172	0.9985
105	1	2008	200807081	1	1	17.9592	1	956.609	0.7469	18.4694	-0.260178	3	-0.6184	35.9184	-0.991056	-1.75123	22.8882	3	0.0007	-0.207088	63.0612	-0.0415969	1	53.8776	228.035	0.9714
105	1	2008	200807091	1	1	20	3	991.628	-0.9711	45	-0.131894	2	0.1159	75	-0.714487	-2.01536	13.8223	3	0.0022	-0.103168	80	-0.104447	3	20	141.421	0.8547
105	1	2008	200807101	1	1	20	3	978.656	-0.9597	45	-0.443274	2	0.2409	75	-1.09838	-1.7783	22.3084	3	0.0029	-0.0646278	80	-0.11475	3	20	430	0.9725
105	1	2008	200807111	1	1	20	3	987.851	-0.835	46.1225	-0.305929	2	0.4053	75	-0.448656	-2.22839	14.2153	3	0.0029	-0.146617	80	-0.0398641	3	20	167.631	0.592
105	1	2008	200807121	1	1	20	3	980.45	0.9517	30.2041	-0.191294	3	0.2926	75	-0.908456	-1.75866	14.3546	3	0	-0.290338	73.0612	-0.0686675	3	20	78.1025	0.8419
105	1	2008	200807131	1	1	18.3673	3	1048.53	-0.7766	45.2041	-0.354108	2	0.3873	70.5102	-0.320769	-1.99574	20.5475	3	0.0029	-0.0176536	81.6326	-0.0154192	3	18.3673	130	0.8236
105	1	2008	200807311	1	1	3.6735	3	1060.78	-0.9612	60	-0.512827	2	-0.0209	75	-1.03773	-1.75741	20.7906	3	0.003	-0.133454	71.8367	-0.179601	3	20	520	1
105	1	2008	200808011	1	1	20	3	984.976	-0.9658	45	-0.421536	2	0.2195	75	-1.07219	-1.7999	24.2478	3	0.0029	-0.0499657	80	-0.125191	3	20	410.488	0.9725
105	1	2008	200808021	1	1	0	3	926.622	-0.1756	40	-0.934982	2	-0.978	75	-0.684266	-1.05702	19.1602	3	0.0039	-0.0204779	80	-0.10245	3	30	418.808	0.9714
105	1	2008	200808031	1	1	1.8367	4	957.199	0.1308	50.4082	-0.782683	2	-0.9821	48.7755	-0.791594	-1.22069	28.3006	3	0.0045	-0.0900692	78.3674	-0.0622799	0	18.3673	577.062	0.9832
105	1	2008	200808041	1	1	0	3	884.497	-0.3905	36.5306	-1.13225	2	-0.8964	48.2653	-0.536694	-0.86168	14.4343	3	0.0024	-0.143317	46.1225	-0.05742	3	10.8163	222.036	0.951
105	1	2008	200808051	1	1	20	3	1004.6	-0.9066	45	-0.175766	2	0.4114	75	-0.651454	-2.08149	19.6035	3	0.0024	-0.059286	80	-0.134313	3	20	164.012	0.8521
105	1	2008	200808061	1	1	20	3	1036.05	-0.5389	49.898	-0.354108	2	0.8406	75	-0.46914	-2.17122	23.0876	3	0.0028	-0.0163755	80	-0.128103	3	20	246.982	0.8873
105	1	2008	200808071	1	1	20	3	989.212	-0.7593	45	-0.131511	2	0.6415	75	-0.651454	-2.05558	13.3901	3	0.002	-0.112028	80	-0.0779574	3	20	108.166	0.745
105	1	2008	200808081	1	1	13.8775	3	856.167	-0.9876	31.1225	-1.29634	2	-0.0841	64.2857	-0.231065	-1.13313	20.9447	3	0.0119	-0.0668705	73.0612	-0.210888	3	30.8163	219.317	0.9857
105	1	2008	200808091	1	1	0.102	3	896.146	-0.049	54.1837	-1.00284	2	-0.9914	64.2857	-0.590356	-1.04038	15.3851	3	0.0049	-0.068477	77.1429	-0.13205	3	35.5102	364.005	0.9653
105	1	2008	200808101	1	1	20	3	999.673	-0.7876	45	-0.192076	2	0.6096	75	-0.5943	-2.11882	19.7906	3	0.0023	-0.0734238	80	-0.107054	3	20	155.242	0.7654
105	1	2008	200808111	1	1	20	3	1064.68	-0.7544	60	-0.374957	2	-0.6505	75	-0.716165	-2.05516	22.5293	3	0.0029	-0.102383	80	-0.0848661	3	20	381.838	1
105	1	2008	200808121	1	1	20	3	968.905	-0.6649	45	-0.221795	2	0.6947	75	-0.88549	-1.88968	20.133	3	0.0029	-0.118309	80	-0.0293927	3	20	221.359	0.9704
105	1	2008	200808131	1	1	15.5102	3	945.988	-0.5378	35.2041	-0.313835	2	0.028	57.449	-1.01882	-1.76516	22.9244	3	0.0016	-0.143703	76.3265	-0.0187724	3	16.3265	291.548	0.972
105	1	2008	200808141	1	1	20	3	949.899	-0.6784	25	-0.658173	2	0.7274	75	-0.900495	-1.59871	24.6781	3	0.0037	-0.0715364	70	-0.0721164	3	40	630.635	0.9985
105	1	2008	200808151	1	1	20	3	943.478	-0.7081	25	-0.652221	2	0.6996	75	-0.901605	-1.59063	24.5102	3	0.0038	-0.0836918	70	-0.0662311	3	40	623.619	0.9985
105	1	2008	200808161	1	1	0	4	967.416	0.2561	15.7143	-0.52668	3	-0.9608	12.2449	-1.00145	-1.50934	31.7335	3	0.0006	-0.197974	86.9388	-0.116471	0	2.0408	482.597	0.974
105	1	2008	200808171	1	1	5.3061	0	979.539	-0.2136	89.3878	-0.149984	2	-0.9702	19.898	-0.783193	-1.88053	13.5165	0	0.0012	-0.193312	15.9184	-0.0571631	0	5.3061	10	0.6838
105	1	2008	200808181	1	1	13.5714	3	1053.96	0.5289	44.1837	-0.743567	2	0.2148	73.8775	-0.806231	-1.38376	14.1239	3	0.0016	-0.180786	70.2041	-0.177862	3	22.2449	800.562	1
105	1	2008	200808191	1	1	3.6735	3	968.017	-0.6766	69.898	-0.626173	2	0.7149	75	-0.961954	-1.63505	21.2937	3	0.003	-0.052615	61.8367	-0.0353396	3	40	605.31	0.9985
105	1	2008	200808201	1	1	8.5714	4	933.208	-0.1086	21.9388	-0.435077	2	-0.2907	32.1429	-1.10142	-1.66895	22.9432	3	0.0016	-0.189549	82.0408	-0.0141517	0	8.5714	405.216	0.9725
105	1	2008	200808211	1	1	15.5102	1	971.937	0.3085	71.3265	-0.144551	2	-0.6439	58.1633	-0.832101	-1.83319	6.2027	3	0.0003	-0.240408	46.5306	-0.0144136	1	15.5102	0	0.745
105	1	2008	200808221	1	1	9.7959	0	969.838	-0.3692	92.3469	-0.0663958	2	-0.8118	36.7347	-0.791007	-1.88332	6.2893	0	0	-0.276047	29.3878	-0.0231742	0	9.7959	0	0.7241
105	1	2008	200808231	1	1	0	4	970.037	0.3199	30.7143	-0.615542	2	-0.9402	29.3878	-0.922809	-1.40591	30.4193	3	0.0025	-0.152554	82.6531	-0.150966	0	2.6531	567.274	0.9995
105	1	2008	200808241	1	1	11.8367	3	944.416	0.1738	21.2245	-0.301484	2	-0.3485	35.102	-1.01843	-1.74968	22.6324	3	0.0013	-0.170823	64.0816	-0.015505	0	22.449	274.591	0.972
105	1	2008	200808251	1	1	17.551	3	987.857	-0.7934	39.4898	-0.325104	2	0.2238	65.8163	-0.428477	-2.23724	12.9346	3	0.0032	-0.153959	70.2041	-0.0292041	3	17.551	145.602	0.5854
105	1	2008	200808261	1	1	20	3	992.212	-0.8327	45	-0.323098	2	0.5158	75	-0.433235	-2.23272	15.2543	3	0.0029	-0.137879	80	-0.0502941	3	20	162.788	0.6079
105	1	2008	200808271	1	1	20	1	985.494	0.9738	20.4082	-0.203454	3	0.1266	42.8571	-0.948943	-1.73023	12.7781	3	0	-0.353508	61.6326	-0.12737	1	56.7347	134.536	0.8965
105	1	2008	200808291	1	1	19.1837	3	988.788	-0.8617	43.1633	-0.319676	2	0.3771	71.9388	-0.434617	-2.23468	13.7788	3	0.0031	-0.149287	76.7347	-0.037248	3	19.1837	155.242	0.5915
105	1	2008	200809011	1	1	0	4	969.216	0.6073	3.5714	-0.366732	3	-0.7249	0	-1.10399	-1.64772	29.5641	3	0.0001	-0.253757	64.2857	-0.0807616	0	0	326.497	0.972
105	1	2008	200809021	1	1	8.5714	3	957.01	-0.6525	56.4286	-0.623933	2	0.7262	75	-0.948679	-1.63704	22.8826	3	0.0031	-0.0751045	64.2857	-0.0361898	3	40	600.167	0.9985
105	1	2008	200809031	1	1	17.551	1	958.977	0.688	24.2857	-0.140695	3	-0.3981	41.5306	-0.872291	-1.84491	14.4714	3	0.0004	-0.229708	63.8775	-0.0276212	1	45.3061	120	0.8909
105	1	2008	200809051	1	1	15.5102	3	952.709	-0.2606	32.8571	-0.193374	2	-0.0193	53.8775	-0.898272	-1.84827	19.2527	3	0.0017	-0.171339	77.9592	-0.0116543	3	20.4082	181.108	0.9459
105	1	2008	200809061	1	1	17.1429	3	958.51	-0.6037	32.8571	-0.648762	2	0.7872	75	-0.92043	-1.61781	23.3587	3	0.0033	-0.0635574	68.5714	-0.0611009	3	40	623.699	0.9985
105	1	2008	200809081	1	1	7.7551	3	968.318	-0.6324	58.6735	-0.638194	2	0.7527	75	-0.947816	-1.62586	22.0209	3	0.003	-0.0490029	63.8775	-0.047892	3	40	616.604	0.9985
105	1	2008	200809091	1	1	5.3061	3	970.859	-0.6467	65.4082	-0.635918	2	0.7394	75	-0.954779	-1.62533	21.7258	3	0.003	-0.044325	62.6531	-0.044211	3	40	615.223	0.9985
105	1	2008	200809111	1	1	19.5918	3	993.501	-0.8022	44.0816	-0.350418	2	0.5345	73.4694	-0.405083	-2.22745	13.8472	3	0.0033	-0.143692	78.3674	-0.0406426	3	19.5918	140.357	0.6053
105	1	2008	200809121	1	1	0	0	950.621	0.6443	0.9184	-0.354108	3	-0.7194	0	-1.08226	-1.68478	27.7936	0	0.0007	-0.212822	16.5306	-0.0410098	0	0	319.531	0.972
105	1	2008	200809131	1	1	0	0	946.951	0.6882	1.4286	-0.362894	3	-0.6489	0	-1.08922	-1.68279	24.989	0	0.0007	-0.209691	25.7143	-0.0365984	0	0	328.938	0.972
105	1	2008	200809151	1	1	4.0816	0	985.222	-0.2168	90.8163	-0.165211	2	-0.971	15.3061	-0.774979	-1.8887	18.6077	0	0.0015	-0.173624	12.2449	-0.0721818	0	4.0816	22.3607	0.6731
105	1	2009	200904301	1	1	20	1	970.359	0.8187	20	-0.22292	3	-0.5162	40	-0.965604	-1.75425	15.3932	3	0.0001	-0.247721	60	-0.0756455	1	60	183.848	0.9521
105	1	2009	200905021	1	1	0	3	1048.09	0.7732	22.2449	-0.7619	2	-0.4343	60.7143	-0.660136	-1.19724	10.5392	2	0	-0.270304	95.9184	-0.168802	3	10	650.692	1
105	1	2009	200905031	1	1	14.6939	1	976.4	-0.1476	76.5306	-0.165211	2	-0.982	55.102	-0.814612	-1.84905	9.4873	3	0.001	-0.20049	44.0816	-0.0311461	1	14.6939	14.1421	0.7206
105	1	2009	200905041	1	1	0	4	1030.05	0.8452	5	-0.422483	3	-0.4673	0	-1.12955	-1.53323	20.9269	3	0	-0.3476	90	-0.219225	0	0	367.695	0.9735
105	1	2009	200905051	1	1	0	4	995.274	0.719	5	-0.446422	3	-0.6755	0	-1.08471	-1.55345	24.3101	3	0	-0.282781	90	-0.145443	0	0	400	0.973
105	1	2009	200905061	1	1	23.6735	3	909.194	-0.6294	57.2449	-1.11	2	-0.7658	75	-0.637721	-0.832221	18.3504	1	0.0024	-0.0850055	70	-0.113413	0	7.3469	278.029	0.9704
105	1	2009	200905071	1	1	0	4	950.601	0.1327	40	-0.714767	2	-0.9888	40	-0.833782	-1.30996	32.5723	3	0.0042	-0.096129	80	-0.0995013	0	0	657.951	0.9837
105	1	2009	200905081	1	1	0	3	1041.15	0.6511	38.7755	-0.702846	2	-0.5136	41.4286	-0.702419	-1.18224	9.6803	3	0	-0.260684	90.4082	-0.117845	4	10	661.891	1
105	1	2009	200905091	1	1	15.5102	1	1042.42	0.0951	45.5102	-0.304783	2	-0.9932	58.3673	-0.674976	-2.00893	17.4163	3	0.0027	-0.0181673	73.4694	-0.231639	1	7.3469	160.312	0.6435
105	1	2009	200905101	1	1	5.3061	3	970.859	-0.6467	65.4082	-0.635918	2	0.7394	75	-0.954779	-1.62533	21.7258	3	0.003	-0.044325	62.6531	-0.044211	3	40	615.223	0.9985
105	1	2009	200905111	1	1	2.8571	4	990.073	0.9895	7.1429	-0.290676	3	0.0023	5.7143	-1.04038	-1.67182	16.2695	3	0	-0.297477	85.7143	-0.132041	0	8.5714	242.074	0.9725
105	1	2009	200905121	1	1	1.6327	4	956.453	0.1338	51.6327	-0.774914	2	-0.9838	49.3878	-0.796076	-1.23061	28.6328	3	0.0046	-0.0900113	77.7551	-0.0622799	0	16.3265	585.918	0.9832
105	1	2009	200905131	1	1	7.6531	1	1082.83	0.1676	75	-0.456732	2	-0.9818	73.4694	-0.450238	-2.26029	15.2446	3	0.0031	-0.0852782	54.4898	-0.236041	3	33.6735	148.661	0.7129
105	1	2009	200905141	1	1	0	0	1018.95	0.2163	100	-0.241024	2	-0.9744	0	-0.632765	-2.03504	19.3447	0	0.0025	-0.0785135	0	-0.163016	0	0	101.98	0.5421
105	1	2009	200905151	1	1	0	0	1006.75	0.259	100	-0.214693	2	-0.9557	0	-0.614973	-2.04929	18.2672	0	0.0023	-0.110289	0	-0.120728	0	0	86.0233	0.5242
105	1	2009	200905161	1	1	28.1633	3	910.142	-0.5701	53.8776	-1.12022	2	-0.7993	75	-0.643535	-0.817675	17.068	1	0.0027	-0.0850055	70	-0.141641	0	16.3265	272.029	0.9714
105	1	2009	200905171	1	1	13.5714	1	1092.35	-0.2386	51.0204	-0.420942	2	-0.9277	75	-0.481342	-2.25887	5.9739	3	0.0031	-0.140708	67.1429	-0.210288	1	31.4286	197.231	0.8195
105	1	2009	200905181	1	1	0	0	1001.86	0.3006	100	-0.209746	2	-0.9365	0	-0.60041	-2.06332	18.4268	0	0.0022	-0.12174	0	-0.100058	0	0	89.4427	0.5115
105	1	2009	200905191	1	1	20	3	993.735	-0.8038	45	-0.318265	2	0.5723	75	-0.439764	-2.23057	15.9553	3	0.0028	-0.129265	80	-0.0586115	3	20	172.627	0.6175
105	1	2009	200905201	1	1	0	0	989.495	0.4015	100	-0.193375	2	-0.8975	0	-0.586253	-2.07868	17.7394	0	0.002	-0.155699	0	-0.0582448	0	0	78.1025	0.5033
105	1	2009	200905211	1	1	8.8776	1	1085.76	0.116	71.4286	-0.451344	2	-0.9848	73.4694	-0.46016	-2.25639	13.2371	3	0.0031	-0.0974772	56.9388	-0.238568	3	31.2245	161.555	0.7364
105	1	2009	200905221	1	1	0	0	1010.07	0.2689	100	-0.210934	2	-0.9603	0	-0.652221	-2.01306	17.726	0	0.0023	-0.106511	0	-0.149477	0	0	70.7107	0.5558
105	1	2009	200905231	1	1	8.5714	0	994.789	-0.346	33.5714	-0.394579	2	-0.3021	32.1429	-0.358598	-2.21425	15.6481	0	0.0036	-0.14805	34.2857	-0.0149388	0	8.5714	90	0.5875
105	1	2009	200905241	1	1	0	0	977.526	0.5751	67.3469	-0.109991	2	-0.6969	0	-0.652221	-2.02049	11.4332	0	0.001	-0.208163	0	-0.0288768	0	0	20	0.5706
105	1	2009	200905251	1	1	5.9184	1	1046.79	0.086	56.1224	-0.322013	2	-0.9958	22.551	-0.592615	-2.08897	19.9803	3	0.0027	-0.015456	43.6735	-0.213835	0	2.2449	184.391	0.5747
105	1	2009	200905261	1	1	10.2041	1	970.113	0.0818	82.449	-0.109533	2	-0.6802	38.2653	-0.815164	-1.85335	6.0215	3	0	-0.26247	30.6122	-0.0159256	1	10.2041	0	0.7348
105	1	2009	200905271	1	1	1.2245	0	972.822	-0.4951	100	-0.0806489	2	-0.8296	4.5918	-0.775495	-1.8942	7.9765	0	0.0001	-0.257119	3.6735	-0.0425433	0	1.2245	0	0.694
105	1	2009	200905281	1	1	20	1	982.141	0.9453	20	-0.198226	3	-0.0125	40	-0.94889	-1.73937	10.8191	3	0	-0.332377	60	-0.129892	1	60	141.421	0.9072
105	1	2009	200905291	1	1	12.6531	1	945.624	0.3037	20.5102	-0.29222	3	-0.3989	34.5918	-1.01138	-1.75183	22.6969	3	0.0012	-0.175945	65.3061	-0.0174243	0	27.3469	264.764	0.972
105	1	2009	200905301	1	1	10.2041	3	978.021	-0.2988	82.2449	-0.221119	2	-0.237	38.2653	-0.532909	-2.14117	11.6156	3	0.0025	-0.170545	40.8163	-0.0148419	3	10.2041	133.417	0.5288
105	1	2009	200905311	1	1	17.551	3	987.857	-0.7934	39.4898	-0.325104	2	0.2238	65.8163	-0.428477	-2.23724	12.9346	3	0.0032	-0.153959	70.2041	-0.0292041	3	17.551	145.602	0.5854
105	1	2009	200906011	1	1	0	0	996.046	0.3977	100	-0.190771	2	-0.8917	0	-0.608681	-2.05516	16.9613	0	0.002	-0.141492	0	-0.0854489	0	0	72.111	0.5181
105	1	2009	200906021	1	1	3.6735	3	1043.33	-0.4164	30.3061	-0.606706	2	0.1808	36.3265	-0.91071	-1.38072	8.096	3	0.0003	-0.239021	89.7959	-0.11221	4	9.7959	853.756	1
105	1	2009	200906031	1	1	11.4286	3	1049.52	-0.9877	60	-0.565502	2	-0.0814	75	-1.10041	-1.6959	20.187	3	0.0026	-0.127438	75.7143	-0.140095	3	20	569.21	1
105	1	2009	200906041	1	1	19.3878	3	1049.18	0.6648	26.2245	-0.728074	2	0.5597	68.2653	-0.834511	-1.40242	14.5562	3	0.0017	-0.168179	71.2245	-0.174088	3	34.6939	828.794	1
105	1	2009	200906051	1	1	0	4	975.476	0.6412	3.4694	-0.330745	3	-0.6269	0	-1.06981	-1.67383	28.8587	3	0.0001	-0.246417	62.449	-0.0770545	0	0	290.689	0.972
105	1	2009	200906061	1	1	20	1	984.679	0.9721	21.9388	-0.197467	3	0.2035	51.4286	-0.938345	-1.73704	14.2932	3	0	-0.346373	66.1225	-0.113249	1	46.9388	120.416	0.8832
105	1	2009	200906071	1	1	0	4	995.746	0.975	5	-0.312078	3	-0.0936	0	-1.06231	-1.64988	16.3246	3	0	-0.309444	90	-0.142846	0	0	262.488	0.972
105	1	2009	200906081	1	1	6.5306	3	1052.73	-0.948	60	-0.591489	2	0.1013	75	-1.12263	-1.66688	18.6263	3	0.002	-0.145761	73.2653	-0.133944	3	20	600.833	1
105	1	2009	200906101	1	1	0	3	1052.01	0.53	14.898	-0.791828	2	-0.6342	69.2857	-0.636231	-1.20087	10.8056	2	0	-0.266385	98.3673	-0.197467	3	10	629.365	1
105	1	2009	200906111	1	1	13.0612	3	1049.12	0.4781	37.6531	-0.718743	2	-0.439	60.3061	-0.800057	-1.35251	14.2832	3	0.0008	-0.215304	74.898	-0.143512	3	20.4082	796.492	1
105	1	2009	200906121	1	1	7.449	1	1015.04	-0.4074	7.3469	-0.313038	2	-0.9121	28.9796	-0.834561	-1.84848	23.94	3	0.0024	-0.0633321	88.3673	-0.0965314	0	1.6327	169.706	0.8149
105	1	2009	200906131	1	1	15.102	3	1048.57	0.5916	32.7551	-0.710487	2	-0.2698	55	-0.814182	-1.36194	13.2803	3	0.0009	-0.209091	75.3061	-0.142813	3	21.2245	810.555	1
105	1	2009	200906141	1	1	20.4082	3	1039.22	0.5792	21.5306	-0.822248	2	-0.5411	75	-0.566473	-1.11481	10.4247	4	0.0022	-0.179786	85.9184	-0.223402	3	25.3061	553.173	1
105	1	2009	200906151	1	1	6.5306	3	1049.49	0.405	19.7959	-0.86394	2	-0.6141	49.2857	-0.562576	-1.18275	10.0036	2	0.0009	-0.208866	82.0408	-0.27249	4	14.898	559.017	1
105	1	2009	200906161	1	1	19.1837	1	962.951	0.9153	19.3878	-0.14898	3	-0.3452	38.3673	-0.88752	-1.82573	13.0115	3	0.0002	-0.242695	61.2245	-0.0451374	1	57.551	120.416	0.8944
105	1	2009	200906171	1	1	20	1	990.091	0.9867	20	-0.225595	3	-0.0151	40	-0.971181	-1.70804	13.0098	3	0	-0.362379	60	-0.148539	1	60	155.564	0.9184
105	1	2009	200906181	1	1	5	3	1063.3	-0.5064	70	-0.834082	2	0.0988	75	-0.692982	-1.33521	13.2647	1	0.0015	-0.194263	70	-0.238522	0	0	686.003	1
105	1	2009	200906191	1	1	0.2041	3	1054.01	-0.0516	23.0612	-0.871144	2	-0.6509	41.9388	-0.580855	-1.22392	8.4065	2	0.0003	-0.234273	83.0612	-0.273665	4	8.7755	578.014	1
105	1	2009	200906211	1	1	13.4694	3	1036.48	-0.2411	35.9184	-0.673864	2	0.8558	69.3878	-0.919541	-1.45017	8.9773	3	0.0017	-0.153628	71.0204	-0.113249	3	30.4082	780.577	1
105	1	2009	200906221	1	1	20	1	973.736	0.8719	20	-0.221119	3	-0.4235	40	-0.96695	-1.74734	13.3085	3	0	-0.26185	60	-0.0893727	1	60	178.885	0.9475
105	1	2009	200906231	1	1	18.7755	3	1036.54	0.8328	23.7755	-0.371742	3	0.5247	70.4082	-1.08706	-1.57712	22.4805	3	0	-0.375761	80.6122	-0.209997	3	18.7755	250.799	1
105	1	2009	200906241	1	1	20	1	990.006	0.9832	20	-0.229332	3	-0.0578	40	-0.976572	-1.70473	12.7136	3	0	-0.361755	60	-0.155132	1	60	162.788	0.925
105	1	2009	200906251	1	1	8.1633	0	970.909	-0.0134	88.0612	-0.113566	2	-0.7732	30.6122	-0.810304	-1.85709	6.3606	0	0.0001	-0.252568	24.4898	-0.0192027	0	8.1633	0	0.7267
105	1	2009	200906261	1	1	20	1	976.569	0.9102	20	-0.220212	3	-0.3487	40	-0.9685	-1.74051	11.7813	3	0	-0.275981	60	-0.103106	1	60	174.929	0.9434
105	1	2009	200906271	1	1	5.7143	1	936.518	-0.1913	68.5714	-0.854513	2	-0.9729	75	-0.728986	-1.15641	25.8083	4	0.0048	-0.0483823	72.8571	-0.0663958	3	41.4286	505.371	0.9832
105	1	2009	200906281	1	1	5.3061	0	970.592	-0.2887	93.4694	-0.0916541	2	-0.7845	19.898	-0.797804	-1.87192	6.5338	0	0	-0.264915	15.9184	-0.0234588	0	5.3061	0	0.7185
105	1	2009	200906291	1	1	11.4286	3	1054.06	0.1239	50.7143	-0.776912	2	0.8143	75	-0.799047	-1.40616	12.6637	1	0.0021	-0.153363	70	-0.209698	0	17.1429	790.253	1
105	1	2009	200906301	1	1	0	4	1047.32	0.065	5.5102	-0.613263	3	-0.987	2.0408	-1.00178	-1.32981	19.3086	3	0	-0.290721	90	-0.12355	3	8.9796	538.145	0.9954
105	1	2009	200907011	1	1	5.7143	3	965.369	-0.6663	64.2857	-0.628484	2	0.725	75	-0.955031	-1.63475	21.7347	3	0.003	-0.0575811	62.8571	-0.0388576	3	40	606.712	0.9985
105	1	2009	200907021	1	1	8.9796	3	1053.87	-0.0651	58.0612	-0.796487	2	0.9175	75	-0.784905	-1.40815	15.7901	1	0.0021	-0.147302	70	-0.22424	0	10.6122	774.661	1
105	1	2009	200907031	1	1	19.1837	3	955.869	-0.6278	27.2449	-0.651761	2	0.7681	75	-0.913724	-1.61273	23.8378	3	0.0035	-0.0662555	69.5918	-0.0646372	3	40	625.859	0.9985
105	1	2009	200907041	1	1	1.1224	3	936.1	-0.2831	39.4898	-0.880279	2	-0.9577	67.3469	-0.720041	-1.11776	23.0804	3	0.0043	-0.0497995	70.8163	-0.103329	3	28.1633	475.079	0.9811
105	1	2009	200907051	1	1	7.7551	3	968.318	-0.6324	58.6735	-0.638194	2	0.7527	75	-0.947816	-1.62586	22.0209	3	0.003	-0.0490029	63.8776	-0.047892	3	40	616.604	0.9985
106	1	2008	200804221	1	1	16.3265	1	958.615	0.8175	18.1633	-0.162771	3	-0.4725	34.0816	-0.892968	-1.82975	14.9756	3	0.0005	-0.2211	64.4898	-0.0300616	1	47.3469	140	0.9118
106	1	2008	200804231	1	1	19.5918	3	1075.2	0.4398	24.5918	-0.590671	3	-0.8606	73.4694	-1.24759	-1.40078	7.1792	3	0	-0.443804	80.4082	-0.245953	3	19.5918	452.769	1
106	1	2008	200804241	1	1	0	4	1063.48	-0.0408	5	-0.55072	3	-0.929	0	-1.07333	-1.38535	13.7968	3	0	-0.354108	90	-0.141755	3	10	468.615	1
106	1	2008	200804251	1	1	0	4	965.563	0.3764	32.1429	-0.601741	2	-0.9213	31.0204	-0.93314	-1.42569	32.2166	3	0.0023	-0.151308	82.2449	-0.140031	0	2.2449	554.437	0.9964
106	1	2008	200804261	1	1	0	4	1059.94	-0.0068	5	-0.651454	3	-0.9871	0	-1.10911	-1.29371	6.7342	3	0	-0.408384	100	-0.101354	0	0	534.883	1
106	1	2008	200804271	1	1	0	4	1025.42	0.247	5	-0.528386	3	-0.9647	0	-1.03097	-1.4385	26.0354	3	0	-0.270911	90	-0.225728	3	8.5714	473.814	0.9903
106	1	2008	200804281	1	1	9.7959	4	1031.12	0.529	22.0408	-0.803052	2	-0.5162	75	-0.563119	-1.06085	14.4612	1	0.0031	-0.130142	85.102	-0.177536	3	20.6122	530.848	1
106	1	2008	200804291	1	1	18.7755	1	985.227	0.9617	19.0816	-0.23107	3	-0.1455	37.551	-0.982493	-1.71105	11.7002	3	0	-0.325589	61.8367	-0.148714	1	56.3265	176.918	0.9398
106	1	2008	200804301	1	1	0	4	1052.18	0.1318	5	-0.568588	3	-0.9882	0	-1.03756	-1.37375	18.2546	3	0	-0.314631	90	-0.149982	3	10	495.177	1
106	1	2008	200805011	1	1	0	4	1156.74	-0.4584	58.8775	-0.349846	3	-0.8836	73.4694	-0.954616	-2.34062	26.062	4	0.0028	-0.0708332	51.0204	-0.251954	4	68.5714	617.171	1
106	1	2008	200805021	1	1	0	1	1210.45	-0.7238	85	-0.176041	3	-0.029	40	-1.0802	-1.46308	6.6226	2	0	-0.693824	60	-0.277296	1	19.1837	820.244	0.9913
106	1	2008	200805031	1	1	20	3	951.652	-0.6508	25	-0.779033	2	0.757	75	-0.767197	-1.50133	31.0549	3	0.0053	-0.0332168	70	-0.121307	3	40	746.726	1
106	1	2008	200805041	1	1	0	4	1051.75	0.1303	5	-0.559814	3	-0.9885	0	-1.04204	-1.38336	18.7436	3	0	-0.316308	90	-0.159356	3	10	487.955	1
106	1	2008	200805051	1	1	0	4	1055.42	-0.1102	5.8163	-0.706394	3	-0.9929	1.6327	-1.05991	-1.23584	9.0181	3	0	-0.351467	100	-0.0830309	0	0	592.368	1
106	1	2008	200805061	1	1	4.1837	3	941.702	-0.3064	43.5714	-0.866309	2	-0.9506	66.2245	-0.733457	-1.12889	24.9259	3	0.0042	-0.0618871	69.1837	-0.0988517	3	28.3673	488.774	0.9827
106	1	2008	200805071	1	1	9.7959	4	1031.12	0.529	22.0408	-0.803052	2	-0.5162	75	-0.563119	-1.06085	14.4612	1	0.0031	-0.130142	85.102	-0.177536	3	20.6122	530.848	1
106	1	2008	200805081	1	1	2.8571	3	1019.56	-0.5545	59.2857	-0.904927	2	-0.832	70	-0.918028	-1.03807	22.065	4	0.0021	-0.160136	82.8571	-0.174277	3	34.2857	492.443	1
106	1	2008	200805091	1	1	11.8367	3	1012.61	-0.4021	39.5918	-0.76085	3	-0.8766	75	-0.881034	-1.18617	20.9288	4	0.0015	-0.209582	82.2449	-0.0708993	3	17.7551	598.164	0.9832
106	1	2008	200805101	1	1	4.3878	3	1064.65	-0.3658	70	-0.811783	2	-0.0733	75	-0.68615	-1.30265	14.3802	1	0.0005	-0.230207	68.7755	-0.213052	0	7.3469	681.176	1
106	1	2008	200805111	1	1	13.8775	3	1009.03	-0.3396	44.6939	-0.765632	3	-0.9147	75	-0.87209	-1.18376	21.7782	4	0.0018	-0.20108	79.1837	-0.0779574	3	20.8163	592.03	0.9832
106	1	2008	200805121	1	1	7.3469	3	943.915	-0.334	28.6735	-0.984069	2	-0.9338	46.4286	-0.71557	-0.963375	21.0703	3	0.0028	-0.0183325	94.4898	-0.0308127	0	7.3469	382.884	0.9648
106	1	2008	200805131	1	1	15.102	3	1003.98	-0.3606	47.7551	-0.779225	2	-0.908	73.8775	-0.858674	-1.1717	22.3766	4	0.0022	-0.188314	77.1429	-0.0779574	3	22.6531	578.014	0.9832
106	1	2008	200805141	1	1	0	3	970.92	-0.6202	25	-0.993173	2	-0.7818	40	-0.793224	-0.940049	19.943	3	0.0027	-0.0526435	100	-0.140341	0	0	398.121	0.9888
106	1	2008	200805151	1	1	0	4	950.807	0.3175	15.7143	-0.524683	2	-0.9329	12.2449	-1.00229	-1.53597	31.1477	3	0.0006	-0.195176	86.9388	-0.0819391	0	0.2041	483.736	0.9735
106	1	2008	200805161	1	1	17.1429	3	929.806	-0.4583	38.1633	-1.00259	2	-0.8202	65.7143	-0.679794	-0.955454	22.2396	3	0.0027	-0.015552	81.0204	-0.0152659	3	26.3265	358.05	0.9572
106	1	2008	200805171	1	1	0	4	994.887	0.1661	9.2857	-0.617489	3	-0.9847	4.898	-0.936692	-1.3731	24.9256	3	0.0018	-0.19295	88.7755	-0.191911	3	8.7755	565.685	0.9985
106	1	2008	200805181	1	1	35.9184	1	928.789	-0.646	48.0612	-1.06122	2	-0.7546	75	-0.683836	-0.878232	24.3869	4	0.0026	-0.035934	70	-0.105582	3	31.8367	326.497	0.9592
106	1	2008	200805191	1	1	16.9388	3	1077.81	0.9054	20.9184	-0.559368	3	0.408	67.8571	-1.25315	-1.4982	12.6078	3	0	-0.255721	82.0408	-0.219301	3	15.9184	525.547	0.9939
106	1	2008	200805201	1	1	6.9388	0	964.257	-0.3913	24.898	-0.857783	2	-0.9188	33.6735	-0.773706	-1.10837	26.4802	0	0.0029	-0.105499	32.449	-0.0913486	0	13.4694	496.488	0.9816
106	1	2008	200805211	1	1	0	3	923.37	-0.3475	40	-0.993424	2	-0.8593	75	-0.652962	-0.987518	17.5132	3	0.0029	-0.017178	80	-0.0498924	3	30	360.555	0.9607
106	1	2008	200805221	1	1	11.4286	3	973.319	-0.434	36.1225	-0.847462	2	-0.8991	46.3265	-0.791594	-1.11216	26.3079	4	0.0028	-0.121931	45.102	-0.0793058	3	18.3673	508.035	0.9827
106	1	2008	200805231	1	1	8.9796	3	1009.04	-0.5613	32.449	-0.778519	3	-0.7665	75	-0.87209	-1.16679	21.1535	1	0.0018	-0.198997	86.5306	-0.0568193	0	13.4694	582.495	0.9832
106	1	2008	200805241	1	1	0	3	1073.51	0.0853	10	-0.680582	3	-0.9927	20	-1.18066	-1.30265	8.5531	2	0	-0.427368	90	-0.203202	0	0	547.449	0.9949
106	1	2008	200805251	1	1	18.3673	3	1090.97	-0.3267	18.7755	-0.237893	2	-0.94	36.7347	-0.72477	-2.28335	14.7202	3	0.0026	-0.0825418	90	-0.0401714	0	0	380.132	0.9816
106	1	2008	200805261	1	1	13.8775	3	1009.03	-0.3396	44.6939	-0.765632	3	-0.9147	75	-0.87209	-1.18376	21.7782	4	0.0018	-0.20108	79.1837	-0.0779574	3	20.8163	592.03	0.9832
106	1	2009	200805271	1	1	4.5918	3	1065.35	-0.0473	70	-0.802491	2	0.0652	75	-0.700287	-1.31122	16.1983	1	0.0006	-0.226958	69.1837	-0.204922	0	4.898	695.27	1
106	1	2008	200805281	1	1	0	3	944.655	-0.308	22.8571	-0.887745	2	-0.9501	42.8571	-0.733457	-1.09197	23.9703	3	0.0035	-0.0662095	45.7143	-0.10136	3	17.1429	466.154	0.9776
106	1	2008	200805291	1	1	0	4	1019.55	0.3172	33.0612	-0.787713	2	-0.5665	75	-0.560363	-1.00737	19.3512	4	0.0041	-0.0826047	50.8163	-0.132582	4	62.2449	480	1
106	1	2008	200805301	1	1	7.7551	3	1006.72	-0.6374	29.3878	-0.787396	2	-0.7023	75	-0.867617	-1.15711	21.3648	1	0.0019	-0.192653	88.3674	-0.04981	0	11.6327	574.282	0.9832
106	1	2008	200805311	1	1	2.2449	3	1021.51	-0.5091	51.9388	-0.871144	2	-0.8582	75	-0.921134	-1.06639	21.3729	1	0.0018	-0.184151	86.5306	-0.133576	0	26.9388	522.015	0.9924
106	1	2008	200806011	1	1	0.2041	4	954.618	0.0935	41.8367	-0.751926	2	-0.9919	41.4286	-0.809706	-1.26035	30.0041	3	0.0045	-0.0901028	79.5918	-0.0699732	0	2.0408	612.699	0.9832
106	1	2008	200806021	1	1	0	4	1019.55	0.3172	33.0612	-0.787713	2	-0.5665	75	-0.560363	-1.00737	19.3512	4	0.0041	-0.0826047	50.8163	-0.132582	4	62.2449	480	1
106	1	2008	200806031	1	1	2.7551	3	1029.97	-0.497	58.0612	-0.856383	3	-0.8656	75	-0.943442	-1.08356	20.2155	4	0.0013	-0.203106	83.4694	-0.141481	3	33.0612	538.516	0.9969
106	1	2008	200806041	1	1	0	4	927.447	-0.0693	40	-0.715326	2	-0.8794	40	-0.819935	-1.34551	27.3575	3	0.0044	-0.0702722	80	-0.0937125	0	0	668.431	0.9975
106	1	2008	200806051	1	1	15.5102	3	1000.07	-0.3225	48.7755	-0.78415	2	-0.9299	70.5102	-0.84973	-1.16944	23.2007	4	0.0023	-0.179711	75.9184	-0.0850055	3	23.2653	572.014	0.9832
106	1	2008	200806061	1	1	2.0408	4	916.333	0.1832	58.3674	-0.81369	2	-0.9568	54.2857	-0.738504	-1.23345	29.6892	3	0.0059	-0.0228571	75.9184	-0.0155571	0	20.4082	566.48	0.9832
106	1	2008	200806071	1	1	1.2245	4	940.09	0.6454	5.8163	-0.389605	3	-0.5005	4.5918	-1.10588	-1.67717	19.1442	3	0.001	-0.201614	60	-0.0248794	0	1.2245	357.351	0.972
106	1	2008	200806081	1	1	20	3	1041.51	0.9907	25	-0.394579	3	0.0522	75	-1.09389	-1.67212	13.5126	3	0.0022	-0.0996933	80	-0.0700542	3	20	440.454	1
106	1	2008	200806091	1	1	15.102	3	1005.23	0.0118	51.9388	-0.699208	3	-0.9975	61.2245	-0.89445	-1.26712	24.9322	4	0.0016	-0.190005	73.6735	-0.143759	3	27.9592	636.396	0.9832
106	1	2008	200806101	1	1	1.3265	3	1000.33	-0.0337	41.8367	-0.841779	2	-0.8639	34.0816	-0.499649	-0.963583	16.3333	2	0.0043	-0.0318469	76.3265	-0.12368	0	25.7143	431.856	1
106	1	2008	200806111	1	1	20	3	1073.97	-0.8107	20	-0.236205	2	0.3934	40	-0.650302	-2.20302	9.2785	3	0.0009	-0.218334	90	-0.033978	0	0	320.156	0.9786
106	1	2009	200806121	1	1	0	0	985.119	-0.2154	100	-0.131513	2	-0.9497	0	-0.733752	-1.93033	15.5413	0	0.0014	-0.189681	0	-0.0971052	0	0	0	0.6313
106	1	2008	200806131	1	1	6.5306	3	954.337	-0.3182	39.7959	-0.838386	2	-0.9459	56.6326	-0.76029	-1.15134	27.4624	4	0.004	-0.0854517	77.551	-0.0939986	3	21.8367	516.236	0.9832
106	1	2008	200806141	1	1	6.5306	3	981.548	-0.1169	26.3265	-0.78517	2	-0.9791	37.9592	-0.818426	-1.18886	24.7126	2	0.0031	-0.1386	83.4694	-0.111673	0	9.7959	568.595	0.9832
106	1	2008	200806151	1	1	0	3	1165.83	-0.7025	25	-0.0871919	2	0.675	75	-0.995836	-1.74142	10.9503	2	0	-0.506927	90	-0.323408	0	0	228.035	0.9929
106	1	2008	200806171	1	1	1.6327	4	1031.92	0.0615	10.2041	-0.64171	3	-0.9945	11.2245	-0.96153	-1.30984	22.9322	3	0.0001	-0.250392	88.7755	-0.138703	3	10.2041	572.8	0.9847
106	1	2008	200806181	1	1	0	3	1047.31	-0.6933	7.8571	-0.667377	3	-0.6043	17.0408	-0.988362	-1.26842	15.5099	2	0	-0.307118	91.0204	-0.0554079	0	4.2857	580.086	0.9862
106	1	2009	200806191	1	1	4.5918	3	1064.73	0.2077	69.0816	-0.792523	2	0.107	75	-0.707499	-1.30996	18.2533	1	0.0005	-0.232098	68.5714	-0.195175	0	9.3878	702.923	1
106	1	2008	200806201	1	1	13.8775	3	991.219	-0.0142	60	-0.740872	2	-0.9982	68.2653	-0.854201	-1.23183	24.6254	4	0.0026	-0.160039	72.449	-0.1252	3	31.2245	612.944	0.9832
106	1	2008	200806211	1	1	13.4694	3	1060.25	0.8163	18.4694	-0.478949	3	-0.5477	50.5102	-1.12269	-1.45811	13.6303	3	0	-0.380663	83.2653	-0.211171	3	14.0816	403.113	0.9995
106	1	2009	200806221	1	1	4.5918	3	1065.35	-0.0473	70	-0.802491	2	0.0652	75	-0.700287	-1.31122	16.1983	1	0.0006	-0.226958	69.1837	-0.204922	0	4.898	695.27	1
106	1	2008	200806231	1	1	0	4	1013.53	0.9371	21.6327	-0.743567	2	-0.2133	75	-0.604769	-1.02332	15.6255	1	0.0037	-0.109565	85.102	-0.101774	3	16.5306	501.597	1
106	1	2008	200806241	1	1	15	3	989.389	-0.6197	14.2857	-0.928704	2	-0.509	35.7143	-0.408647	-0.919452	15.554	2	0.0053	-0.016213	94.2857	-0.146951	0	11.4286	386.005	1
106	1	2008	200806251	1	1	18.3673	3	1007.15	-0.1853	55.9184	-0.753188	3	-0.977	75	-0.87209	-1.20091	22.628	4	0.0018	-0.197337	72.449	-0.0991238	3	27.551	602.163	0.9832
106	1	2009	200806261	1	1	3.5714	3	1064.4	0.1418	70	-0.791828	2	-0.0515	75	-0.700631	-1.30004	19.1555	1	0.0003	-0.24065	67.1429	-0.193368	0	17.1429	696.563	1
106	1	2008	200806271	1	1	0.102	4	1020	0.1612	33.2653	-0.79724	2	-0.6745	73.8775	-0.552028	-1.00861	19.7402	4	0.004	-0.0812325	49.7959	-0.140607	4	63.6735	480.104	1
106	1	2008	200806281	1	1	0	4	1020.14	0.2138	26.1225	-0.686871	2	-0.9504	62.1429	-0.676814	-1.09091	16.7464	1	0.0019	-0.168672	91.2245	-0.0900049	3	10	575.587	1
106	1	2009	200806291	1	1	4.7959	3	1065.03	-0.2745	70	-0.81246	2	0.0323	75	-0.693115	-1.31255	14.0239	1	0.0008	-0.221741	69.5918	-0.214693	0	2.449	687.677	1
106	1	2008	200806301	1	1	0	4	1009.52	0.893	24.898	-0.743567	2	-0.2365	75	-0.597153	-0.992669	16.6045	1	0.0043	-0.0835044	75.3061	-0.0842981	3	29.5918	472.652	1
106	1	2008	200807011	1	1	15.9184	3	1001.33	-0.2624	49.7959	-0.775495	2	-0.9528	70.5102	-0.854201	-1.17919	22.9413	4	0.0023	-0.183212	75.3061	-0.0920695	3	23.8776	580.086	0.9832
106	1	2008	200807021	1	1	7.2449	3	981.722	0.0317	53.9796	-0.744306	2	-0.9976	57.0408	-0.840786	-1.2381	25.6253	4	0.0032	-0.140007	75.9184	-0.111202	3	23.8776	610.573	0.9832
106	1	2008	200807031	1	1	1.1224	4	975.429	0.0947	40.7143	-0.710909	2	-0.9943	40.3061	-0.854415	-1.2858	27.0462	3	0.0036	-0.130755	79.7959	-0.113566	0	5.102	648.845	0.9832
106	1	2008	200807041	1	1	16.7347	3	1011.17	-0.2256	51.8367	-0.748192	3	-0.9639	75	-0.881034	-1.2032	22.1571	4	0.0016	-0.206967	74.898	-0.0920695	3	25.102	608.03	0.9832
106	1	2008	200807051	1	1	20	1	987.606	0.9706	20	-0.229114	3	-0.0922	40	-0.979281	-1.70774	11.9997	3	0	-0.34654	60	-0.156148	1	60	169.706	0.9327
106	1	2008	200807061	1	1	19.5918	1	985.437	0.9632	19.6939	-0.225595	3	-0.1263	39.1837	-0.976725	-1.71412	11.3737	3	0	-0.332514	60.6122	-0.149635	1	58.7755	169.706	0.9337
106	1	2008	200807071	1	1	16.4286	3	995.564	-0.0514	57.449	-0.743567	2	-0.9968	69.3878	-0.858674	-1.22392	24.2333	4	0.0023	-0.170014	72.0408	-0.125761	3	28.9796	610.328	0.9832
106	1	2008	200807081	1	1	0	3	878.404	-0.4938	73.8775	-1.09036	2	-0.8661	58.5714	-0.518806	-0.960412	16.2605	3	0.0059	-0.124667	65.102	-0.131975	3	29.1837	275.136	0.9612
106	1	2008	200807091	1	1	8.9796	3	985.974	-0.1195	32.449	-0.77961	2	-0.9825	44.6939	-0.82737	-1.19067	24.0025	2	0.0028	-0.148434	81.0204	-0.114824	0	13.4694	574.282	0.9832
106	1	2008	200807101	1	1	0	4	977.03	0.3379	21.4286	-0.587275	3	-0.9369	18.7755	-0.950257	-1.42877	30.8146	3	0.0019	-0.171154	85.3061	-0.156683	3	5.3061	539.073	0.9944
106	1	2008	200807111	1	1	0	4	926.068	0.217	40	-0.695552	2	-0.8765	40	-0.835519	-1.37539	26.0641	3	0.0041	-0.0700941	80	-0.0882475	0	0	650	0.9995
106	1	2008	200807121	1	1	9.7959	3	941.508	-0.0893	21.4286	-0.333005	2	-0.3196	34.5918	-1.0468	-1.73378	21.5632	3	0.0014	-0.166378	54.4898	-0.0139508	0	12.2449	305.941	0.972
106	1	2008	200807131	1	1	16.7347	3	1061.5	0.8564	21.7347	-0.47465	3	-0.4923	62.7551	-1.13158	-1.46116	13.334	3	0	-0.390614	81.6326	-0.21188	3	16.7347	396.232	1
106	1	2008	200807311	1	1	3.6735	3	1038.31	-0.2651	18.8775	-0.675642	3	-0.9446	44.5918	-0.957058	-1.26665	19.2613	2	0	-0.269985	89.1837	-0.0874748	0	6.1224	596.657	0.9832
106	1	2008	200808011	1	1	20	3	933.686	-0.8743	25	-1.01892	2	0.4805	75	-0.512186	-1.30878	24.4154	3	0.0072	-0.0287694	70	-0.179504	3	40	492.037	1
106	1	2008	200808021	1	1	0	4	978.097	0.6191	5	-0.470523	3	-0.7616	0	-1.05702	-1.55554	28.4173	3	0	-0.251382	90	-0.113131	0	0	427.2	0.973
106	1	2009	200808031	1	1	20	1	985.786	0.9625	20	-0.215623	3	-0.06	40	-0.965397	-1.7204	11.3608	3	0	-0.345889	60	-0.145354	1	60	155.564	0.9184
106	1	2008	200808041	1	1	0	3	924.736	-0.2351	40	-0.924387	2	-0.9705	75	-0.684266	-1.07582	19.4715	3	0.0043	-0.0211302	80	-0.116013	3	30	430.465	0.9735
106	1	2008	200808051	1	1	0	4	925.408	0.2911	40	-0.596735	2	-0.9028	40	-0.930263	-1.48876	26.7627	3	0.0024	-0.12368	80	-0.0607991	0	0	555.698	0.9878
106	1	2008	200808061	1	1	15.102	3	1015.11	-0.2776	47.7551	-0.743298	3	-0.9426	75	-0.889977	-1.20557	22.1443	4	0.0013	-0.21641	77.3469	-0.0850055	3	22.6531	614.003	0.9832
106	1	2008	200808071	1	1	0	3	975.403	-0.4559	25	-0.937972	2	-0.8865	40	-0.80056	-0.99644	19.7372	3	0.0027	-0.0850055	100	-0.0664349	0	0	452.217	0.9781
106	1	2008	200808081	1	1	0	4	990.778	0.8118	5	-0.425667	3	-0.5585	0	-1.10389	-1.57509	25.6897	3	0	-0.293693	90	-0.133958	0	0	380.132	0.9725
106	1	2008	200808091	1	1	4.898	4	934.064	0.1978	14.5918	-0.443274	2	-0.5305	18.3673	-1.09201	-1.64918	24.3083	3	0.0011	-0.208987	83.8775	-0.0202902	0	4.898	411.096	0.9725
106	1	2008	200808101	1	1	6.9388	3	1031.75	-0.4192	27.3469	-0.706889	3	-0.8549	67.1429	-0.934697	-1.23507	19.6164	1	0.0001	-0.257573	88.1633	-0.0711683	0	10.4082	626.259	0.9832
106	1	2008	200808111	1	1	0	4	1007.59	0.747	5	-0.431848	3	-0.6405	0	-1.10471	-1.55016	25.0124	3	0	-0.306794	90	-0.169646	0	0	382.884	0.9725
106	1	2008	200808121	1	1	20	1	971.987	0.9286	38.4694	-0.141755	3	0.2796	75	-0.874867	-1.79788	8.2778	3	0	-0.309682	62.0408	-0.04981	1	20	56.5685	0.8108
106	1	2008	200808131	1	1	5.7143	3	957.244	-0.2	42.6531	-0.822248	2	-0.9609	51.4286	-0.769234	-1.17115	27.3186	4	0.0042	-0.0884578	79.5918	-0.0806489	3	22.0408	533.385	0.9832
106	1	2008	200808191	1	1	14.1837	4	1024.96	-0.0384	26.0204	-0.8203	2	-0.813	71.6326	-0.538158	-1.03266	19.4934	4	0.0034	-0.10038	72.449	-0.173729	3	39.3878	501.597	1
106	1	2009	200808211	1	1	15.5102	1	971.937	0.3085	71.3265	-0.144551	2	-0.6439	58.1633	-0.832101	-1.83319	6.2027	3	0.0003	-0.240408	46.5306	-0.0144136	1	15.5102	0	0.745
106	1	2008	200808241	1	1	0	4	1005.4	0.8425	5	-0.403599	3	-0.5147	0	-1.12417	-1.57423	26.0746	3	0	-0.322085	90	-0.16112	0	0	354.683	0.9725
106	1	2009	200808251	1	1	20	1	985.786	0.9625	20	-0.215623	3	-0.06	40	-0.965397	-1.7204	11.3608	3	0	-0.345889	60	-0.145354	1	60	155.564	0.9184
106	1	2008	200808261	1	1	0	4	1080.29	-0.9556	5.2041	-0.403599	2	0.292	0.8163	-0.80981	-0.845513	17.0447	1	0	-0.280078	99.5918	-0.0786575	0	0	545.619	0.9969
106	1	2008	200808271	1	1	4.1837	4	1025	0.2922	27.6531	-0.801057	2	-0.6326	73.8775	-0.554799	-1.02975	18.0248	1	0.0035	-0.10038	67.1429	-0.157486	3	42.2449	500.4	1
106	1	2008	200808281	1	1	6.5306	3	1030.19	-0.4941	26.3265	-0.715816	3	-0.8053	70.5102	-0.930226	-1.22544	19.5372	1	0.0001	-0.254944	89.3878	-0.0639269	0	9.7959	634.114	0.9832
106	1	2008	200808291	1	1	6.5306	3	1030.19	-0.4941	26.3265	-0.715816	3	-0.8053	70.5102	-0.930226	-1.22544	19.5372	1	0.0001	-0.254944	89.3878	-0.0639269	0	9.7959	634.114	0.9832
106	1	2008	200808301	1	1	5.9184	3	952.603	-0.3344	37.3469	-0.846518	2	-0.9418	56.1225	-0.755817	-1.14144	27.0863	3	0.004	-0.0833053	70.6122	-0.0998786	3	21.6327	507.74	0.9832
106	1	2008	200809011	1	1	5	3	1063.08	-0.5222	70	-0.833182	2	0.0785	75	-0.685918	-1.32533	12.6348	1	0.0013	-0.202657	70	-0.236205	0	0	679.412	1
106	1	2008	200809021	1	1	0	3	1059.07	-0.4296	16.1225	-0.826312	3	-0.8965	42.449	-1.04286	-1.14144	12.1157	2	0	-0.266342	94.0816	-0.20592	0	0	595.399	1
106	1	2008	200809031	1	1	0	3	1011.53	-0.688	6.5306	-0.563961	2	-0.7208	6.1224	-0.769234	-1.00737	16.7523	2	0.0026	-0.104322	100	-0.0491738	0	0	536.656	1
106	1	2008	200809041	1	1	0.102	4	1020	0.1612	33.2653	-0.79724	2	-0.6745	73.8775	-0.552028	-1.00861	19.7402	4	0.004	-0.0812325	49.7959	-0.140607	4	63.6735	480.104	1
106	1	2008	200809051	1	1	20	3	937.446	-0.867	25	-0.99146	2	0.4876	75	-0.540167	-1.32533	26.4674	3	0.0074	-0.0285578	70	-0.170823	3	40	520.096	1
106	1	2008	200809061	1	1	0	4	1013.12	0.3884	19.7959	-0.703699	2	-0.8254	74.2857	-0.651855	-1.06136	14.574	1	0.0025	-0.143076	90.6122	-0.0905789	3	10	544.518	1
106	1	2008	200809071	1	1	20	1	970.818	0.8845	20	-0.200982	3	-0.3977	40	-0.945141	-1.76932	13.2252	3	0.0001	-0.254607	60	-0.0779292	1	60	161.555	0.9352
106	1	2008	200809081	1	1	3.8776	3	1062.87	0.3804	68.1633	-0.781852	2	-0.0096	75	-0.707949	-1.29884	20.9499	1	0.0003	-0.24574	66.5306	-0.183552	0	22.449	704.344	1
106	1	2008	200809091	1	1	1.8367	4	1136.27	-0.9297	34.3878	-0.13563	3	-0.3583	75	-1.11503	-1.14257	12.9588	1	0	-0.497687	88.9796	-0.278734	0	11.0204	846.286	0.9908
106	1	2009	200809101	1	1	3.5714	3	1064.4	0.1418	70	-0.791828	2	-0.0515	75	-0.700631	-1.30004	19.1555	1	0.0003	-0.24065	67.1429	-0.193368	0	17.1429	696.563	1
106	1	2008	200809111	1	1	16.3265	1	977.846	-0.1685	71.5306	-0.179149	2	-0.981	61.2245	-0.819629	-1.84402	10.7693	3	0.0012	-0.190194	48.9796	-0.0334353	1	16.3265	28.2843	0.7262
106	1	2008	200809121	1	1	20	1	967.535	0.8335	20	-0.203454	3	-0.491	40	-0.943871	-1.7762	15.1445	3	0.0002	-0.240468	60	-0.0645306	1	60	167.631	0.9403
106	1	2008	200809131	1	1	0	0	958.749	0.6039	1.4286	-0.350418	3	-0.7583	0	-1.08263	-1.67705	31.7528	0	0.0004	-0.225586	25.7143	-0.0541213	0	0	313.847	0.972
106	1	2008	200809141	1	1	0.4082	4	1066.93	-0.3798	5.4082	-0.551899	3	-0.6344	1.5306	-1.08675	-1.38206	11.0783	3	0	-0.372683	89.7959	-0.13189	3	10.2041	464.004	1
106	1	2008	200809151	1	1	20	1	987.87	0.9803	20	-0.216317	3	0.0203	40	-0.962752	-1.71747	12.555	3	0	-0.358028	60	-0.141415	1	60	148.661	0.9108
106	1	2009	200904301	1	1	20	1	1004.29	0.9715	20	-0.272383	3	0.2123	40	-0.997844	-1.66952	16.4396	3	0	-0.340136	60	-0.145528	1	60	164.012	0.948
106	1	2009	200905011	1	1	20	3	1019.06	0.9768	25	-0.429991	3	0.0348	75	-1.03344	-1.65354	15.1588	3	0.0011	-0.201331	80	-0.0765535	3	20	273.13	0.9939
106	1	2009	200905021	1	1	0	4	1014.2	0.2099	22.3469	-0.68183	2	-0.95	68.4694	-0.674042	-1.0706	15.0262	1	0.0024	-0.146951	90.4082	-0.0758196	3	9.7959	557.315	1
106	1	2009	200905031	1	1	0.9184	3	1057.02	-0.0198	36.5306	-0.840471	2	-0.8593	53.5714	-0.616516	-1.2381	6.6602	3	0	-0.257106	85.5102	-0.241608	4	9.1837	614.003	1
106	1	2009	200905041	1	1	3.2653	4	992.899	0.996	7.449	-0.284943	3	0.0258	6.5306	-1.03619	-1.66772	16.7663	3	0	-0.316848	85.102	-0.151269	0	9.7959	233.452	0.9699
106	1	2009	200905051	1	1	0	4	1042.74	0.7209	5	-0.46914	3	-0.6398	0	-1.0979	-1.48236	19.7589	3	0	-0.331198	90	-0.239453	0	0.2041	410.122	0.9801
106	1	2009	200905061	1	1	0.9184	4	944.588	0.1531	48.2653	-0.780123	2	-0.9797	46.4286	-0.782762	-1.2381	30.2349	3	0.005	-0.07	78.1633	-0.0453687	0	9.1837	586.003	0.9832
106	1	2009	200905071	1	1	0.6122	3	989.291	0.5147	64.2857	-0.85104	2	-0.6008	35.9184	-0.483301	-0.912629	13.3647	3	0.0052	-0.0145606	83.2653	-0.0806489	0	0	381.182	1
106	1	2009	200905081	1	1	0	3	1048.55	0.6508	15.5102	-0.772588	2	-0.549	68.5714	-0.646138	-1.18844	11.1269	2	0	-0.25995	98.1633	-0.181351	3	10	636.553	1
106	1	2009	200905091	1	1	13.1633	1	1036.96	-0.4865	29.7959	-0.355108	2	-0.8701	49.4898	-0.850231	-1.85744	21.9665	3	0.0027	-0.0168154	86.3265	-0.120694	1	6.3265	242.074	0.9046
106	1	2009	200905101	1	1	0	4	937.13	-0.0458	40	-0.707525	2	-0.9377	40	-0.831926	-1.33749	30.0436	3	0.0042	-0.0861102	80	-0.105003	0	0	659.47	0.9913
106	1	2009	200905111	1	1	13.0612	3	1007.62	-0.4128	42.6531	-0.774398	3	-0.8748	75	-0.867617	-1.17405	21.5629	4	0.0019	-0.196644	80.4082	-0.0708993	3	19.5918	584.123	0.9832
106	1	2009	200905121	1	1	30.6122	1	914.718	-0.6193	52.0408	-1.10711	2	-0.7619	75	-0.657402	-0.829935	19.477	4	0.0027	-0.0708993	70	-0.14151	3	21.2245	284.605	0.9714
106	1	2009	200905131	1	1	35.102	1	938.936	-0.7121	42.551	-1.06644	2	-0.6994	70.7143	-0.718411	-0.866713	25.4769	4	0.0029	-0.0205378	73.6735	-0.166173	3	35.102	323.11	0.9867
106	1	2009	200905141	1	1	0	4	1019.17	0.784	18.3673	-0.742423	2	-0.4935	75	-0.618576	-1.064	15.2755	1	0.0026	-0.145627	91.6327	-0.126345	3	10	540.833	1
106	1	2009	200905151	1	1	20	1	996.261	0.97	20.7143	-0.242678	3	0.204	45	-0.97149	-1.69741	14.6513	3	0	-0.334354	62.8571	-0.129187	1	54.2857	141.421	0.9194
106	1	2009	200905161	1	1	17.551	1	976.143	-0.1049	72.3469	-0.173189	2	-0.9651	65.8163	-0.823706	-1.83992	8.8343	3	0.001	-0.200184	52.6531	-0.0262999	1	17.551	22.3607	0.7313
106	1	2009	200905171	1	1	0	3	1029.75	0.3344	28.3673	-0.700637	2	-0.8917	54.2857	-0.676814	-1.12178	16.0106	3	0.0012	-0.201395	93.4694	-0.115499	4	10	602.993	1
106	1	2009	200905181	1	1	0	4	965.865	0.587	2.8571	-0.361099	3	-0.7566	0	-1.09726	-1.6575	30.6402	3	0.0002	-0.244321	51.4286	-0.0718501	0	0	322.025	0.972
106	1	2009	200905191	1	1	0	3	996.808	-0.1685	36.9388	-0.811783	2	-0.9488	33.8776	-0.523904	-0.937919	20.5148	3	0.0051	-0.0201247	75.102	-0.0877446	0	22.0408	410	1
106	1	2009	200905201	1	1	20	3	1015.43	-0.9456	25	-0.986464	2	0.3039	75	-0.572779	-1.35871	23.7202	3	0.0039	-0.116007	70	-0.294775	3	40	558.659	1
106	1	2009	200905211	1	1	3.9796	3	1065.03	-0.1051	70	-0.801805	2	-0.0646	75	-0.693365	-1.3013	17.1582	1	0.0004	-0.235467	67.9592	-0.203202	0	12.2449	688.84	1
106	1	2009	200905221	1	1	0	3	1086.47	-0.391	10	-0.762417	3	-0.882	20	-1.20688	-1.2872	6.2493	2	0	-0.380736	90	-0.320144	0	0	620.081	0.9939
106	1	2009	200905231	1	1	0	3	1038.85	0.2322	40	-0.620397	2	-0.5461	40	-0.79655	-1.2302	6.2748	3	0	-0.299772	90	-0.0278476	4	10	721.803	1
106	1	2009	200905241	1	1	0	4	1026.93	0.8445	18.1633	-0.76928	2	-0.3599	75	-0.599168	-1.07689	15.1542	1	0.0025	-0.151393	91.8367	-0.157365	3	10	550	1
106	1	2009	200905251	1	1	8.9796	4	1032.27	0.6494	21.1224	-0.800745	2	-0.441	75	-0.568663	-1.07074	13.2587	1	0.003	-0.140132	87.7551	-0.181059	3	16.7347	540.833	1
106	1	2009	200905261	1	1	13.0612	3	1045.34	0.4193	18.1633	-0.836237	2	-0.6624	66.4286	-0.57416	-1.15758	11.4145	2	0.0011	-0.209634	87.7551	-0.247524	3	19.7959	565.685	1
106	1	2009	200905271	1	1	0	3	1055.15	0.4825	25.3061	-0.800807	2	-0.6728	58.5714	-0.640619	-1.22204	8.8057	2	0	-0.27551	94.4898	-0.203202	3	11.0204	636.553	1
106	1	2009	200905281	1	1	10.5102	3	1046.83	0.3144	36.1224	-0.707384	2	-0.4006	53.1633	-0.800807	-1.34197	12.0556	3	0.0005	-0.227938	78.9796	-0.129601	4	18.3673	798.123	1
106	1	2009	200905291	1	1	13.8776	3	1044.01	-0.4774	43.3673	-0.839838	2	0.8676	75	-0.756621	-1.42425	25.3783	3	0.0024	-0.117545	70	-0.25427	3	23.6735	743.303	1
106	1	2009	200905301	1	1	5	3	1061	-0.5717	70	-0.84172	2	0.0299	75	-0.664726	-1.30713	11.264	1	0.0009	-0.213835	70	-0.242674	0	0	658.559	1
106	1	2009	200905311	1	1	5.7143	3	1048.6	0.3056	17.0408	-0.844033	2	-0.668	58.5714	-0.578324	-1.17902	11.2431	2	0.0007	-0.220727	87.551	-0.253451	3	14.2857	572.8	1
106	1	2009	200906011	1	1	15.5102	3	1041.34	0.5487	18.6735	-0.81908	2	-0.5874	74.2857	-0.578235	-1.13454	11.3521	4	0.0015	-0.198424	89.1837	-0.228339	3	21.6327	566.392	1
106	1	2009	200906021	1	1	7.6531	4	1022.47	-0.0063	29.2857	-0.813445	2	-0.7974	71.6327	-0.540935	-1.02127	19.9775	4	0.0036	-0.0902055	61.8367	-0.160876	3	50.8163	490.918	1
106	1	2009	200906031	1	1	0	3	1040.1	0.4306	12.6531	-0.787967	2	-0.7569	75	-0.608337	-1.14008	13.4416	2	0.0009	-0.210088	97.3469	-0.201228	3	10	595.483	1
106	1	2009	200906041	1	1	7.3469	3	1046.39	0.2904	15.4082	-0.825162	2	-0.731	67.8571	-0.588162	-1.16576	12.3138	2	0.0007	-0.222074	91.6327	-0.236775	3	15.5102	579.828	1
106	1	2009	200906051	1	1	2.1429	3	1054.66	-0.693	37.2449	-0.900273	2	-0.1835	48.8776	-0.57988	-1.25944	10.3053	2	0.0009	-0.224353	78.9796	-0.3007	0	2.6531	573.847	1
106	1	2009	200906061	1	1	3.0612	3	1056.04	-0.6466	48.3673	-0.89022	2	-0.1772	57.3469	-0.594021	-1.26712	9.2439	1	0.0007	-0.226537	76.3265	-0.29037	0	1.8367	587.963	1
106	1	2009	200906071	1	1	3.7755	3	1056.05	-0.6848	55.7143	-0.890276	2	0.0387	63.1633	-0.601069	-1.27691	9.4024	1	0.0009	-0.220832	74.2857	-0.290254	0	0.8163	594.643	1
106	1	2009	200906081	1	1	14.1837	3	1050.38	-0.6982	42.449	-0.868943	2	0.6527	75	-0.707124	-1.38931	25.0538	3	0.0023	-0.136172	70	-0.274461	3	24.4898	694.262	1
106	1	2009	200906091	1	1	11.4286	3	1047.79	0.4329	19.7959	-0.854981	2	-0.6309	56.4286	-0.564306	-1.17102	10.4841	2	0.001	-0.206998	83.4694	-0.265001	4	18.5714	558.659	1
106	1	2009	200906101	1	1	10.2041	3	1049.2	-0.2784	54.3878	-0.816513	2	0.9251	75	-0.777833	-1.42035	20.7528	1	0.0023	-0.13088	70	-0.237861	0	13.8776	765.768	1
106	1	2009	200906111	1	1	8.1633	3	1044.25	0.3721	15.3061	-0.81639	2	-0.7133	72.1429	-0.590152	-1.15429	12.6504	2	0.0008	-0.216517	92.8571	-0.228868	3	16.1224	580	1
106	1	2009	200906121	1	1	3.9796	3	1058.92	-0.3676	65.102	-0.850466	2	-0.1859	69.2857	-0.63656	-1.27922	6.6926	1	0.0004	-0.233851	72.8571	-0.250429	0	4.0816	631.269	1
106	1	2009	200906131	1	1	0.2041	3	1054.01	-0.0516	23.0612	-0.871144	2	-0.6509	41.9388	-0.580855	-1.22392	8.4065	2	0.0003	-0.234273	83.0612	-0.273665	4	8.7755	578.014	1
106	1	2009	200906141	1	1	17.1429	4	1037.26	0.6363	21.5306	-0.814182	2	-0.4871	75	-0.56888	-1.10335	10.4763	1	0.0024	-0.17045	86.3265	-0.210656	3	22.8571	554.437	1
106	1	2009	200906151	1	1	0	4	1013.53	0.9371	21.6327	-0.743567	2	-0.2133	75	-0.604769	-1.02332	15.6255	1	0.0037	-0.109565	85.102	-0.101774	3	16.5306	501.597	1
106	1	2009	200906161	1	1	2.1429	3	1059.97	-0.0351	57.7551	-0.8203	2	-0.6664	62.1429	-0.651454	-1.26451	8.4599	1	0.0001	-0.257536	76.1225	-0.220334	4	14.898	648.151	1
106	1	2009	200906171	1	1	16.3265	3	1046.83	-0.7461	36.0204	-0.877707	2	0.6218	75	-0.700054	-1.391	26.5034	3	0.0024	-0.130774	70	-0.277989	3	30.2041	686.804	1
106	1	2009	200906181	1	1	0	3	1050.45	0.8045	23.4694	-0.771292	2	-0.4505	59.2857	-0.658192	-1.2083	11.0689	2	0	-0.278159	95.5102	-0.175766	3	10	650.538	1
106	1	2009	200906191	1	1	0	3	1037.37	0.4894	13.2653	-0.779546	2	-0.7212	75	-0.610641	-1.12889	13.4253	2	0.0011	-0.200189	96.7347	-0.191113	3	10	596.657	1
106	1	2009	200906201	1	1	15.5102	4	950.284	-0.0028	26.1224	-0.231717	2	-0.3059	44.5918	-0.947835	-1.80216	20.4967	3	0.0011	-0.176873	70.8163	-0.0150955	0	31.0204	210.238	0.9679
106	1	2009	200906211	1	1	11.4286	3	1031.07	-0.9693	15	-0.972056	2	-0.1511	41.4286	-0.495	-1.22817	21.8866	2	0.004	-0.164923	84.2857	-0.375204	0	14.2857	488.365	1
106	1	2009	200906221	1	1	0	4	1002.71	0.4159	5	-0.502486	3	-0.9042	0	-1.03601	-1.49063	24.1956	3	0.0001	-0.245953	90	-0.178516	0	3.4694	453.431	0.974
106	1	2009	200906231	1	1	12.3469	3	1046.15	-0.4084	47.9592	-0.832583	2	0.8912	75	-0.763691	-1.42288	23.9672	1	0.0024	-0.122233	70	-0.24967	0	19.5918	750.733	1
106	1	2009	200906241	1	1	2.8571	4	1027.61	0.0716	13.2653	-0.64691	3	-0.9947	13.4694	-0.952586	-1.30744	23.6366	3	0.0002	-0.240408	87.3469	-0.144827	3	12.0408	579.828	0.9837
106	1	2009	200906251	1	1	20	3	1032.07	0.9815	25	-0.465287	3	0.1279	75	-1.08949	-1.59524	15.1925	3	0.0001	-0.253166	80	-0.133576	3	20	310.483	1
106	1	2009	200906261	1	1	6.5306	3	1030.19	-0.4941	26.3265	-0.715816	3	-0.8053	70.5102	-0.930226	-1.22544	19.5372	1	0.0001	-0.254944	89.3878	-0.0639268	0	9.7959	634.114	0.9832
106	1	2009	200906271	1	1	28.5714	3	997.385	-0.7486	33.5714	-1.02975	2	-0.6182	75	-0.403194	-1.16726	27.7876	3	0.006	-0.0729342	80	-0.391014	1	28.5714	398.246	1
106	1	2009	200906281	1	1	0	4	991.277	0.3106	7.1429	-0.55901	3	-0.9477	2.449	-0.981109	-1.44374	27.6766	3	0.0009	-0.201229	89.3878	-0.176053	3	9.3878	509.902	0.9862
106	1	2009	200906291	1	1	0	4	975.56	0.163	30.7143	-0.644121	2	-0.984	29.3878	-0.902254	-1.36638	27.4666	3	0.0029	-0.154647	82.6531	-0.161219	0	2.6531	594.138	0.998
106	1	2009	200906301	1	1	0	4	1058.04	-0.9744	5	-0.613834	3	-0.1486	0	-1.06439	-1.31928	10.3546	3	0	-0.377337	90	-0.0663958	3	10	516.236	1
106	1	2009	200907011	1	1	0	4	1031.22	0.8144	5	-0.436454	3	-0.553	0	-1.11829	-1.52098	20.6522	3	0	-0.335995	90	-0.223491	0	0	381.838	0.974
106	1	2009	200907021	1	1	0	4	965.563	0.3764	32.1429	-0.601741	2	-0.9213	31.0204	-0.93314	-1.42569	32.2166	3	0.0023	-0.151308	82.2449	-0.140031	0	2.2449	554.437	0.9964
106	1	2009	200907031	1	1	20	3	1039.54	0.9756	25	-0.495951	3	0.0647	75	-1.11022	-1.60324	14.0413	3	0.0011	-0.209113	80	-0.106229	3	20	375.766	1
106	1	2009	200907041	1	1	0	4	927.123	0.3942	40	-0.67505	2	-0.8916	40	-0.85463	-1.39621	27.3663	3	0.0038	-0.0751996	80	-0.0866157	0	0	630.079	0.9995
106	1	2009	200907051	1	1	0	4	1002.82	0.822	5	-0.4106	3	-0.5468	0	-1.11975	-1.57191	26.1794	3	0	-0.315387	90	-0.156657	0	0	362.353	0.9725
106	1	2009	200907111	1	1	3.2653	0	973.276	-0.2977	99.2857	-0.115748	2	-0.9257	12.2449	-0.792018	-1.87395	7.6993	0	0.0004	-0.234167	9.7959	-0.035934	0	3.2653	0	0.7017
106	1	2009	200907121	1	1	13.0612	1	983.93	-0.224	78.5714	-0.213526	2	-0.9691	48.9796	-0.826615	-1.8385	16.0068	3	0.0016	-0.160013	39.1837	-0.0470911	1	13.0612	64.0312	0.7394
106	1	2009	200907131	1	1	20	1	964.305	0.9521	21.8367	-0.131894	3	-0.2502	41.4286	-0.87481	-1.83153	11.4216	3	0	-0.256136	60	-0.0477945	1	58.3673	100.499	0.8761
106	1	2009	200907141	1	1	20	1	985.832	0.9667	20	-0.211171	3	-0.0023	40	-0.95984	-1.72363	11.6211	3	0	-0.350739	60	-0.14048	1	60	148.661	0.9113
106	1	2009	200907151	1	1	15.102	3	952.447	0.047	27.449	-0.185455	2	-0.2598	45.9184	-0.898494	-1.84111	17.8818	3	0.0013	-0.185356	74.4898	-0.0119669	3	27.3469	170.294	0.9383
106	1	2009	200907161	1	1	20	3	974.248	-0.7779	45	-0.113566	2	-0.217	75	-0.778198	-1.94931	15.7958	3	0.002	-0.152563	80	-0.0551153	3	20	125.3	0.8756
106	1	2009	200907171	1	1	18.3673	1	967.586	0.8017	18.7755	-0.253166	3	-0.5156	36.7347	-0.992669	-1.73678	20.6014	3	0.0002	-0.235128	62.449	-0.0683854	1	55.102	215.407	0.9684
106	1	2009	200907181	1	1	15.102	1	954.26	0.4753	20.8163	-0.190771	3	-0.4743	36.6327	-0.913067	-1.82178	17.3247	3	0.0009	-0.198517	69.1837	-0.0201965	1	37.9592	170	0.9403
106	1	2009	200907191	1	1	0	3	881.41	-0.3603	38.2653	-1.14603	2	-0.9056	46.7347	-0.523279	-0.851171	13.658	3	0.0026	-0.15732	42.449	-0.0700373	3	8.1633	208.087	0.9424
106	1	2009	200907201	1	1	0	4	1008.61	0.1987	5	-0.598491	3	-0.9784	0	-0.962752	-1.37887	24.911	3	0.0008	-0.221868	90	-0.2078	3	10	544.518	0.999
106	1	2009	200907211	1	1	20	1	960.911	0.0211	51.2245	-0.0848571	2	-0.4504	70	-0.817124	-1.8882	15.6241	3	0.0005	-0.224484	67.3469	-0.0121901	1	25.7143	76.1577	0.8429
106	1	2009	200907221	1	1	0	4	998.675	0.8395	5	-0.403599	3	-0.5253	0	-1.12157	-1.58164	26.5753	3	0	-0.312764	90	-0.147719	0	0	356.09	0.9725
106	1	2009	200907231	1	1	20	3	993.763	-0.7915	45	-0.161536	2	0.6028	75	-0.62273	-2.0872	16.4218	3	0.0021	-0.0906652	80	-0.0921139	3	20	130	0.7527
106	1	2009	200907241	1	1	20	3	972.439	-0.9564	45	-0.352835	2	0.2458	75	-1.02323	-1.80521	23.4033	3	0.0024	-0.0779385	80	-0.0826462	3	20	340.147	0.972
106	1	2009	200907251	1	1	3.6735	0	951.817	0.6517	4.4898	-0.327097	3	-0.6893	7.3469	-1.05399	-1.70848	28.2009	0	0.0008	-0.201795	25.7143	-0.0334353	0	11.0204	294.109	0.972
106	1	2009	200907261	1	1	20	3	1000.72	-0.713	45	-0.22648	2	0.6961	75	-0.551899	-2.15685	19.6036	3	0.0023	-0.0766059	80	-0.104972	3	20	180.278	0.7369
106	1	2009	200907271	1	1	20	3	999.849	-0.9661	45	-0.162464	2	0.228	75	-0.701207	-2.0413	16.4265	3	0.0026	-0.0718417	80	-0.126824	3	20	169.706	0.8904
106	1	2009	200907281	1	1	0.8163	0	975.427	-0.4597	100	-0.0748737	2	-0.8545	3.0612	-0.753188	-1.91648	8.2836	0	0.0002	-0.24848	2.449	-0.058106	0	0.8163	0	0.669
106	1	2009	200907291	1	1	20	1	1014.43	-0.392	45	-0.383261	2	-0.8784	75	-0.932358	-1.77879	19.0773	3	0.0025	-0.0664578	80	-0.04981	1	10	275.862	0.9679
106	1	2009	200907301	1	1	16.7347	3	954.025	-0.463	37.3469	-0.192076	2	0.0903	61.3265	-0.891174	-1.85795	19.5215	3	0.0019	-0.165186	78.9796	-0.0116492	3	18.3673	182.483	0.9465
106	1	2009	200907311	1	1	17.551	1	968.369	0.5023	57.0408	-0.101967	3	-0.1397	65.8163	-0.835519	-1.83883	5.2388	3	0	-0.296382	52.6531	-0.0192027	1	17.551	22.3607	0.7705
106	1	2009	200908011	1	1	14.6939	1	976.4	-0.1476	76.5306	-0.165211	2	-0.982	55.102	-0.814612	-1.84905	9.4873	3	0.001	-0.20049	44.0816	-0.0311461	1	14.6939	14.1421	0.7206
106	1	2009	200908021	1	1	28.5714	3	1044.65	0.0682	23.5714	-0.87846	2	-0.7459	65	-0.530208	-1.1456	14.5698	4	0.002	-0.171339	80	-0.283879	3	31.4286	523.259	1
106	1	2009	200908031	1	1	19.1837	1	968.345	0.6	51.6327	-0.102456	3	0.0038	71.9388	-0.840828	-1.83532	5.5313	3	0	-0.301568	57.551	-0.0234588	1	19.1837	28.2843	0.7807
106	1	2009	200908041	1	1	5.9184	1	1006.46	-0.3771	22.0408	-0.277296	2	-0.9252	23.2653	-0.823038	-1.85192	23.1906	3	0.0022	-0.0904121	83.6735	-0.0860867	0	0.8163	134.164	0.77
106	1	2009	200908051	1	1	17.8571	1	1002.3	-0.1138	36.9388	-0.37658	2	-0.8915	67.1429	-0.922167	-1.77014	16.1583	3	0.0022	-0.0991622	81.4286	-0.0310312	1	9.3878	226.274	0.9363
106	1	2009	200908061	1	1	20	1	968.477	0.9726	21.2245	-0.128827	3	-0.0966	42.1429	-0.878232	-1.81849	10.1687	3	0	-0.282365	60	-0.0609389	1	57.551	85.44	0.8603
106	1	2009	200908071	1	1	12.2449	1	980.372	-0.1948	77.9592	-0.178029	2	-0.9766	45.9184	-0.806469	-1.85725	13.6007	3	0.0014	-0.180545	36.7347	-0.0468203	1	12.2449	31.6228	0.7098
106	1	2009	200908081	1	1	7.7551	0	979.045	-0.1886	85.8163	-0.156828	2	-0.9776	29.0816	-0.79227	-1.87139	12.718	0	0.0012	-0.192028	23.2653	-0.0506987	0	7.7551	14.1421	0.694
106	1	2009	200908091	1	1	7.7551	0	976.584	-0.0902	79.2857	-0.192078	2	-0.4393	29.0816	-0.563376	-2.1096	11.0222	0	0.0022	-0.17902	31.0204	-0.0139309	0	7.7551	101.98	0.5176
106	1	2009	200908101	1	1	5.7143	1	996.312	-0.321	63.0612	-0.248381	2	-0.9446	22.0408	-0.822431	-1.8471	21.7469	3	0.002	-0.120077	53.8776	-0.0708332	0	3.2653	102.956	0.7496
106	1	2009	200908111	1	1	26.9388	3	1043.67	0.4756	22.551	-0.848759	2	-0.6489	69.2857	-0.554161	-1.13969	10.2133	4	0.0018	-0.188783	82.449	-0.256087	3	30.2041	544.518	1
106	1	2009	200908121	1	1	4.7959	1	997.632	-0.3166	71.5306	-0.241647	2	-0.9455	18.4694	-0.812953	-1.85604	22.578	3	0.002	-0.120017	43.8776	-0.0776066	0	2.6531	98.4886	0.7348
106	1	2009	200908131	1	1	14.6939	1	1019.96	0.936	17.0408	-0.322013	3	0.3204	36.5306	-1.04221	-1.6232	19.0578	3	0	-0.355236	72.0408	-0.177099	1	35.9184	205.913	0.9883
106	1	2009	200908141	1	1	18.3673	1	967.556	-0.0533	76.8367	-0.0462243	2	-0.8882	68.8775	-0.790817	-1.89166	7.4534	3	0	-0.263967	55.102	-0.0152922	1	18.3673	10	0.7455
106	1	2009	200908151	1	1	20	3	1028.12	0.9858	25	-0.473058	3	0.1407	75	-1.06531	-1.63465	13.6485	3	0.0013	-0.198509	80	-0.0850055	3	20	322.025	1
106	1	2009	200908161	1	1	1.6327	0	972.611	-0.4008	100	-0.101977	2	-0.8662	6.1224	-0.787967	-1.87939	7.754	0	0.0002	-0.245461	4.898	-0.035934	0	1.6327	0	0.7017
106	1	2009	200908171	1	1	8.6735	0	987.729	-0.2448	86.4286	-0.213058	2	-0.9648	32.551	-0.81369	-1.85183	19.1021	0	0.0017	-0.150061	27.551	-0.060735	0	8.5714	67.082	0.7231
106	1	2009	200908181	1	1	20	1	976.046	0.9445	20	-0.198982	3	-0.2609	40	-0.94831	-1.75582	10.8809	3	0	-0.282886	60	-0.104097	1	60	152.643	0.9266
106	1	2009	200908191	1	1	0	4	996.066	0.8297	5	-0.410843	3	-0.5388	0	-1.11707	-1.5794	26.3818	3	0	-0.306697	90	-0.143253	0	0	364.005	0.9725
106	1	2009	200908201	1	1	18.7755	1	1002.43	0.9815	19.0816	-0.265505	3	0.1231	37.551	-0.998695	-1.67152	16.1219	3	0	-0.357481	61.8367	-0.156658	1	56.3265	169.706	0.95
106	1	2009	200908211	1	1	20	1	970.818	0.8845	20	-0.200982	3	-0.3977	40	-0.945141	-1.76932	13.2252	3	0.0001	-0.254607	60	-0.0779292	1	60	161.555	0.9352
106	1	2009	200908221	1	1	0	4	1031.31	0.578	5	-0.478427	3	-0.7362	0	-1.07715	-1.48445	24.905	3	0	-0.302146	90	-0.22907	0	1.0204	424.264	0.9755
106	1	2009	200908231	1	1	3.2653	0	977.923	-0.2557	92.9592	-0.136	2	-0.9542	12.2449	-0.778455	-1.88568	11.7899	0	0.001	-0.204608	9.7959	-0.0568193	0	3.2653	0	0.6803
106	1	2009	200908241	1	1	0	4	1007.31	0.6097	5	-0.4601	3	-0.7784	0	-1.07721	-1.52623	23.9551	3	0	-0.282299	90	-0.175141	0	0	411.096	0.9735
106	1	2009	200908251	1	1	0	4	1003.79	0.5807	5	-0.46711	3	-0.7998	0	-1.06869	-1.5241	23.7386	3	0	-0.27275	90	-0.169016	0	0	418.688	0.9735
106	1	2009	200908261	1	1	0	4	995.096	0.6312	5	-0.460535	3	-0.7576	0	-1.07088	-1.54162	23.7612	3	0	-0.269986	90	-0.147398	0	0	414.005	0.9735
106	1	2009	200908271	1	1	20	1	983.818	0.9541	20	-0.211881	3	-0.0949	40	-0.962804	-1.72673	10.8161	3	0	-0.332391	60	-0.140615	1	60	155.564	0.9215
106	1	2009	200908281	1	1	13.4694	3	991.217	0.0008	60.8163	-0.732661	2	-0.9986	68.3673	-0.858674	-1.24165	25.066	4	0.0026	-0.160006	72.2449	-0.127233	3	30.6122	621.289	0.9832
106	1	2009	200908291	1	1	16.7347	1	992.058	0.9822	17.551	-0.246765	3	-0.05	33.4694	-0.995888	-1.68878	14.3023	3	0	-0.360304	64.898	-0.171315	1	50.2041	183.848	0.9429
106	1	2009	200908301	1	1	15.5102	1	968.471	-0.2032	81.3265	-0.0539916	2	-0.8303	58.1633	-0.793468	-1.88568	6.6674	3	0	-0.273843	46.5306	-0.0177597	1	15.5102	0	0.7389
106	1	2009	200908311	1	1	6.1224	4	1065.15	-0.6254	11.1224	-0.577401	3	-0.7483	22.9592	-1.16724	-1.36985	5.6931	3	0	-0.47489	91.4286	-0.14898	3	8.5714	458.803	1
106	1	2009	200909011	1	1	20	1	990.006	0.9832	20	-0.229332	3	-0.0578	40	-0.976572	-1.70473	12.7136	3	0	-0.361755	60	-0.155132	1	60	162.788	0.925
106	1	2009	200909021	1	1	16.4286	3	995.564	-0.0514	57.449	-0.743567	2	-0.9968	69.3878	-0.858674	-1.22392	24.2333	4	0.0023	-0.170014	72.0408	-0.125761	3	28.9796	610.328	0.9832
106	1	2009	200909051	1	1	0	4	1026.12	0.6424	5	-0.462701	3	-0.7161	0	-1.08742	-1.50386	24.5544	3	0	-0.304783	90	-0.216578	0	0	410.122	0.974
106	1	2009	200909061	1	1	0	4	1058.04	-0.9744	5	-0.613834	3	-0.1486	0	-1.06439	-1.31928	10.3546	3	0	-0.377337	90	-0.0663958	3	10	516.236	1
106	1	2009	200909071	1	1	17.1429	1	994.764	0.9906	17.8571	-0.247776	3	-0.0418	34.2857	-0.993424	-1.68585	14.7408	3	0	-0.371728	64.2857	-0.169389	1	51.4286	176.918	0.9398
106	1	2009	200909081	1	1	10.6122	1	971.787	-0.0775	83.0612	-0.0325242	2	-0.9381	39.7959	-0.749127	-1.93013	9.823	3	0.0002	-0.246538	31.8367	-0.027414	1	10.6122	0	0.6935
106	1	2009	200909091	1	1	20	1	990.006	0.9832	20	-0.229332	3	-0.0578	40	-0.976572	-1.70473	12.7136	3	0	-0.361755	60	-0.155132	1	60	162.788	0.925
106	1	2009	200909101	1	1	20	3	982.151	-0.7395	45	-0.113562	2	0.6628	75	-0.653293	-2.04308	15.064	3	0.0017	-0.138911	80	-0.04981	3	20	80.6226	0.6945
106	1	2009	200909111	1	1	19.5918	1	960.075	0.5058	37.551	-0.109533	3	-0.3883	55.6122	-0.845276	-1.86314	14.3131	3	0.0003	-0.237718	63.8776	-0.0228533	1	40	90.5538	0.8623
106	1	2009	200909141	1	1	9.3878	4	1034.11	0.966	14.3878	-0.352267	3	0.196	35.2041	-1.08802	-1.58253	23.8403	3	0	-0.417914	85.3061	-0.235128	0	9.3878	256.125	0.998
106	1	2009	200909151	1	1	20	1	974.648	0.9578	35.7143	-0.161226	3	0.2338	75	-0.887069	-1.78283	10.6512	3	0	-0.300007	65.7143	-0.0568033	1	20	64.0312	0.82
107	1	2008	200804221	1	1	0	3	1105.45	-0.3209	44.5918	-0.25158	3	-0.8297	40	-0.784297	-0.650302	16.91	3	0.0005	-0.228965	80.2041	-0.245091	0	0.2041	502.494	0.9975
107	1	2008	200804231	1	1	3.2653	3	1001.32	-0.2269	64.3878	-0.294995	2	-0.9076	63.5714	-0.46914	-0.496814	12.9867	1	0.0028	-0.0174178	70.6122	-0.125282	0	3.2653	420.119	1
107	1	2008	200804241	1	1	45.102	3	1164.11	0.4886	84.2857	-0.760157	1	-0.8279	70	-0.440054	-0.432301	7.7929	2	0	-0.445437	45.5102	-0.537487	1	9.3878	228.035	0.8113
107	1	2008	200804251	1	1	0	3	1121.93	-0.563	19.2857	-0.170864	3	-0.8111	10.6122	-0.800807	-0.804731	22.0276	2	0.0004	-0.22641	94.6939	-0.238523	0	0	586.941	0.976
107	1	2008	200804261	1	1	0	4	1043.33	-0.3941	5	-0.191032	2	-0.91	0	-0.612041	-0.490429	17.7056	2	0.0026	-0.154642	90	-0.248179	0	0	330	1
107	1	2008	200804271	1	1	65	3	1157.49	-0.0306	100	-0.67983	1	-0.9923	75	-0.420862	-0.454964	10.0711	2	0	-0.385896	60	-0.522919	0	0	252.389	0.6277
107	1	2008	200804281	1	1	0	3	1031.96	-0.2311	31.1225	-0.388835	2	-0.9675	75	-0.59941	-0.665577	27.381	4	0.0035	-0.0422134	51.8367	-0.154254	4	58.7755	376.431	1
107	1	2008	200804291	1	1	10.3061	3	1021.6	-0.8636	11.9388	-0.575232	2	-0.4659	30.6123	-0.597153	-0.617165	26.667	2	0.0045	-0.0688684	78.7755	-0.2299	0	33.0612	332.415	1
107	1	2008	200804301	1	1	0	3	1104.5	-0.5084	36.4286	-0.213526	3	-0.8577	31.4286	-0.759534	-0.816414	26.8801	3	0.0011	-0.184416	84.898	-0.272869	0	0	544.518	0.976
107	1	2008	200805011	1	1	0	3	1020.5	0.0134	38.1633	-0.433119	2	-0.987	71.4286	-0.561153	-0.624013	22.7615	4	0.0044	-0.0255922	44.6939	-0.13189	4	70.8163	336.006	1
107	1	2008	200805021	1	1	0	3	1257.23	-0.2344	72.6531	-0.125282	3	0.9605	70.7143	-0.906252	-2.55188	3.963	2	0	-0.615642	54.898	-0.219375	0	0	714.493	0.9725
107	1	2008	200805031	1	1	0	3	1254.86	0.7906	80	-0.115835	3	-0.58	75	-0.731285	-2.39935	9.0033	2	0	-0.522027	50	-0.27275	0	0	567.186	1
107	1	2009	200805041	1	1	0	3	1135.37	-0.9583	10	-0.179149	3	-0.1719	44.3878	-0.974367	-0.968808	5.2427	2	0	-0.409014	100	-0.263588	0	0	748.866	0.976
107	1	2008	200805051	1	1	0	3	1108.81	-0.4901	33.5714	-0.207108	3	-0.8675	26.9388	-0.767197	-0.822866	25.8826	3	0.0009	-0.191842	86.5306	-0.273443	0	0	551.543	0.976
107	1	2008	200805061	1	1	0	4	1067.21	0.9668	10.3061	-0.29222	2	-0.1328	20.4082	-0.818653	-0.474473	20.2073	2	0	-0.266133	90	-0.282016	0	0.2041	326.497	1
107	1	2008	200805071	1	1	0	4	1075.85	-0.7506	23.5714	-0.283006	2	-0.6591	33.1633	-0.709642	-0.724384	24.3456	2	0.0018	-0.147364	84.6939	-0.20903	0	12.8571	507.74	0.9959
107	1	2008	200805081	1	1	0	3	1065.49	-0.8142	29.3878	-0.333005	2	-0.5777	51.9388	-0.685542	-0.680582	25.5909	4	0.0019	-0.134098	59.7959	-0.179149	4	49.5918	496.488	1
107	1	2008	200805091	1	1	0	4	1120.06	0.7	8.6735	-0.220212	2	0.4991	62.8571	-0.588551	-1.02611	14.2376	2	0.0018	-0.158439	93.0612	-0.0237813	0	0	380.132	1
107	1	2008	200805101	1	1	0	4	1067.49	-0.2441	10	-0.368229	2	-0.9533	40.2041	-0.657945	-0.714277	22.6136	2	0.0023	-0.120385	96.3265	-0.228721	0	0	430.465	0.9924
107	1	2008	200805111	1	1	0.102	3	1037.58	-0.796	32.7551	-0.283536	2	-0.5538	75	-0.554674	-0.570611	19.8009	4	0.0029	-0.103214	46.3265	-0.233263	4	67.9592	420	1
107	1	2008	200805121	1	1	0	4	1123.6	0.8335	5.6122	-0.227958	2	-0.1661	67.1429	-0.596631	-1.04105	16.3355	2	0.0019	-0.158439	95.5102	-0.0222801	0	0	370	1
107	1	2008	200805131	1	1	0	4	1077.78	-0.3036	10	-0.342334	2	-0.9309	23.3673	-0.685049	-0.742288	22.6114	2	0.002	-0.140708	99.3878	-0.242264	0	0	457.93	0.9796
107	1	2008	200805141	1	1	0	4	1061.89	-0.985	5	-0.398613	2	-0.1269	0	-0.917077	-0.958797	19.6896	1	0.0001	-0.241608	100	-0.0541833	0	0	588.982	1
107	1	2008	200805151	1	1	0	4	1113.34	-0.9951	5.9184	-0.269801	2	-0.0873	30.6123	-0.973289	-1.01616	14.1204	1	0	-0.400322	100	-0.149982	0	0	713.442	0.9796
107	1	2008	200805161	1	1	0	3	1135.85	-0.5772	10	-0.122053	3	-0.1304	0	-0.850642	-0.804545	9.9636	2	0	-0.275981	100	-0.197467	0	0	622.415	0.976
107	1	2008	200805171	1	1	2.8571	3	1115.7	0.2629	29.4898	-0.21188	3	-0.907	37.551	-0.840711	-0.638508	14.1139	3	0	-0.283637	87.551	-0.197974	0	4.898	475.395	0.9944
107	1	2008	200805181	1	1	0	3	1136.21	-0.9295	10	-0.171448	3	-0.2573	33.6735	-0.979639	-0.961708	4.7858	2	0	-0.412786	100	-0.262587	0	0	752.13	0.976
107	1	2008	200805191	1	1	20	3	1154.22	0.6696	45.7143	-0.100772	3	-0.7393	65	-1.43391	-1.11252	10.441	4	0	-0.531782	70	-0.229779	4	44.2857	641.95	0.9781
107	1	2008	200805201	1	1	20	3	1150.91	0.6163	40	-0.0787623	3	-0.7766	75	-1.398	-1.08356	9.827	4	0	-0.53888	70	-0.202221	4	50	650	0.9781
107	1	2008	200805211	1	1	0	3	1106.77	0.1646	36.8367	-0.250983	3	-0.8404	40	-0.806088	-0.624653	15.8776	3	0.0001	-0.255131	84.0816	-0.238294	0	4.0816	476.76	0.9995
107	1	2008	200805221	1	1	5	3	1161.27	-0.5788	74.3878	-0.0754905	3	-0.7847	75	-1.27968	-1.2012	6.7986	1	0	-0.631025	59.3878	-0.376413	0	14.0816	884.59	0.9847
107	1	2008	200805231	1	1	0	4	1086.86	-0.4373	14.2857	-0.296129	2	-0.8971	21.2245	-0.710487	-0.773623	25.8973	2	0.0016	-0.149287	97.551	-0.258748	0	0	486.004	0.976
107	1	2008	200805241	1	1	0	3	1047.3	-0.4646	22.2449	-0.334802	2	-0.8801	75	-0.642333	-0.713127	26.4177	1	0.0025	-0.0696526	65.5102	-0.184645	0	36.7347	424.264	0.9908
107	1	2008	200805251	1	1	65	3	1166.84	-0.3629	96.7347	-0.682929	1	-0.4523	75	-0.475807	-0.495185	7.1098	2	0	-0.408914	60	-0.553515	0	0	290	0.7511
107	1	2008	200805261	1	1	0	4	1072.47	-0.4728	11.2245	-0.286693	2	-0.8788	35.7143	-0.692309	-0.762917	27.8739	2	0.0019	-0.118309	94.6939	-0.234079	0	3.6735	473.814	0.9765
107	1	2008	200805271	1	1	0	4	1080	-0.9728	5	-0.397515	2	0.2169	0	-0.850936	-0.885885	17.4441	2	0	-0.294403	100	-0.0530567	0	0	573.062	0.9954
107	1	2008	200805281	1	1	1.0204	4	1073.43	-0.976	10.6122	-0.43092	2	0.1757	21.4286	-0.772264	-0.805538	18.3252	1	0.0002	-0.243725	94.898	-0.0942305	0	0	505.668	1
107	1	2008	200805291	1	1	0	4	1088.18	-0.9906	5	-0.36816	2	0.1082	0	-0.879427	-0.917002	17.488	2	0	-0.321808	100	-0.0663958	0	0	609.016	0.9878
107	1	2008	200805301	1	1	0	4	1090.96	-0.9976	5	-0.353329	2	0.0205	0	-0.901605	-0.939357	17.8854	1	0	-0.330634	100	-0.0728234	0	0	627.694	0.9878
107	1	2008	200805311	1	1	0	4	1079.29	-0.9917	5	-0.349417	2	-0.1184	0	-0.953834	-0.986353	18.3177	1	0	-0.292216	100	-0.0786769	0	0	634.114	1
107	1	2008	200806011	1	1	0.2041	4	1086.52	-0.965	5.8163	-0.39063	2	-0.0313	3.0612	-0.756368	-0.796738	16.7265	1	0.0003	-0.240866	99.5918	-0.135623	0	0	528.11	0.9934
107	1	2008	200806021	1	1	0	3	1222.74	0.8733	40	-0.163994	3	-0.4582	40	-0.613263	-2.26223	19.5055	2	0	-0.417625	90	-0.134881	0	0	475.395	1
107	1	2008	200806031	1	1	0	3	1135.26	-0.9472	10	-0.173189	3	-0.1384	41.3265	-0.965863	-0.961784	4.9886	2	0	-0.39974	100	-0.261204	0	0	740.608	0.976
107	1	2008	200806041	1	1	10.8163	1	1179.97	-0.0137	72.2449	-0.162464	3	-0.0296	40	-1.33974	-1.29263	3.0287	2	0	-0.719938	70	-0.401623	1	36.1224	828.553	0.9709
107	1	2008	200806051	1	1	5.6122	3	1168.7	0.6749	51.4286	-0.0361131	3	-0.7323	64.2857	-1.26652	-1.25944	20.5695	2	0	-0.486407	70	-0.165211	1	30	609.59	0.9934
107	1	2008	200806061	1	1	0	3	1133.67	-0.8056	55.9184	-0.161536	3	-0.4338	0	-0.862897	-0.900107	5.1232	2	0	-0.291363	65.3061	-0.257534	0	0	640.312	0.976
107	1	2008	200806071	1	1	14.1837	3	1196.15	-0.4036	67.3469	-0.134908	3	-0.8817	40	-1.18011	-1.3728	11.0758	3	0	-0.646678	67.551	-0.319304	1	26.9388	768.375	0.9862
107	1	2008	200806081	1	1	0	4	1091.32	-0.9922	5	-0.359505	2	0.0935	0	-0.882775	-0.921516	17.6305	2	0	-0.330969	100	-0.0755227	0	0	617.738	0.9842
107	1	2008	200806091	1	1	0	3	1135.26	-0.9472	10	-0.173189	3	-0.1384	41.3265	-0.965863	-0.961784	4.9886	2	0	-0.39974	100	-0.261204	0	0	740.608	0.976
107	1	2008	200806101	1	1	3.4694	3	1070.32	-0.9573	18.8775	-0.441466	2	-0.2001	52.0408	-0.721521	-0.756103	17.2046	1	0.0017	-0.202776	93.0612	-0.141492	0	0	477.598	1
107	1	2008	200806111	1	1	5	3	1152.38	-0.895	78.0612	-0.096835	3	-0.4313	75	-1.24538	-1.22817	11.4242	3	0	-0.572793	63.0612	-0.389026	3	19.5918	942.019	0.9847
107	1	2008	200806121	1	1	4.898	1	1175.19	-0.975	78.7755	-0.0462243	3	0.0268	39.1837	-1.10041	-1.54042	10.0905	2	0	-0.612529	68.5714	-0.456966	1	39.1837	943.663	0.9929
107	1	2008	200806131	1	1	0	0	1134.66	-0.8456	79.7959	-0.151638	3	-0.1762	0	-0.885038	-0.907697	3.3499	0	0	-0.313676	36.7347	-0.251339	0	0	662.193	0.976
107	1	2008	200806141	1	1	0	4	1137.82	-0.8917	7.449	-0.166716	3	-0.415	73.4694	-1.05607	-1.04709	10.8259	1	0	-0.499447	100	-0.28226	0	0	828.553	0.9745
107	1	2008	200806151	1	1	0.3061	4	1134.05	-0.9084	11.4286	-0.165211	3	-0.3818	75	-1.06009	-1.0809	11.8639	1	0	-0.497408	98.1633	-0.260754	0	1.8367	824.924	0.9781
107	1	2008	200806161	1	1	5	3	1158.16	-0.8407	83.7755	-0.0663958	3	-0.5304	75	-1.28162	-1.25447	11.0131	3	0	-0.60066	68.7755	-0.41868	3	28.1633	939.415	0.9847
107	1	2008	200806171	1	1	11.4286	3	1161.67	0.3408	77.1429	-0.0693193	3	-0.9305	22.8571	-1.32985	-1.14254	7.6857	3	0	-0.665008	40	-0.284943	1	17.1429	776.659	0.9781
107	1	2008	200806181	1	1	0	3	1135.43	-0.9213	8.4694	-0.179983	3	-0.2818	73.4694	-1.04254	-1.04676	10.3298	2	0	-0.486928	100	-0.269986	0	0	814.923	0.976
107	1	2008	200806191	1	1	0	3	1054.95	-0.2657	17.3469	-0.42201	2	-0.9174	62.6531	-0.617731	-0.668799	22.2095	1	0.0035	-0.102162	77.551	-0.214165	0	22.0408	389.101	1
107	1	2008	200806201	1	1	0	3	1136.03	-0.9143	10	-0.165211	3	-0.24	30.6123	-0.971181	-0.954667	4.4255	2	0	-0.403599	100	-0.259186	0	0	746.324	0.976
107	1	2008	200806211	1	1	2.551	3	1073.3	-0.9514	15.2041	-0.4315	2	-0.2287	38.2653	-0.724494	-0.760521	17.4179	1	0.0014	-0.206905	94.898	-0.142744	0	0	487.032	1
107	1	2008	200806221	1	1	0	3	1042.55	-0.5764	34.7959	-0.333005	2	-0.8135	75	-0.638116	-0.709642	26.7642	4	0.0025	-0.063991	46.1225	-0.176599	4	67.9592	424.5	0.9964
107	1	2008	200806231	1	1	0	3	1133.98	-0.738	55.9184	-0.14455	3	-0.5749	0	-0.858249	-0.874692	4.7259	2	0	-0.283712	67.3469	-0.240817	0	0	637.809	0.976
107	1	2008	200806241	1	1	0	3	1135.93	-0.635	28.1633	-0.113566	3	0.1297	0	-0.867059	-0.831199	5.7017	2	0	-0.291349	87.7551	-0.201973	0	0	644.05	0.976
107	1	2008	200806251	1	1	0	4	1084.93	-0.9627	5.102	-0.391653	2	0.2593	0.4082	-0.794035	-0.832101	16.5398	1	0	-0.27527	99.7959	-0.100743	0	0	546.26	0.9934
107	1	2008	200806261	1	1	0	3	1095.71	-0.4808	24.2857	-0.260178	3	-0.8736	25.3061	-0.732661	-0.800056	26.1626	2	0.0013	-0.162631	91.8367	-0.275813	0	0	510.882	0.976
107	1	2008	200806271	1	1	0	3	1029.04	-0.0177	37.551	-0.43092	2	-0.9903	75	-0.573404	-0.632844	24.4042	4	0.0043	-0.0450576	34.898	-0.152625	4	82.6531	346.699	1
107	1	2008	200806281	1	1	0	4	1078.17	-0.9907	5	-0.386042	2	0.057	0	-0.889096	-0.922167	17.913	2	0	-0.290721	100	-0.0370656	0	0	593.633	0.9985
107	1	2008	200806291	1	1	0	4	1084.75	-0.429	12.1429	-0.305275	2	-0.9008	20.4082	-0.705189	-0.767197	25.8288	2	0.0017	-0.1467	98.7755	-0.255043	0	0	480.104	0.976
107	1	2008	200806301	1	1	0	3	1220.62	0.8985	40	-0.140695	3	-0.4215	40	-0.628006	-2.2611	21.0306	2	0	-0.42684	90	-0.126871	0	0	483.736	1
107	1	2008	200807011	1	1	0	3	1221.15	0.8506	40	-0.173763	3	-0.4905	40	-0.604973	-2.25703	19.4304	2	0	-0.410421	90	-0.13296	0	0	465.725	1
107	1	2008	200807021	1	1	0	4	1089.74	-0.964	5	-0.372683	2	0.2589	0	-0.81018	-0.850231	16.2237	1	0	-0.292005	100	-0.103361	0	0	568.595	0.9857
107	1	2008	200807031	1	1	0	4	1099.59	-0.9903	7.7551	-0.29222	2	-0.1298	0	-0.983713	-1.02	18.258	1	0	-0.352835	100	-0.122053	0	0	688.186	0.9969
107	1	2008	200807041	1	1	2.449	1	1186.81	-0.9712	82.551	-0.131513	3	0.199	40	-0.977595	-1.60987	10.076	2	0	-0.631025	64.898	-0.334031	1	29.7959	848.528	0.9929
107	1	2008	200807051	1	1	2.449	1	1082.16	-0.9808	77.0408	-0.443274	2	0.1458	44.2857	-1.09212	-1.44851	11.6936	3	0	-0.314631	72.449	-0.0454836	4	10	844.334	1
107	1	2008	200807061	1	1	0	4	1089.62	-0.9886	5	-0.318265	2	-0.1438	0	-0.974211	-1.00742	18.5807	1	0	-0.323098	100	-0.101977	0	0	664.003	1
107	1	2008	200807071	1	1	10.7143	3	1197.66	-0.0723	67.6531	-0.109991	3	-0.9583	43.5714	-1.18033	-1.36414	11.9729	3	0	-0.622328	66.1225	-0.297478	1	22.2449	745.185	0.9862
107	1	2008	200807081	1	1	3.7755	3	1137.13	0.9316	66.5306	-0.245444	3	-0.3355	40	-1.05014	-1.36147	19.7168	4	0	-0.452319	72.449	-0.103922	4	22.6531	573.062	1
107	1	2008	200807091	1	1	20	3	1172.47	0.524	56.7347	-0.0793061	3	-0.8473	45.7143	-1.30153	-1.23778	14.695	3	0	-0.523904	70	-0.193375	1	33.2653	640.703	0.9934
107	1	2008	200807101	1	1	0	1	1211.02	-0.466	85	-0.171096	3	-0.2178	40	-1.09036	-1.45079	6.5499	2	0	-0.6797	60	-0.278627	1	17.3469	806.102	0.9908
107	1	2008	200807111	1	1	5	3	1171.26	0.827	53.0612	-0.151311	3	-0.5541	63.5714	-1.14722	-1.35089	20.8016	2	0	-0.492435	70	-0.198652	1	30	618.466	1
107	1	2008	200807121	1	1	2.551	3	1197.63	0.3585	62.0408	-0.0830834	3	-0.9243	57.8571	-1.17226	-1.36077	12.8751	2	0	-0.589315	65.102	-0.27109	1	20.2041	714.493	0.9929
107	1	2008	200807131	1	1	0.102	4	1144.37	-0.806	6.8367	-0.137459	3	-0.5843	75	-1.08802	-1.04158	9.2207	1	0	-0.528286	99.3878	-0.308999	0	0.6122	820.731	0.9638
107	1	2008	200807311	1	1	0	4	1076.01	-0.9915	5	-0.358319	2	-0.1199	0	-0.948989	-0.982544	18.3347	1	0	-0.282295	100	-0.0749444	0	0	626.259	1
107	1	2008	200808011	1	1	0	4	1122.95	-0.9847	5.7143	-0.258054	3	-0.0566	75	-0.94831	-0.998745	10.5155	1	0	-0.40074	100	-0.191032	0	0	720.069	0.976
107	1	2008	200808021	1	1	0	4	1141.99	-0.8352	6.1224	-0.149982	3	-0.5421	71.9388	-1.07443	-1.04081	10.0981	1	0	-0.515601	100	-0.301405	0	0	821.34	0.9679
107	1	2008	200808031	1	1	0	4	1142.48	-0.8134	6.7347	-0.156506	3	-0.5738	59.6939	-1.0706	-1.02669	9.3479	1	0	-0.509556	100	-0.302357	0	0	807.217	0.9679
107	1	2008	200808041	1	1	0.4082	3	1138.03	0.1496	10.2041	-0.10629	3	-0.2235	0.8163	-0.877036	-0.745448	5.2464	2	0	-0.305425	99.7959	-0.14898	0	0	559.464	0.976
107	1	2008	200808051	1	1	12.6531	3	1154.49	0.6989	58.7755	-0.0736027	3	-0.7099	56.4286	-1.31299	-1.21066	22.043	4	0	-0.458358	70	-0.129601	4	37.7551	578.014	0.9934
107	1	2008	200808061	1	1	0.4082	1	1107.4	-0.9682	83.6735	-0.344663	2	0.2219	40.7143	-1.19555	-1.48206	11.6559	3	0	-0.411937	70.4082	-0.134889	4	10	881.022	1
107	1	2008	200808071	1	1	0	3	1106.62	-0.9871	13.5714	-0.264939	2	-0.1428	1.5306	-1.0092	-1.0467	16.3674	2	0	-0.375356	100	-0.149984	0	0	716.101	0.9975
107	1	2008	200808081	1	1	1.2245	4	1134.95	-0.9193	24.5918	-0.140695	3	-0.377	75	-1.12022	-1.15275	13.1368	1	0	-0.490808	92.6531	-0.277296	0	7.3469	844.038	0.9918
107	1	2008	200808091	1	1	0	3	1141.13	-0.8101	8.6735	-0.178672	3	-0.5548	29.0816	-1.04976	-0.997844	8.0034	2	0	-0.485069	100	-0.289756	0	0	779.872	0.976
107	1	2008	200808101	1	1	0.5102	4	1145.29	-0.8039	13.2653	-0.128046	3	-0.5864	75	-1.09676	-1.04909	8.8753	1	0	-0.537119	96.9388	-0.311839	0	3.0612	827.587	0.9663
107	1	2008	200808111	1	1	0.2041	3	1205.36	0.8391	83.1633	-0.216779	3	-0.4926	41.4286	-1.04254	-1.47973	9.186	1	0	-0.63039	60.4082	-0.145097	1	10.8163	756.042	0.9944
107	1	2008	200808121	1	1	0	4	1122.66	-0.9918	6.3265	-0.245953	3	0.1045	75	-0.872578	-0.926764	10.5657	1	0	-0.320769	100	-0.197974	0	0	644.981	0.976
107	1	2008	200808131	1	1	0	4	1141.05	-0.8409	6.8367	-0.159356	3	-0.5306	67.3469	-1.06569	-1.03344	10.0461	1	0	-0.506198	100	-0.298004	0	0	814.678	0.9699
107	1	2008	200808141	1	1	0	0	1135.64	-0.5469	70.2041	-0.123271	3	-0.2353	0	-0.910435	-0.892184	1.3476	0	0	-0.336738	28.5714	-0.22648	0	0	688.84	0.976
107	1	2008	200808151	1	1	11.3265	3	1197.89	-0.4431	70.9184	-0.138684	3	-0.8646	40	-1.17012	-1.38235	11.5587	3	0	-0.652451	66.1225	-0.32458	1	24.898	774.661	0.9862
107	1	2008	200808161	1	1	0	3	1137.51	-0.9115	10	-0.177667	3	-0.3401	22.9592	-1.00189	-0.968804	5.2482	2	0	-0.435077	100	-0.267529	0	0	756.042	0.976
107	1	2008	200808171	1	1	0	3	1134.37	-0.9663	10	-0.181367	3	-0.0569	52.0408	-0.960621	-0.968898	5.6426	2	0	-0.396081	100	-0.260517	0	0	734.983	0.976
107	1	2008	200808181	1	1	0	4	1125.11	-0.9872	6.3265	-0.247132	3	-0.105	75	-0.970666	-1.02016	10.0201	1	0	-0.422212	100	-0.201973	0	0	742.428	0.976
107	1	2008	200808191	1	1	0	4	1083.2	-0.9564	5	-0.39369	2	0.2894	0	-0.812953	-0.849936	16.8007	1	0	-0.287295	100	-0.0839105	0	0	554.617	0.9934
107	1	2008	200808201	1	1	0	3	986.931	0.4302	24.898	-0.739114	2	-0.8266	27.7551	-0.590356	-0.900717	17.0557	3	0.0053	-0.0128756	88.5714	-0.0314154	0	0.8163	390.512	1
107	1	2008	200808211	1	1	0	3	1135.59	-0.3897	64.898	-0.112233	3	-0.0032	0	-0.89224	-0.86475	2.037	2	0	-0.316848	51.0204	-0.21188	0	0	671.193	0.976
107	1	2008	200808221	1	1	0	1	1105.33	-0.9917	85	-0.412292	2	-0.0148	40	-1.17405	-1.57721	10.7456	3	0	-0.364505	70	-0.140341	4	10	787.21	1
107	1	2008	200808231	1	1	0	3	1128.21	-0.9852	7.9592	-0.235468	3	-0.0978	75	-0.97082	-1.0169	9.1162	2	0	-0.418052	100	-0.221118	0	0	743.034	0.976
107	1	2008	200808241	1	1	0	1	1101.58	-0.9923	85	-0.428915	2	0.0116	40	-1.17801	-1.57302	10.6872	3	0	-0.345848	70	-0.123646	4	10	778.267	1
107	1	2008	200808251	1	1	2.9592	3	1142.96	-0.9264	16.4286	-0.115748	3	-0.3696	10.7143	-1.22091	-1.27993	12.6602	3	0	-0.535677	91.6326	-0.381229	0	4.2857	926.337	0.9918
107	1	2008	200808261	1	1	0	4	1090.36	-0.971	5	-0.367255	2	0.2294	0	-0.841779	-0.881415	16.9823	1	0	-0.314829	100	-0.0871799	0	0	590.339	0.9832
107	1	2008	200808271	1	1	0	0	1135.15	-0.7748	84.898	-0.14281	3	-0.1488	0	-0.898939	-0.907079	2.4231	0	0	-0.327097	22.449	-0.245087	0	0	676.24	0.976
107	1	2008	200808281	1	1	0	4	1246.14	0.751	24.0816	-0.19017	3	-0.3041	40	-0.949575	-2.50058	6.042	2	0	-0.470445	81.8367	-0.197467	0	0	586.941	0.9301
107	1	2008	200808291	1	1	4.2857	3	1163.2	0.371	58.3674	-0.25321	2	0.7903	57.1429	-0.492579	-1.44027	7.9241	2	0	-0.372364	66.9388	-0.3135	0	6.5306	412.311	0.9597
107	1	2009	200808301	1	1	0.5102	4	1145.59	-0.7674	13.4694	-0.134889	3	-0.629	70.4082	-1.09293	-1.03498	8.0795	1	0	-0.531759	96.9388	-0.310349	0	3.0612	813.449	0.9638
107	1	2008	200808311	1	1	2.6531	3	1191.12	0.9956	61.1225	-0.264835	3	-0.0398	58.5714	-0.999733	-1.47767	26.0636	2	0	-0.63952	65.3061	-0.0757115	1	20.6122	732.462	0.9924
107	1	2008	200809011	1	1	0	1	1201.86	-0.9967	85	-0.140695	3	0.0278	40	-1.04096	-1.51835	9.0021	2	0	-0.728854	60	-0.294776	1	20	891.067	0.9929
107	1	2008	200809021	1	1	0	3	1100.28	-0.9574	20	-0.304783	2	-0.2859	20	-1.09563	-1.33169	13.8089	2	0	-0.456168	100	-0.211881	0	0	891.852	1
107	1	2008	200809031	1	1	2.449	3	1081.45	0.85	16.7347	-0.17949	2	-0.3504	48.0612	-1.18886	-0.866021	15.9154	2	0.0012	-0.181161	88.7755	-0.170184	0	4.898	291.548	0.972
107	1	2008	200809041	1	1	5	3	1175.5	0.9533	52.2449	-0.136	3	0.1672	64.2857	-0.71	-1.29263	7.8581	2	0	-0.403037	70	-0.209766	1	33.0612	502.892	0.9699
107	1	2008	200809051	1	1	5	3	1178.51	0.8303	41.6326	-0.156828	3	-0.5473	73.5714	-1.13837	-1.372	20.3398	2	0	-0.514385	70	-0.197797	1	30	640.312	1
107	1	2008	200809061	1	1	5	3	1163.04	0.7753	55.5102	-0.20614	3	-0.5005	61.4286	-0.949989	-1.39531	25.3022	2	0	-0.575698	70	-0.0139027	1	30	653.07	0.9924
107	1	2008	200809071	1	1	4.898	1	1084.43	-0.9908	67.7551	-0.429991	2	0.1069	48.1633	-1.0942	-1.44028	11.5494	3	0	-0.328622	75.5102	-0.05742	4	9.7959	857.03	1
107	1	2008	200809081	1	1	5	3	1159.9	0.4584	40	-0.211475	2	0.8774	63.5714	-0.40074	-1.50066	7.3908	2	0	-0.35869	80	-0.311189	0	0	389.101	0.9623
107	1	2008	200809091	1	1	2.1429	3	1192.14	0.9859	65.7143	-0.2563	3	-0.1208	55	-0.969978	-1.46792	25.7853	1	0	-0.641366	64.2857	-0.0520778	1	18.5714	725.672	0.9924
107	1	2008	200809101	1	1	3.5714	3	1182.13	0.9825	52.8571	-0.252341	3	-0.141	65	-0.970484	-1.44914	27.3514	2	0	-0.626177	67.1429	-0.0404618	1	24.2857	706.116	0.9924
107	1	2008	200809111	1	1	2.8571	3	1187.21	0.9849	59.2857	-0.255286	3	-0.1322	60	-0.970372	-1.45852	27.1125	2	0	-0.633835	65.7143	-0.046014	1	21.4286	715.891	0.9924
107	1	2008	200809121	1	1	0	3	1210.11	0.6908	85	-0.237316	3	-0.2952	40	-1.00737	-1.51618	3.1297	1	0	-0.678301	60	-0.146343	1	10	804.301	0.9929
107	1	2008	200809131	1	1	0.2041	1	1193.89	-0.9601	88.9796	-0.0848571	3	-0.1776	40	-1.07396	-1.50559	9.2556	2	0	-0.705189	60.4082	-0.352835	1	20.8163	907.855	0.9929
107	1	2008	200809141	1	1	19.3878	3	1164.68	0.6335	49.7959	-0.0720307	3	-0.7658	57.8571	-1.31324	-1.2202	18.7578	3	0	-0.492837	70	-0.162464	1	39.3878	610.328	0.9934
107	1	2008	200809151	1	1	5	3	1175.33	0.8529	45.7143	-0.163996	3	-0.5072	70	-1.13352	-1.37073	20.9797	2	0	-0.508421	70	-0.191674	1	30	634.114	1
107	1	2009	200904301	1	1	0	3	1139.66	-0.6639	10	-0.159315	3	-0.6539	0	-1.01808	-0.947816	4.73	2	0	-0.447652	100	-0.249168	0	0	732.462	0.976
107	1	2009	200905011	1	1	0	4	1121.02	-0.9867	5.2041	-0.265593	3	0.0084	75	-0.934929	-0.984983	11.0319	1	0	-0.388834	100	-0.181366	0	0	706.612	0.976
107	1	2009	200905021	1	1	0	3	1261.3	-0.1089	80	-0.0575883	3	0.901	75	-0.855846	-2.52295	3.3242	2	0	-0.551083	50	-0.255329	0	0	650	0.9791
107	1	2009	200905031	1	1	41.0204	3	1162.16	0.7034	96.3265	-0.86949	1	-0.5813	73.5714	-0.422483	-0.396681	6.4867	2	0	-0.420586	41.2245	-0.523824	1	10.2041	214.009	0.8827
107	1	2009	200905041	1	1	0	3	1135.11	-0.7994	48.1633	-0.149982	3	-0.121	7.6531	-0.923792	-0.927196	3.0142	2	0	-0.353967	53.0612	-0.250311	0	0	700	0.976
107	1	2009	200905051	1	1	0	4	1081.01	-0.5746	8.5714	-0.371608	2	-0.7867	14.2857	-0.693824	-0.743567	18.8444	2	0.0019	-0.170507	100	-0.21977	0	0	465.188	0.9893
107	1	2009	200905061	1	1	0	3	1016.91	-0.115	33.4694	-0.414478	2	-0.9618	63.1633	-0.568939	-0.636735	24.4838	4	0.004	-0.0180095	62.6531	-0.123271	4	47.551	347.131	1
107	1	2009	200905071	1	1	0	0	1134.66	-0.8536	57.3469	-0.156506	3	-0.028	7.6531	-0.909941	-0.927646	3.5768	0	0	-0.340723	46.9388	-0.253691	0	0	686.003	0.976
107	1	2009	200905081	1	1	40	3	1146.51	0.7416	100	-0.892072	1	-0.667	75	-0.312019	-0.297477	9.6001	2	0	-0.311462	40	-0.419157	1	10	116.619	0.6512
107	1	2009	200905091	1	1	5.7143	1	1147.23	-0.9287	39.5918	-0.418321	1	0.304	74.2857	-0.649485	-0.77617	7.1271	2	0.0019	-0.164057	80	-0.335003	0	0	332.415	0.8761
107	1	2009	200905101	1	1	1.0204	0	1082.41	-0.0261	90.8163	-0.514433	2	-0.8837	15.3061	-0.109991	-1.83185	19.4372	0	0.0079	-0.0322062	14.2857	-0.0182652	0	4.0816	0	0.6787
107	1	2009	200905111	1	1	1.3265	3	1158.31	0.662	55.4082	-0.269986	3	-0.7337	69.2857	-0.389284	-2.08866	15.8737	2	0.0019	-0.195652	75.7143	-0.139916	0	5.3061	235.372	0.9903
107	1	2009	200905121	1	1	10.2041	1	1146.16	-0.9033	35.2041	-0.422483	2	-0.2737	57.8571	-0.170864	-1.66015	15.0921	3	0.0068	-0.0152169	85.102	-0.134931	3	10.2041	165.529	0.9138
107	1	2009	200905131	1	1	4.898	1	1185.52	-0.3216	80.102	-0.0540582	3	0.9259	40	-0.707384	-1.51096	13.8771	2	0	-0.568756	69.7959	-0.193301	1	39.5918	614.003	0.9628
107	1	2009	200905141	1	1	0	1	1211.08	-0.7193	85	-0.221186	3	0.3203	40	-1.01064	-1.52568	3.5013	2	0	-0.728743	60	-0.213526	1	20	855.862	0.9975
107	1	2009	200905151	1	1	0	1	1201.88	-0.979	85	-0.178029	3	0.0733	40	-0.971026	-1.58534	10.5174	2	0	-0.704125	60	-0.260754	1	20	863.481	0.9929
107	1	2009	200905161	1	1	1.9388	3	1190.59	0.9227	67.551	-0.234647	3	-0.3315	53.5714	-0.940549	-1.44851	26.29	1	0	-0.618829	63.8776	-0.0246134	1	17.7551	710.211	0.9924
107	1	2009	200905171	1	1	0	3	1129.28	0.3099	45	-0.520271	2	-0.8723	40	-0.280481	-1.85229	9.217	3	0.0058	-0.0499826	70	-0.0298943	0	0	212.132	0.9796
107	1	2009	200905181	1	1	0	3	1240.54	0.8738	43.2653	-0.0921878	3	-0.4838	42.8571	-0.688253	-2.32476	13.4811	2	0	-0.488904	86.7347	-0.18972	0	0	530.377	1
107	1	2009	200905191	1	1	3.2653	1	1163.73	-0.3267	15.2041	-0.172319	2	0.8315	39.0816	-1.14141	-1.64307	2.7559	2	0	-0.277376	90	-0.388834	0	0	320	0.9918
107	1	2009	200905201	1	1	0	3	1237.16	0.8801	40	-0.0848571	3	-0.4726	40	-0.686289	-2.31335	15.6112	2	0	-0.479874	90	-0.179149	0	0	510.098	1
107	1	2009	200905211	1	1	0	4	1092.49	-0.991	5	-0.314472	2	-0.1254	0	-0.96788	-1.00244	18.634	1	0	-0.331949	100	-0.100993	0	0	666.108	0.999
107	1	2009	200905221	1	1	4.1837	3	1149.98	-0.8237	71.9388	-0.0748737	3	-0.5353	75	-1.14965	-1.09498	7.6389	3	0	-0.573619	74.898	-0.328169	3	25.102	870	0.9842
107	1	2009	200905231	1	1	0	3	1185.52	-0.5466	48.5714	-0.14455	2	0.8303	75	-0.80628	-1.63061	14.8008	2	0	-0.400966	77.9592	-0.328622	0	12.2449	260.192	1
107	1	2009	200905241	1	1	0	3	1165.05	0.5888	40	-0.326179	3	-0.7617	75	-0.46882	-2.05261	12.1787	2	0.0001	-0.251508	80	-0.0408172	0	0	315.753	1
107	1	2009	200905251	1	1	0	4	1091.32	-0.9922	5	-0.359505	2	0.0935	0	-0.882775	-0.921516	17.6305	2	0	-0.330969	100	-0.0755227	0	0	617.738	0.9842
107	1	2009	200905261	1	1	0	4	1066.96	-0.9581	12.3469	-0.374155	2	-0.2775	1.2245	-0.945617	-1.02479	17.7804	1	0	-0.257085	100	-0.117849	0	0	636.396	1
107	1	2009	200905271	1	1	0	3	1133.23	-0.9419	54.0816	-0.171446	3	-0.1239	3.0612	-0.873895	-0.917441	5.4644	2	0	-0.305275	63.2653	-0.259155	0	0	650	0.976
107	1	2009	200905281	1	1	0	3	1134.28	-0.7573	68.7755	-0.151638	3	-0.42	0	-0.868615	-0.894564	3.9222	2	0	-0.295961	53.0612	-0.250582	0	0	646.606	0.976
107	1	2009	200905291	1	1	6.3265	3	1136.31	0.5802	23.2653	-0.0927289	3	0.1073	23.6735	-0.912629	-0.722075	7.7811	2	0	-0.342626	94.0816	-0.109991	0	0	527.731	0.976
107	1	2009	200905301	1	1	0.5102	4	1145.59	-0.7674	13.4694	-0.134889	3	-0.629	70.4082	-1.09293	-1.03498	8.0795	1	0	-0.531759	96.9388	-0.310349	0	3.0612	813.449	0.9638
107	1	2009	200905311	1	1	5	3	1153.03	-0.8464	79.6939	-0.0663958	3	-0.5129	75	-1.21264	-1.17021	8.6906	3	0	-0.579734	64.6939	-0.363349	3	22.0408	905.538	0.9847
107	1	2009	200906011	1	1	0	1	1211.5	-0.4984	85	-0.225744	3	0.3927	40	-1.01099	-1.52328	2.9925	2	0	-0.722075	60	-0.20614	1	19.3878	848.999	0.999
107	1	2009	200906021	1	1	0	4	1214.21	0.9666	25	-0.139707	3	0.1762	40	-1.15749	-2.50423	14.4803	2	0.0005	-0.226438	80	-0.173763	0	0	586.686	0.9827
107	1	2009	200906031	1	1	5	1	1134.67	0.0968	85	-0.222246	2	-0.9805	75	-2.26055	-2.26223	7.9739	3	0.0016	-0.131606	70	-0.0169626	3	50	145.602	0.9449
107	1	2009	200906041	1	1	0	4	1216.43	0.5864	23.6735	-0.0372697	3	0.7729	40	-1.29568	-2.64707	15.6284	2	0.0003	-0.232789	82.6531	-0.260754	0	0	493.964	1
107	1	2009	200906051	1	1	0	3	1226.42	0.9298	41.2245	-0.107668	3	-0.2629	62.8571	-0.749728	-2.29209	14.64	2	0	-0.368057	81.0204	-0.113566	0	0	406.079	0.9949
107	1	2009	200906061	1	1	0	0	1248.19	0.4333	62.449	-0.0877539	3	0.8956	33.6735	-1.40003	-3.01574	8.4155	0	0	-0.562086	35.9184	-0.109991	0	0	613.514	0.95
107	1	2009	200906071	1	1	0	3	1252.93	0.9493	67.551	-0.0700542	3	0.2317	65	-0.832641	-2.43321	5.1572	2	0	-0.512804	58.5714	-0.225595	0	0	567.186	0.9679
107	1	2009	200906081	1	1	0	3	1254.88	0.5764	80	-0.109991	3	-0.7731	75	-0.727361	-2.40643	9.2714	2	0	-0.50007	50	-0.287041	0	0	544.518	1
107	1	2009	200906091	1	1	0	3	1247.01	0.1394	57.9592	-0.12561	3	-0.9795	55.7143	-0.702419	-2.47332	9.6661	2	0	-0.364544	72.0408	-0.377553	0	0	462.709	1
107	1	2009	200906101	1	1	0	1	1256.66	0.0164	25	-0.277295	3	0.0243	40	-0.995888	-2.72949	2.0266	2	0	-0.442615	90	-0.203454	0	0	720.902	1
107	1	2009	200906111	1	1	0	1	1211.52	0.2796	85	-0.109991	3	0.8206	40	-0.82897	-1.51598	7.6236	2	0	-0.636832	60	-0.0883282	1	18.5714	703.278	0.9908
107	1	2009	200906121	1	1	0	3	1256.73	-0.2158	80	-0.0787624	3	-0.9641	75	-0.765828	-2.50607	6.8614	2	0	-0.422365	50	-0.327555	0	0	532.353	1
107	1	2009	200906131	1	1	0	3	1197.17	-0.1266	40	-0.0943438	3	-0.9848	68.5714	-0.549538	-2.39125	19.9648	2	0.0003	-0.236623	81.8367	-0.29585	0	0	292.746	1
107	1	2009	200906141	1	1	3.3673	3	1117.89	-0.426	30.2041	-0.102456	2	0.8993	57.0408	-0.26147	-1.75274	19.5561	2	0.0026	-0.110229	86.5306	-0.220856	0	0	120.831	0.8302
107	1	2009	200906151	1	1	0	1	1244.62	-0.347	25	-0.298986	3	-0.9351	40	-0.902935	-2.62368	11.2385	2	0	-0.319596	90	-0.327016	0	0	612.699	1
107	1	2009	200906171	1	1	0	3	1242.72	0.878	48.1633	-0.0728234	3	-0.4771	47.1429	-0.705189	-2.33557	12.4258	2	0	-0.500063	81.8367	-0.200982	0	0	530	1
107	1	2009	200906181	1	1	0	3	1246.26	0.813	59.5918	-0.130446	3	-0.5727	57.1429	-0.692309	-2.35136	11.5945	2	0	-0.498899	70.4082	-0.222246	0	0	538.516	1
107	1	2009	200906191	1	1	0	3	1200.93	0.8993	40	-0.207107	3	-0.4067	40	-0.561153	-2.20393	21.5758	2	0	-0.361779	90	-0.0816974	0	0	433.244	1
107	1	2009	200906201	1	1	0	3	1200.66	0.8301	40	-0.220604	3	-0.5418	40	-0.549538	-2.20213	22.005	2	0	-0.3539	90	-0.0924195	0	0	417.732	1
107	1	2009	200906211	1	1	0.2041	1	1204.66	-0.6793	84.7959	-0.10629	3	0.7024	40	-0.830777	-1.60574	13.5501	2	0	-0.669918	60.4082	-0.166114	1	20.8163	752.728	0.9918
107	1	2009	200906221	1	1	0	1	1211.28	-0.5797	85	-0.191032	3	-0.5257	40	-0.922167	-1.59102	3.6682	2	0	-0.740925	60	-0.140695	1	19.7959	819.878	0.9924
107	1	2009	200906231	1	1	0	1	1209.98	-0.7771	85	-0.218796	3	0.3228	40	-0.950679	-1.58395	3.4432	2	0	-0.752076	60	-0.179983	1	20	860.93	0.9954
107	1	2009	200906241	1	1	0	1	1210.84	-0.6802	85	-0.228268	3	0.4347	40	-0.990651	-1.54509	3.3362	2	0	-0.741096	60	-0.200982	1	20	870.46	0.999
107	1	2009	200906251	1	1	0.5102	4	1145.59	-0.7674	13.4694	-0.134889	3	-0.629	70.4082	-1.09293	-1.03498	8.0795	1	0	-0.531759	96.9388	-0.310349	0	3.0612	813.449	0.9638
107	1	2009	200906261	1	1	0	1	1208.87	-0.9417	85	-0.202221	3	0.0831	40	-1.00013	-1.54288	5.6986	2	0	-0.742757	60	-0.23107	1	20	883.912	0.9934
107	1	2009	200906271	1	1	11.0204	3	1128.01	-0.863	60.2041	-0.355658	3	0.302	40	-0.821761	-1.86636	11.9485	3	0	-0.342626	70	-0.182844	0	4.4898	640.078	1
107	1	2009	200906281	1	1	0	3	1212.53	0.9118	40	-0.172029	3	-0.3812	40	-0.597153	-2.23669	21.395	2	0	-0.397483	90	-0.106279	0	0	468.188	1
107	1	2009	200906291	1	1	0	3	1221	0.9027	40	-0.156506	3	-0.4109	40	-0.616192	-2.25896	20.4664	2	0	-0.418191	90	-0.128046	0	0	482.701	1
107	1	2009	200906301	1	1	0	4	1093.48	-0.9864	6.2245	-0.304783	2	-0.1592	0	-0.986776	-1.02063	18.6127	1	0	-0.334354	100	-0.115748	0	0	678.012	1
107	1	2009	200907011	1	1	0	4	1092.95	-0.9886	5.3061	-0.309504	2	-0.1436	0	-0.97739	-1.01153	18.6465	1	0	-0.333005	100	-0.10816	0	0	672.012	1
107	1	2009	200907021	1	1	0	4	1093.58	-0.9674	7.449	-0.294775	2	-0.2492	0	-1.01956	-1.06249	18.4815	1	0	-0.335846	100	-0.153606	0	0	701.783	1
107	1	2009	200907031	1	1	0	4	1089.62	-0.9886	5	-0.318265	2	-0.1438	0	-0.974211	-1.00742	18.5807	1	0	-0.323098	100	-0.101977	0	0	664.003	1
107	1	2009	200907041	1	1	0	4	1093.48	-0.9864	6.2245	-0.304783	2	-0.1592	0	-0.986776	-1.02063	18.6127	1	0	-0.334354	100	-0.115748	0	0	678.012	1
107	1	2009	200907051	1	1	0	4	1096.29	-0.9892	6.2245	-0.30082	2	-0.1385	0	-0.980506	-1.01572	18.5803	1	0	-0.342917	100	-0.114882	0	0	680.073	0.999
107	1	2009	200907111	1	1	2.3469	1	1156.92	-0.9186	82.6531	-0.250784	3	0.3665	40	-0.880285	-1.76423	12.8272	3	0	-0.474755	70	-0.253757	4	24.0816	711.969	1
107	1	2009	200907121	1	1	0	3	1166.4	0.7774	40	-0.287041	3	-0.5964	75	-0.55479	-2.06019	9.8903	2	0.0007	-0.222093	80	-0.124556	0	0	235.372	0.9944
107	1	2009	200907131	1	1	3.9796	3	1178.03	0.9503	50.8163	-0.240629	3	-0.2342	66.4286	-0.960386	-1.43631	27.0412	2	0	-0.613889	67.9592	-0.0273866	1	25.9184	694.262	0.9924
107	1	2009	200907141	1	1	2.6531	1	1141.19	-0.9722	82.3469	-0.237927	3	0.058	40	-1.2135	-1.53972	10.8386	2	0	-0.552059	70	-0.310632	1	25.9184	943.027	0.9929
107	1	2009	200907151	1	1	5.3061	3	1193.66	0.9231	81.8367	-0.165423	3	0.2558	51.0204	-0.840117	-1.38065	12.8506	1	0	-0.529842	60	-0.0721501	1	21.4286	645.136	0.9924
107	1	2009	200907161	1	1	0	3	1198.73	0.8622	41.9388	-0.126871	3	-0.4425	61.4286	-0.712244	-2.19902	14.3914	2	0	-0.267086	80	-0.100103	0	0	296.142	0.9934
107	1	2009	200907171	1	1	2.449	1	1186.81	-0.9712	82.551	-0.131513	3	0.199	40	-0.977595	-1.60987	10.076	2	0	-0.631025	64.898	-0.334031	1	29.7959	848.528	0.9929
107	1	2009	200907181	1	1	4.3878	3	1133.79	-0.1067	73.2653	-0.0492955	3	-0.9848	40	-0.828246	-1.21758	21.3213	4	0	-0.390991	71.2245	-0.0925321	4	26.3265	464.866	1
107	1	2009	200907191	1	1	0	1	1210.3	-0.5866	85	-0.102456	3	0.7193	40	-0.833182	-1.56691	10.6396	2	0	-0.674977	60	-0.128046	1	20	737.835	0.9913
107	1	2009	200907201	1	1	20	3	1114.41	-0.6246	60	-0.462668	2	0.171	75	-0.557667	-2.00132	5.7749	3	0.0014	-0.196815	80	-0.0522536	3	20	370	0.9949
107	1	2009	200907211	1	1	15.102	3	1153.1	-0.0626	40	-0.10629	3	0.995	51.4286	-0.330662	-1.61322	10.4868	3	0	-0.264058	73.2653	-0.304062	0	0	277.849	0.9867
107	1	2009	200907221	1	1	11.1224	3	1189.3	0.8718	58.3673	-0.153606	3	-0.1037	60.7143	-0.860011	-1.36696	15.8588	2	0	-0.524292	67.9592	-0.0689208	1	32.0408	641.249	0.9924
107	1	2009	200907231	1	1	1.5306	3	1195.11	0.7404	57.2449	-0.167536	3	0.6537	36.3265	-0.800801	-1.3996	10.6962	2	0	-0.52964	44.6939	-0.0942305	1	15.3061	618.466	0.9883
107	1	2009	200907241	1	1	4.3878	3	1133.29	-0.1062	73.2653	-0.0575883	3	-0.9837	40	-0.836237	-1.2267	21.3409	4	0	-0.400966	71.2245	-0.085454	4	26.3265	474.342	1
107	1	2009	200907251	1	1	3.5714	3	1161.02	0.9541	30	-0.0361131	3	0.0518	53.5714	-0.77841	-1.22987	7.9641	2	0	-0.380108	75.7143	-0.191207	1	21.4286	521.536	0.9908
107	1	2009	200907261	1	1	0	1	1200.16	-0.901	87.1429	-0.133023	3	-0.3806	40	-1.1109	-1.45165	11.0674	2	0	-0.718676	60	-0.339989	1	20	843.86	0.9893
107	1	2009	200907271	1	1	3.3673	1	1154.05	-0.9262	79.0816	-0.263235	3	0.3404	40	-0.871051	-1.77721	12.9038	3	0	-0.46216	70	-0.247768	4	16.9388	700.357	1
107	1	2009	200907281	1	1	18.7755	3	1156.31	-0.5725	43.2653	-0.211171	3	0.8143	40	-0.733752	-1.76093	11.4997	3	0	-0.479245	70	-0.11042	0	3.2653	598.415	0.9949
107	1	2009	200907291	1	1	0	3	1211.08	0.5462	85	-0.239689	3	0.2479	40	-0.99428	-1.53183	1.8813	1	0	-0.704622	60	-0.157438	1	12.8571	830.963	0.9934
107	1	2009	200907301	1	1	0	1	1103	-0.9695	85	-0.366732	2	0.1717	40	-1.18478	-1.48721	11.6411	3	0	-0.389605	70	-0.113562	4	10	863.308	1
107	1	2009	200907311	1	1	0.8163	3	1107.82	-0.5456	14.898	-0.0830834	2	0.8296	28.9796	-0.179983	-1.70167	19.1816	2	0.0027	-0.0823239	96.7347	-0.222246	0	0	98.9949	0.7588
107	1	2009	200908011	1	1	4.898	1	1182.9	-0.9845	82.1429	-0.0549255	3	0.159	40	-1.05242	-1.55814	9.8842	2	0	-0.629994	69.7959	-0.398318	1	39.5918	910.824	0.9929
107	1	2009	200908021	1	1	0	4	1076.43	-0.9895	5	-0.353967	2	-0.1354	0	-0.956039	-0.991812	18.3662	1	0	-0.283536	100	-0.084135	0	0	632.535	1
107	1	2009	200908031	1	1	0	1	1201.9	-0.8878	85.9184	-0.142214	3	-0.3894	40	-1.11058	-1.44858	11.0297	2	0	-0.712248	60	-0.332983	1	20	836.301	0.9893
107	1	2009	200908041	1	1	5	1	1177.01	-0.9838	80	-0.0755227	3	0.1682	40	-1.03773	-1.58786	10.208	2	0	-0.593963	70	-0.405574	1	40	886.848	0.9929
107	1	2009	200908051	1	1	0	4	1186.51	0.2492	40	-0.111787	3	0.9634	75	-1.52335	-3.03729	16.4636	1	0	-0.359572	90	-0.0919729	4	20	392.938	0.9806
107	1	2009	200908061	1	1	0.5102	3	1108.18	0.4812	11.5306	-0.115743	2	0.8708	75	-0.151393	-1.37331	14.8049	1	0.0048	-0.0635022	93.8775	-0.173002	0	7.1429	98.9949	0.7104
107	1	2009	200908071	1	1	0	3	1261.1	0.8274	80	-0.0755227	3	0.1136	75	-0.803017	-2.46465	3.7127	2	0	-0.552532	50	-0.303671	0	0	622.013	0.9934
107	1	2009	200908081	1	1	5	1	1178.46	-0.9807	80	-0.0830696	3	0.1827	40	-1.02611	-1.59339	10.0282	2	0	-0.597153	70	-0.393803	1	40	878.237	0.9929
107	1	2009	200908091	1	1	2.6531	3	1149.02	-0.663	46.2245	-0.112233	3	-0.7285	75	-1.12022	-1.0373	6.3047	3	0	-0.557487	82.8571	-0.307474	0	14.0816	813.204	0.9694
107	1	2009	200908101	1	1	5	1	1181.46	-0.9857	83.2653	-0.0450468	3	0.1492	40	-1.06386	-1.55254	9.9404	2	0	-0.62713	70	-0.41145	1	40	919.239	0.9929
107	1	2009	200908111	1	1	0	3	1135.25	-0.9472	10	-0.173189	3	-0.1384	41.3265	-0.965863	-0.961784	4.9886	2	0	-0.39974	100	-0.261204	0	0	740.608	0.976
107	1	2009	200908121	1	1	0	3	1194.21	0.8141	40	-0.185456	3	-0.5563	40	-0.596483	-2.19116	15.9667	2	0	-0.371748	90	-0.0755227	0	0	393.192	1
107	1	2009	200908131	1	1	1.2245	3	1109.23	-0.3836	17.3469	-0.100492	2	0.9229	33.4694	-0.23107	-1.74668	20.6714	2	0.0026	-0.0866865	95.102	-0.223167	0	0	98.4886	0.7787
107	1	2009	200908141	1	1	0	4	1118.38	-0.9947	6.5306	-0.241647	3	-0.0832	55.102	-0.999446	-1.04336	12.0116	1	0	-0.421459	100	-0.175767	0	0	740.945	0.9806
107	1	2009	200908151	1	1	1.2245	4	1140.88	-0.8801	24.6939	-0.129601	3	-0.4659	75	-1.09585	-1.09059	11.8038	1	0	-0.525406	92.6531	-0.291363	0	7.3469	857.555	0.974
107	1	2009	200908161	1	1	0	3	1137.22	-0.8992	10	-0.170864	3	-0.3603	24.4898	-0.993424	-0.961708	4.8491	2	0	-0.425902	100	-0.263087	0	0	750	0.976
107	1	2009	200908171	1	1	5	3	1173.16	-0.8912	84.7959	-0.0617545	3	-0.2037	73.5714	-1.36906	-1.31897	5.4127	3	0	-0.701788	70	-0.450424	3	30.4082	920.272	0.9806
107	1	2009	200908181	1	1	1.3265	3	1106.15	0.202	13.9796	-0.167614	2	0.9739	75	-0.129725	-1.4385	14.2244	1	0.0053	-0.0785449	84.0816	-0.236266	0	18.5714	122.066	0.7619
107	1	2009	200908191	1	1	2.1429	4	1148.25	-0.682	37.9592	-0.122048	3	-0.7128	70.4082	-1.11157	-1.02961	6.3543	1	0	-0.548172	85.5102	-0.30632	0	10.4082	806.102	0.9669
107	1	2009	200908201	1	1	5	3	1135.11	0.5667	31.4286	-0.109898	2	0.8207	75	-0.4	-1.25116	11.3279	2	0.0016	-0.17043	85.7143	-0.159356	0	0	214.009	0.9403
107	1	2009	200908211	1	1	1.0204	3	1107.81	-0.3879	16.1224	-0.109533	2	0.9206	31.2245	-0.236714	-1.75659	20.8604	2	0.0027	-0.0828866	95.9184	-0.216219	0	0	94.3398	0.7705
107	1	2009	200908221	1	1	0	1	1206.01	-0.8858	85	-0.206088	3	0.3556	40	-0.95023	-1.59637	7.8581	2	0	-0.72439	60	-0.225595	1	20	851.645	0.9959
107	1	2009	200908231	1	1	3.6735	3	1149.03	-0.2777	52.449	-0.14455	3	-0.8794	58.9796	-1.11534	-0.988783	4.9215	1	0	-0.545978	66.9388	-0.269841	0	4.2857	763.806	0.9633
107	1	2009	200908241	1	1	0	1	1102.96	-0.9747	85	-0.404068	2	-0.1471	40	-1.19606	-1.54577	10.4841	3	0	-0.366108	70	-0.118729	4	10	809.506	1
107	1	2009	200908251	1	1	5	1	1177.18	-0.5597	80	-0.0735081	3	0.8238	40	-0.740182	-1.62619	15.7454	2	0	-0.575232	70	-0.184023	1	40	654.599	0.9832
107	1	2009	200908261	1	1	1.6327	3	1102.52	-0.4522	20.102	-0.112233	2	0.8657	39.0816	-0.131513	-1.67899	17.1833	2	0.0039	-0.0702028	89.3878	-0.198226	0	5.7143	80.6226	0.7155
107	1	2009	200908271	1	1	1.2245	3	1109.23	-0.3836	17.3469	-0.100492	2	0.9229	33.4694	-0.23107	-1.74668	20.6714	2	0.0026	-0.0866865	95.102	-0.223167	0	0	98.4886	0.7787
107	1	2009	200908281	1	1	1.0204	3	1107.81	-0.3879	16.1224	-0.109533	2	0.9206	31.2245	-0.236714	-1.75659	20.8604	2	0.0027	-0.0828866	95.9184	-0.216219	0	0	94.3398	0.7705
107	1	2009	200908291	1	1	4.2857	3	1100.3	0.1279	24.6939	-0.214613	2	0.9863	75	-0.104643	-1.48445	14.5161	4	0.0058	-0.0792301	53.4694	-0.273003	3	51.4286	111.803	0.7613
107	1	2009	200908301	1	1	3.5714	3	1186.33	0.6867	53.1633	-0.189633	3	-0.683	65	-0.900109	-1.39792	23.6546	2	0	-0.563207	67.1429	-0.0266859	1	24.2857	664.831	0.9924
107	1	2009	200908311	1	1	0	1	1208.82	-0.9596	85	-0.194139	3	0.0542	40	-1.02013	-1.52358	6.3185	2	0	-0.736687	60	-0.242885	1	20	869.77	0.9929
107	1	2009	200909011	1	1	2.449	3	1115.48	-0.3928	24.6939	-0.0787624	2	0.918	46.9388	-0.229114	-1.72551	19.6314	2	0.0024	-0.10359	90.2041	-0.240588	0	0	116.619	0.8149
107	1	2009	200909021	1	1	5	3	1167.71	0.9533	51.4286	-0.234293	3	-0.1853	65	-0.970101	-1.42102	24.8722	2	0	-0.601883	70	-0.0258238	1	30	676.831	0.9924
107	1	2009	200909031	1	1	4.5918	3	1173.33	0.9302	48.5714	-0.234172	3	-0.2648	67.8571	-0.960218	-1.42692	26.426	2	0	-0.605657	69.1837	-0.0232654	1	28.3673	684.471	0.9924
107	1	2009	200909041	1	1	3.5714	3	1182.13	0.9825	52.8571	-0.252341	3	-0.141	65	-0.970484	-1.44913	27.3514	2	0	-0.626177	67.1429	-0.0404618	1	24.2857	706.116	0.9924
107	1	2009	200909051	1	1	0	1	1207.74	-0.9702	85	-0.188928	3	-0.0082	40	-1.01013	-1.53587	6.8932	2	0	-0.740219	60	-0.244935	1	20	883.912	0.9929
107	1	2009	200909061	1	1	5	3	1166.72	0.9928	53.8776	-0.247853	3	-0.0648	62.8571	-0.989996	-1.42818	24.172	2	0	-0.606538	70	-0.0416793	1	30	681.542	0.9924
107	1	2009	200909071	1	1	0	4	1094.63	-0.9617	5	-0.360683	2	-0.0454	0	-0.767197	-0.811475	14.7948	1	0.0002	-0.248317	100	-0.150272	0	0	538.516	0.9811
107	1	2009	200909081	1	1	5	3	1149.44	-0.9168	65	-0.103056	3	-0.3879	58.1633	-1.2419	-1.24819	12.2229	3	0	-0.559814	74.6939	-0.386513	3	20.2041	941.754	0.9847
107	1	2009	200909091	1	1	0.7143	1	1195.85	-0.8907	89.0816	-0.115743	3	-0.4354	40	-1.12178	-1.44851	11.032	2	0	-0.724141	61.4286	-0.361003	1	22.8571	852.76	0.9893
107	1	2009	200909101	1	1	1.5306	4	1147.4	-0.7175	29.1837	-0.123271	3	-0.6772	73.4694	-1.10657	-1.03605	6.9411	1	0	-0.544599	90.4082	-0.310943	0	8.5714	813.204	0.9669
107	1	2009	200909111	1	1	5	3	1167.71	0.9533	51.4286	-0.234293	3	-0.1853	65	-0.970101	-1.42102	24.8722	2	0	-0.601883	70	-0.0258238	1	30	676.831	0.9924
107	1	2009	200909121	1	1	0	1	1082.89	-0.9438	85	-0.44821	2	0.1544	40	-1.11808	-1.47973	12.9748	3	0	-0.305929	70	-0.0315784	4	10	819.329	1
107	1	2009	200909131	1	1	5	3	1167.1	0.9829	53.0612	-0.241404	3	-0.1075	63.5714	-0.9801	-1.42457	24.3007	2	0	-0.605018	70	-0.0332168	1	30	679.117	0.9924
107	1	2009	200909141	1	1	0.8163	3	1034.71	-0.5259	22.6531	-0.5096	2	-0.8402	62.7551	-0.576014	-0.613263	26.4029	4	0.0051	-0.059286	64.6939	-0.201225	0	40.4082	349.285	1
107	1	2009	200909151	1	1	13.8776	3	1186.89	0.8561	50.102	-0.144551	3	-0.1052	62.8571	-0.860001	-1.35738	16.5473	2	0	-0.515977	69.1837	-0.075058	1	36.3265	631.269	0.9924
108	1	2008	200804221	1	1	5	1	1172.43	-0.9689	80	-0.131513	3	0.2199	40	-1.23	-1.42678	6.5156	2	0	-0.693009	70	-0.476199	1	40	935.361	0.9924
108	1	2008	200804231	1	1	0	3	1211.15	0.6707	85	-0.236421	3	0.1817	40	-1.00424	-1.52204	2.1993	1	0	-0.696844	60	-0.165053	1	12.449	823.286	0.9949
108	1	2008	200804241	1	1	4.2857	1	1187.15	-0.8997	88.2653	-0.0806489	3	-0.4205	40	-1.14547	-1.44682	7.3608	2	0	-0.723422	68.5714	-0.408291	1	37.1429	880.057	0.9898
108	1	2008	200804251	1	1	0.5102	3	1134.68	0.7813	13.0612	-0.0384445	3	-0.3417	4.0816	-0.957962	-0.820294	2.3237	2	0	-0.382564	98.9796	-0.137459	0	0	612.944	0.976
108	1	2008	200804261	1	1	5	3	1166.94	0.9422	53.0612	-0.156506	3	0.1358	63.5714	-0.65	-1.22347	8.0067	2	0	-0.318471	70	-0.182191	1	33.2653	427.2	0.9699
108	1	2008	200804271	1	1	5	3	1160.1	-0.4597	77.6531	-0.065307	3	-0.8408	75	-1.2659	-1.17906	6.0756	3	0	-0.631896	62.6531	-0.358319	3	18.9796	871.321	0.9847
108	1	2008	200804281	1	1	0	3	1129.68	-0.6738	13.6735	-0.178308	3	-0.6948	0	-0.824434	-0.876631	10.1458	2	0.0001	-0.251382	100	-0.268478	0	0	603.075	0.976
108	1	2008	200804291	1	1	0	1	1210.58	-0.4169	85	-0.164556	3	-0.4244	40	-1.10035	-1.44114	7.185	2	0	-0.672972	60	-0.28639	1	16.3265	799.062	0.9898
108	1	2008	200804301	1	1	4.1837	3	1192.56	0.3957	47.3469	-0.0617546	3	-0.9143	69.2857	-1.19285	-1.33895	12.8148	2	0	-0.568852	68.3674	-0.250785	1	26.7347	693.542	0.9934
108	1	2008	200805011	1	1	5	3	1135.31	0.8128	37.551	-0.0787623	2	0.537	75	-0.330634	-1.34551	10.6511	2	0.0014	-0.195993	81.6326	-0.162464	0	0	241.661	0.9312
108	1	2008	200805021	1	1	5	3	1154.32	-0.5453	85	-0.0361131	3	-0.7	75	-1.19436	-1.11418	5.4342	3	0	-0.604725	70	-0.329773	3	30	862.091	0.9847
108	1	2008	200805031	1	1	5	3	1157.12	-0.8398	80.9184	-0.0750919	3	-0.5319	73.4694	-1.27444	-1.24635	11.3825	3	0	-0.595728	68.1633	-0.411942	3	25.7143	937.443	0.9847
108	1	2008	200805041	1	1	0.102	3	1143.97	-0.7489	8.6735	-0.162167	3	-0.6516	38.2653	-1.07205	-1.00588	7.9851	1	0	-0.507338	98.9796	-0.298176	0	0	785.684	0.9674
108	1	2008	200805061	1	1	4.1837	3	1180.89	0.9962	48.1633	-0.264162	3	-0.0314	68.5714	-1.0004	-1.45976	27.1817	2	0	-0.626899	68.3674	-0.0649339	1	26.7347	713.092	0.9924
108	1	2008	200805071	1	1	0	3	1211.98	0.875	40	-0.145586	3	-0.4689	40	-0.622087	-2.24125	21.1527	2	0	-0.414922	90	-0.10816	0	0	452.769	1
108	1	2009	200805081	1	1	0	4	1084.09	-0.9577	5.102	-0.392546	2	0.2834	0.4082	-0.803487	-0.841006	16.6805	1	0	-0.281956	99.7959	-0.092256	0	0	550.364	0.9934
108	1	2008	200805091	1	1	3.6735	3	1132.57	0.7757	31.4286	-0.0540582	2	0.6215	75	-0.291331	-1.35959	10.9008	2	0.0019	-0.177746	85.7143	-0.156506	0	0	219.317	0.9159
108	1	2008	200805101	1	1	0	3	1135.37	-0.9583	10	-0.179149	3	-0.1719	44.3878	-0.974367	-0.968808	5.2427	2	0	-0.409014	100	-0.263588	0	0	748.866	0.976
108	1	2008	200805111	1	1	0	4	1116.88	-0.9812	10.2041	-0.23107	3	-0.1595	44.3878	-1.02337	-1.06489	13.2305	1	0	-0.41484	100	-0.181367	0	0	748.866	0.9893
108	1	2008	200805121	1	1	0.8163	3	1145.27	-0.378	18.9796	-0.169608	3	-0.8678	12.2449	-1.07633	-0.964465	6.1909	2	0	-0.505759	91.8367	-0.262303	0	0	742.765	0.9689
108	1	2008	200805131	1	1	0	3	1133.47	-0.9731	11.6327	-0.179983	3	0.0793	48.9796	-0.938345	-0.961512	5.8383	2	0	-0.373855	95.9184	-0.256419	0	0	712.811	0.976
108	1	2009	200805141	1	1	0	3	1137.94	-0.0031	10	-0.109533	3	-0.2503	0	-0.869995	-0.753121	5.9397	2	0	-0.297919	100	-0.15778	0	0	568.595	0.976
108	1	2008	200805151	1	1	2.1429	3	1146.73	-0.0812	33.0612	-0.167297	3	-0.9103	31.4286	-1.09571	-0.959214	5.7381	2	0	-0.52392	79.3878	-0.252865	0	0	735.391	0.9628
108	1	2008	200805161	1	1	0	1	1055.04	0.6046	35.7143	-0.0824649	2	-0.6216	65	-0.838864	-1.09462	15.1623	4	0.0008	-0.21641	37.1429	-0.0131965	3	14.2857	425.441	0.9975
108	1	2008	200805171	1	1	5	3	1138.79	-0.9386	62.1429	-0.150247	3	-0.2793	53.5714	-1.18213	-1.22026	12.2293	3	0	-0.50129	78.5714	-0.322634	3	21.4286	878.635	0.9918
108	1	2008	200805181	1	1	0	4	1128.33	-0.9327	5	-0.171155	3	-0.3541	75	-1.0848	-1.12631	12.7663	1	0	-0.463672	100	-0.242885	0	0	810.247	0.998
108	1	2008	200805191	1	1	2.0408	3	1198.39	0.3141	66.6326	-0.0883282	3	-0.9327	54.2857	-1.1717	-1.36323	12.8187	1	0	-0.596986	64.0816	-0.277147	1	18.1633	721.803	0.9913
108	1	2008	200805201	1	1	3.0612	3	1148.25	-0.2704	44.5918	-0.153856	3	-0.8797	50.5102	-1.10693	-0.981016	5.3035	1	0	-0.537021	70.6122	-0.26787	0	1.8367	756.637	0.9607
108	1	2008	200805211	1	1	4.5918	1	1174.34	-0.9767	73.4694	-0.0877539	3	-0.0389	36.7347	-1.18714	-1.45427	7.8742	2	0	-0.679231	64.2857	-0.480311	1	36.7347	938.136	0.9924
108	1	2008	200805221	1	1	20	3	1160.76	0.64	55.9184	-0.106547	3	-0.764	47.1429	-1.42551	-1.14254	10.7632	3	0	-0.566826	70	-0.258717	1	34.0816	676.757	0.9781
108	1	2008	200805231	1	1	0	3	1135.04	-0.6985	53.8775	-0.125282	3	-0.2154	0	-0.870283	-0.859356	3.913	2	0	-0.294776	65.3061	-0.220891	0	0	651.153	0.976
108	1	2008	200805241	1	1	0	3	1137.94	-0.0031	10	-0.109533	3	-0.2503	0	-0.869995	-0.753121	5.9397	2	0	-0.297919	100	-0.15778	0	0	568.595	0.976
108	1	2008	200805251	1	1	0	3	1245.88	-0.4406	20	-0.123271	3	0.8954	40	-1.03413	-2.67374	6.4587	2	0	-0.673627	90	-0.0992488	0	0	810.247	0.972
108	1	2008	200805261	1	1	0	1	1248.25	0.4336	54.6939	-0.103911	3	0.8954	47.449	-1.38239	-3.01467	7.8827	2	0	-0.575956	50.6122	-0.129601	0	0	616.847	0.95
108	1	2008	200805271	1	1	0	1	1241.8	0.0659	40	-0.149984	3	0.9961	75	-1.55219	-2.96218	18.8122	2	0	-0.409014	80.2041	-0.0791324	0	0.4082	527.731	0.9699
108	1	2008	200805281	1	1	0	1	1242.07	-0.401	25	-0.476133	3	-0.9078	40	-1.5843	-2.55902	19.1062	2	0.0013	-0.197045	80	-0.257965	0	0	803.617	1
108	1	2009	200805291	1	1	0	1	1199.81	-0.978	85	-0.178029	3	0.1377	40	-0.961505	-1.59778	11.1606	2	0	-0.69108	60	-0.266445	1	20	851.469	0.9929
108	1	2008	200805301	1	1	0	4	1220.52	0.4471	33.4694	-0.14898	3	0.8492	63.5714	-1.87267	-2.75648	15.1673	1	0	-0.296752	90	-0.0192027	4	13.4694	444.185	0.9368
108	1	2008	200805311	1	1	0	3	1255.7	0.8364	80	-0.111513	3	-0.5206	75	-0.739043	-2.40449	8.3857	2	0	-0.530266	50	-0.275849	0	0	576.975	1
108	1	2008	200806011	1	1	5	1	1128.66	0.2772	85	-0.27275	2	-0.9526	75	-2.2945	-2.29993	7.19	3	0.0014	-0.140701	70	-0.0330335	3	50	150	0.9403
108	1	2008	200806021	1	1	0	3	1253.53	0.5304	80	-0.115748	3	-0.8159	75	-0.719066	-2.40142	9.9863	2	0	-0.492044	50	-0.285118	0	0	534.603	1
108	1	2008	200806031	1	1	5	3	1158.65	-0.6717	75.2041	-0.0719524	3	-0.6997	75	-1.25734	-1.19054	7.5842	3	0	-0.61359	60.2041	-0.375097	3	15.3061	891.067	0.9847
108	1	2008	200806041	1	1	5	3	1156.99	-0.9579	85	-0.0787623	3	-0.2579	75	-1.28377	-1.35663	12.78	3	0	-0.608352	70	-0.394959	3	30	1009.6	0.9944
108	1	2008	200806051	1	1	0.102	4	1136.91	-0.8954	8.6735	-0.162464	3	-0.416	75	-1.06023	-1.06122	11.4417	1	0	-0.503261	99.3878	-0.275849	0	0.6122	832.406	0.975
108	1	2008	200806061	1	1	3.5714	3	1148.44	-0.1051	48.5714	-0.155844	3	-0.8937	51.4286	-1.11238	-0.974727	5.0485	1	0	-0.541565	67.551	-0.259215	0	1.2245	749.667	0.9612
108	1	2008	200806071	1	1	1.1224	4	1146.61	-0.7281	22.6531	-0.133023	3	-0.6684	67.3469	-1.0979	-1.02844	7.2432	1	0	-0.53525	92.449	-0.308782	0	5.5102	806.226	0.9638
108	1	2008	200806081	1	1	3.5714	3	1148.44	-0.1051	48.5714	-0.155844	3	-0.8937	51.4286	-1.11238	-0.974727	5.0485	1	0	-0.541565	67.551	-0.259215	0	1.2245	749.667	0.9612
108	1	2009	200806091	1	1	5	3	1159.55	-0.6627	74.7959	-0.0754921	3	-0.7144	75	-1.26641	-1.1987	7.5984	1	0	-0.617731	59.7959	-0.379823	0	14.6939	892.693	0.9847
108	1	2008	200806101	1	1	16.3265	3	1023.85	-0.9674	16.3265	-0.577401	2	-0.234	56.6326	-0.635368	-0.651761	23.3981	4	0.0041	-0.0864202	62.2449	-0.205842	4	60.4082	335.261	1
108	1	2009	200806111	1	1	0	1	1205.03	-0.9138	85	-0.198052	3	0.225	40	-0.960404	-1.5894	9.0275	2	0	-0.718952	60	-0.238523	1	20	858.662	0.9934
108	1	2008	200806121	1	1	2.1429	4	1148.06	-0.7558	39.2857	-0.10629	3	-0.635	75	-1.1191	-1.05778	7.4399	1	0	-0.557701	87.1429	-0.317024	0	12.8571	834.386	0.972
108	1	2008	200806131	1	1	0	3	1136.42	-0.9429	10	-0.178029	3	-0.2657	35.2041	-0.988125	-0.968771	5.0907	2	0	-0.42201	100	-0.265949	0	0	758.024	0.976
108	1	2008	200806141	1	1	5	3	1168.53	-0.9308	84.1837	-0.0830696	3	0.2364	69.2857	-1.34558	-1.36543	8.3104	3	0	-0.684753	70	-0.427659	3	31.6327	967.988	0.9852
108	1	2008	200806151	1	1	4.5918	3	1149.2	0.0699	55.8163	-0.149894	3	-0.8863	61.7347	-1.12623	-0.976367	4.6951	1	0	-0.55506	62.6531	-0.251269	0	0.6122	750.067	0.9658
108	1	2008	200806161	1	1	0	1	1211.62	-0.5034	85	-0.219854	3	0.3261	40	-1.02098	-1.51357	2.9294	2	0	-0.714761	60	-0.213058	1	18.9796	841.724	0.9985
108	1	2008	200806171	1	1	10.2041	3	1157.75	0.4151	75.9184	-0.0595174	3	-0.901	20.4082	-1.30376	-1.11664	8.7041	3	0	-0.659229	35.7143	-0.267007	1	15.3061	771.038	0.9832
108	1	2008	200806181	1	1	0	3	1135.89	-0.8829	9.7959	-0.159357	3	-0.2477	26.0204	-0.962752	-0.947644	4.0823	2	0	-0.394452	97.9592	-0.255835	0	0	738.173	0.976
108	1	2008	200806191	1	1	1.5306	3	1145.78	-0.0593	26.3265	-0.168708	3	-0.9244	22.2449	-1.08742	-0.951521	6.0818	2	0	-0.515162	85.5102	-0.247834	0	0	728.354	0.9669
108	1	2008	200806201	1	1	0	4	1120.75	-0.9914	5.6122	-0.25572	3	0.1066	75	-0.867924	-0.921082	11.2423	1	0	-0.318422	100	-0.188928	0	0	640.078	0.976
108	1	2008	200806211	1	1	2.1429	3	1137.35	0.1905	11.6327	-0.113562	3	-0.4465	4.898	-0.87715	-0.731363	6.6678	2	0	-0.306745	98.7755	-0.145586	0	0	546.26	0.976
108	1	2008	200806221	1	1	0	4	1078.62	-0.3871	10	-0.3579	2	-0.8887	21.1225	-0.684538	-0.738439	20.5306	2	0.002	-0.150307	99.7959	-0.23686	0	0	456.509	0.9852
108	1	2008	200806231	1	1	0	3	1136.62	-0.188	10	-0.12246	3	-0.5305	0	-0.855857	-0.754581	9.2375	2	0	-0.283824	100	-0.171155	0	0	573.847	0.976
108	1	2008	200806241	1	1	0	4	1090.15	-0.9862	5	-0.313676	2	-0.161	0	-0.98314	-1.01656	18.663	1	0	-0.324488	100	-0.109991	0	0	670.075	1
108	1	2008	200806251	1	1	0	3	1136.62	-0.188	10	-0.12246	3	-0.5305	0	-0.855857	-0.754581	9.2375	2	0	-0.283824	100	-0.171155	0	0	573.847	0.976
108	1	2009	200806261	1	1	0	0	1245.94	-0.8079	71.0204	-0.208189	3	0.4275	14.6939	-1.07354	-2.59031	4.2664	0	0	-0.48414	33.0612	-0.228654	0	0	657.343	0.9301
108	1	2008	200806271	1	1	0	3	1135.17	-0.2425	10	-0.131513	3	-0.7532	0	-0.848759	-0.748393	11.6069	2	0	-0.277281	100	-0.176052	0	0	570.088	0.976
108	1	2008	200806281	1	1	5	3	1136.05	0.2317	13.0612	-0.122048	3	-0.6595	10.6122	-0.877492	-0.717281	8.6263	2	0	-0.308655	97.3469	-0.143512	0	0	533.104	0.976
108	1	2008	200806291	1	1	1.8367	3	1137.89	0.2509	12.0408	-0.103911	3	-0.1882	4.898	-0.884133	-0.737829	5.3461	2	0	-0.313038	98.7755	-0.140341	0	0	550.364	0.976
108	1	2008	200806301	1	1	0	4	1079.6	-0.9666	6.8367	-0.335846	2	-0.2461	0	-0.982424	-1.03836	18.734	1	0	-0.294775	100	-0.131504	0	0	665.282	1
108	1	2008	200807011	1	1	2.1429	3	1137.35	0.1905	11.6327	-0.113562	3	-0.4465	4.898	-0.87715	-0.731363	6.6678	2	0	-0.306745	98.7755	-0.145586	0	0	546.26	0.976
108	1	2008	200807021	1	1	0	4	1093.79	-0.9767	5	-0.361099	2	0.195	0	-0.795042	-0.837491	15.125	1	0	-0.277033	100	-0.125334	0	0	566.48	0.9811
108	1	2008	200807031	1	1	3.1633	1	1188.3	-0.9134	96.5306	-0.0549255	3	-0.3549	40	-1.1067	-1.48775	7.8798	2	0	-0.696629	66.3265	-0.394579	1	32.6531	912.14	0.9929
108	1	2008	200807041	1	1	0.102	1	1192.87	-0.9751	84.898	-0.129601	3	0.1806	40	-0.99428	-1.58126	10.4906	2	0	-0.666702	60.2041	-0.314472	1	20.4082	872.983	0.9929
108	1	2008	200807051	1	1	3.1633	3	1146.53	0.2634	37.6531	-0.169714	3	-0.9077	37.449	-1.10697	-0.946621	5.9562	2	0	-0.533753	79.7959	-0.23679	0	0	721.388	0.9623
108	1	2008	200807061	1	1	2.8571	3	1147.61	-0.097	40.4082	-0.162804	3	-0.8991	41.4286	-1.10403	-0.96695	5.4641	1	0	-0.532721	73.0612	-0.256632	0	0	742.496	0.9612
108	1	2008	200807071	1	1	2.9592	1	1189	-0.8992	95.9184	-0.0663958	3	-0.414	40	-1.11561	-1.47485	8.1434	2	0	-0.710426	65.9184	-0.392546	1	31.8367	898.109	0.9918
108	1	2008	200807081	1	1	18.4694	3	1193.34	-0.2323	61.1225	-0.118729	3	-0.9343	40.7143	-1.20011	-1.35074	10.4436	3	0	-0.62713	69.3878	-0.298986	1	28.7755	748.131	0.9862
108	1	2008	200807091	1	1	0	1	1206.49	-0.9799	85	-0.179983	3	-0.049	40	-1.01022	-1.53857	7.9365	2	0	-0.738057	60	-0.253166	1	20	890.955	0.9929
108	1	2008	200807101	1	1	5	3	1150.54	0.9686	77.551	-0.239873	3	0.1168	42.1429	-1.02078	-1.41405	21.529	4	0	-0.556747	70	-0.0767792	4	30	661.287	0.9954
108	1	2008	200807111	1	1	0	1	1198.59	-0.9776	86.2245	-0.113562	3	-0.1115	40	-1.07186	-1.49589	9.2816	2	0	-0.725503	60	-0.328622	1	20	885.268	0.9929
108	1	2008	200807121	1	1	0	1	1210.95	-0.1806	85	-0.161644	3	-0.4472	40	-1.10059	-1.43854	6.7637	2	0	-0.665577	60	-0.280152	1	15.102	791.96	0.9903
108	1	2008	200807131	1	1	0.2041	4	1143.9	-0.8278	8.5714	-0.131513	3	-0.5537	75	-1.09197	-1.0557	9.9904	1	0	-0.532721	98.7755	-0.307698	0	1.2245	834.865	0.9663
108	1	2008	200807311	1	1	0	4	1142.48	-0.8134	6.7347	-0.156506	3	-0.5738	59.6939	-1.0706	-1.02669	9.3479	1	0	-0.509556	100	-0.302357	0	0	807.217	0.9679
108	1	2008	200808011	1	1	0	4	1139.48	-0.8678	7.1429	-0.162771	3	-0.4783	70.4082	-1.06085	-1.04024	10.474	1	0	-0.502926	100	-0.29109	0	0	822.192	0.9725
108	1	2008	200808021	1	1	5	3	1161.87	0.9933	61.2245	-0.25285	3	-0.0027	56.4286	-1.01592	-1.43014	23.4202	4	0	-0.592118	70	-0.0632748	4	30	680.073	0.9924
108	1	2008	200808031	1	1	2.1429	3	1137.35	0.1905	11.6327	-0.113562	3	-0.4465	4.898	-0.87715	-0.731363	6.6678	2	0	-0.306745	98.7755	-0.145586	0	0	546.26	0.976
108	1	2008	200808041	1	1	0	3	1137.16	-0.0708	10	-0.118729	3	-0.5129	0	-0.862897	-0.746788	7.6256	2	0	-0.291349	100	-0.162464	0	0	564.624	0.976
108	1	2008	200808051	1	1	16.4286	3	1190.02	0.1501	57.3469	-0.0848571	3	-0.9637	46.4286	-1.22053	-1.32295	10.3559	3	0	-0.591094	69.5918	-0.263236	1	29.1837	712.18	0.9888
108	1	2008	200808061	1	1	2.449	3	1147.42	-0.2614	37.2449	-0.161478	3	-0.8829	38.2653	-1.09854	-0.973289	5.5402	2	0	-0.528102	75.9184	-0.264837	0	0.6122	749.533	0.9612
108	1	2008	200808071	1	1	0	3	1137.94	-0.0031	10	-0.109533	3	-0.2503	0	-0.869995	-0.753121	5.9397	2	0	-0.297919	100	-0.15778	0	0	568.595	0.976
108	1	2008	200808081	1	1	5	3	1171.32	0.9899	49.7959	-0.24957	3	0.0662	66.4286	-1.04716	-1.45019	25.3368	2	0	-0.582144	70	-0.0986897	1	30	704.911	0.9939
108	1	2008	200808091	1	1	0	3	1140.4	-0.8225	9.2857	-0.182412	3	-0.5217	19.898	-1.0412	-0.990551	7.4936	2	0	-0.475807	100	-0.284492	0	0	773.369	0.976
108	1	2008	200808101	1	1	3.8776	3	1148.45	0.0724	48.0612	-0.158342	3	-0.8947	51.7347	-1.1179	-0.9685	5.0366	1	0	-0.546253	68.5714	-0.250327	0	0	742.765	0.9628
108	1	2008	200808111	1	1	0	4	1143.76	-0.781	6.6327	-0.154254	3	-0.6162	53.5714	-1.07559	-1.02	8.6431	1	0	-0.513018	100	-0.303895	0	0	799.812	0.9653
108	1	2008	200808121	1	1	0	3	1135.37	-0.9583	10	-0.179149	3	-0.1719	44.3878	-0.974367	-0.968808	5.2427	2	0	-0.409014	100	-0.263588	0	0	748.866	0.976
108	1	2008	200808131	1	1	0.3061	4	1144.68	-0.7753	10.3061	-0.14455	3	-0.6226	64.2857	-1.08425	-1.02747	8.4931	1	0	-0.522379	97.7551	-0.307357	0	1.2245	806.598	0.9623
108	1	2008	200808141	1	1	0	3	1138.24	0.0399	10	-0.0964363	3	0.2711	0	-0.877492	-0.773623	4.8953	2	0	-0.304246	100	-0.159356	0	0	586.003	0.976
108	1	2008	200808151	1	1	19.3878	3	1190.68	-0.3349	60.8163	-0.134756	3	-0.9182	40	-1.21018	-1.34729	9.1544	3	0	-0.638429	70	-0.308695	1	30.4082	758.024	0.9862
108	1	2008	200808161	1	1	2.0408	4	1146.48	-0.8443	37.6531	-0.104874	3	-0.5157	75	-1.11843	-1.07833	8.8756	1	0	-0.552465	87.7551	-0.317181	0	12.2449	855.628	0.9755
108	1	2008	200808171	1	1	2.449	3	1136.34	0.1222	11.2245	-0.123271	3	-0.681	4.898	-0.870225	-0.724977	8.4472	2	0	-0.30065	98.7755	-0.151311	0	0	542.31	0.976
108	1	2008	200808181	1	1	5	3	1159.55	-0.6627	74.7959	-0.0754921	3	-0.7144	75	-1.26641	-1.1987	7.5984	1	0	-0.617731	59.7959	-0.379823	0	14.6939	892.693	0.9847
108	1	2008	200808191	1	1	0	4	1079.38	-0.9566	5.102	-0.404959	2	0.2879	0.4082	-0.819324	-0.854513	17.1035	1	0	-0.283203	99.7959	-0.0702376	0	0	550.091	0.9969
108	1	2008	200808201	1	1	0	0	1135.09	-0.7092	77.7551	-0.13189	3	-0.2512	0	-0.880279	-0.879882	2.6021	0	0	-0.305929	40.8163	-0.231717	0	0	659.47	0.976
108	1	2008	200808211	1	1	5	3	1136.05	0.2317	13.0612	-0.122048	3	-0.6595	10.6122	-0.877492	-0.717281	8.6263	2	0	-0.308655	97.3469	-0.143512	0	0	533.104	0.976
108	1	2008	200808221	1	1	0	4	1083.2	-0.9564	5	-0.39369	2	0.2894	0	-0.812953	-0.849936	16.8007	1	0	-0.287295	100	-0.0839105	0	0	554.617	0.9934
108	1	2008	200808231	1	1	0	4	1133.24	-0.9202	7.1429	-0.173189	3	-0.3162	75	-1.05114	-1.07346	11.3521	1	0	-0.492174	100	-0.257085	0	0	819.878	0.9776
108	1	2008	200808241	1	1	0.4082	1	1105.4	-0.9711	83.6735	-0.352835	2	0.1985	40.7143	-1.1873	-1.47973	11.6969	3	0	-0.402979	70.4082	-0.125282	4	10	876.641	1
108	1	2008	200808251	1	1	0.8163	4	1137.96	-0.8842	18.5714	-0.143512	3	-0.462	75	-1.08245	-1.08983	12.5577	1	0	-0.513528	95.102	-0.278016	0	4.898	843.801	0.976
108	1	2008	200808261	1	1	0	3	1134.38	-0.9388	11.4286	-0.171155	3	-0.0232	39.7959	-0.943606	-0.954952	5.0218	2	0	-0.377481	93.8775	-0.257904	0	0	718.471	0.976
108	1	2008	200808271	1	1	0	3	1137.94	-0.0031	10	-0.109533	3	-0.2503	0	-0.869995	-0.753121	5.9397	2	0	-0.297919	100	-0.15778	0	0	568.595	0.976
108	1	2008	200808281	1	1	0	3	1028.54	-0.5552	32.3469	-0.361237	2	-0.8289	75	-0.609912	-0.681463	26.5482	4	0.003	-0.0361639	64.0816	-0.149432	4	45.9184	396.232	1
108	1	2008	200808291	1	1	0.4082	4	1075.94	-0.9679	7.7551	-0.421536	2	0.2294	10.6122	-0.784724	-0.818836	17.926	1	0	-0.256205	96.9388	-0.0877412	0	0	518.941	0.9995
108	1	2008	200808301	1	1	5	3	1170.26	-0.3314	79.2857	-0.0640946	3	-0.9016	75	-1.36441	-1.25212	7.1085	3	0	-0.694798	64.2857	-0.397483	3	21.4286	873.613	0.9847
108	1	2008	200808311	1	1	0	3	1137.94	-0.0031	10	-0.109533	3	-0.2503	0	-0.869995	-0.753121	5.9397	2	0	-0.297919	100	-0.15778	0	0	568.595	0.976
108	1	2008	200809011	1	1	0	4	1082.89	-0.9683	5.6122	-0.326332	2	-0.241	0	-0.99112	-1.04197	18.7799	1	0	-0.30429	100	-0.134294	0	0	672.681	1
108	1	2008	200809021	1	1	0	3	1134.64	-0.3866	10	-0.131894	3	-0.6037	0	-0.841957	-0.770319	13.2777	2	0	-0.269089	100	-0.188928	0	0	592.368	0.976
108	1	2008	200809031	1	1	0	1	960.426	-0.8367	40	-0.556912	2	-0.5421	40	-0.420505	-0.48793	17.5683	3	0.0057	-0.0746332	90	-0.0161233	4	10	228.473	0.9944
108	1	2008	200809041	1	1	5	3	1013.07	-0.6354	82.2449	-0.314631	2	-0.6989	75	-0.485186	-0.515703	16.1756	1	0.0029	-0.0474338	60	-0.20022	0	0	450	1
108	1	2008	200809051	1	1	0	1	1207.74	-0.9702	85	-0.188928	3	-0.0082	40	-1.01013	-1.53587	6.8932	2	0	-0.740219	60	-0.244935	1	20	883.912	0.9929
108	1	2008	200809061	1	1	0	3	1033.58	-0.7399	34.7959	-0.352835	2	-0.6684	75	-0.62273	-0.693115	26.5292	4	0.0026	-0.0564895	54.2857	-0.144326	4	58.7755	416.173	1
108	1	2008	200809071	1	1	4.898	1	1082.59	-0.9941	58.4694	-0.435077	2	0.0789	45.3061	-1.08023	-1.42877	11.7443	3	0	-0.327097	79.7959	-0.0636233	4	8.3673	863.308	1
108	1	2008	200809081	1	1	2.449	1	1105.78	-0.9762	77.0408	-0.347264	2	0.1674	44.2857	-1.18166	-1.47	11.9519	3	0	-0.407544	72.449	-0.128046	4	10	885.664	1
108	1	2008	200809091	1	1	0.102	3	1206.03	0.8395	84.0816	-0.22648	3	-0.4827	40.7143	-1.03266	-1.48938	9.0961	1	0	-0.638508	60.2041	-0.13718	1	10.4082	764.003	0.9929
108	1	2008	200809101	1	1	4.4898	3	1176.5	0.9897	47.8571	-0.253839	3	-0.0967	68.5714	-0.98037	-1.44326	26.5234	2	0	-0.621039	68.9796	-0.043081	1	27.9592	698.57	0.9924
108	1	2008	200809111	1	1	5	3	1170.95	0.9938	48.1633	-0.25807	3	0.0204	67.8571	-1.02917	-1.45055	25.3637	2	0	-0.598514	70	-0.0808601	1	30	702.14	0.9924
108	1	2008	200809121	1	1	8.8776	3	1006.71	-0.986	13.7755	-0.620482	2	0.1205	41.2245	-0.689759	-0.745514	21.0407	4	0.0051	-0.0673855	77.9592	-0.1	0	34.2857	342.053	1
108	1	2008	200809131	1	1	5	3	1162.81	0.9244	68.5714	-0.200982	3	-0.3117	50	-1.09827	-1.3763	21.4488	4	0	-0.49436	70	-0.160104	4	30	618.547	1
108	1	2008	200809141	1	1	2.8571	3	1197.95	0.4208	59.2857	-0.0848571	3	-0.9001	60	-1.16366	-1.36579	12.8726	2	0	-0.580855	65.7143	-0.264344	1	21.4286	707.107	0.9934
108	1	2008	200809151	1	1	0.4082	1	1045.78	-0.8281	84.4898	-0.0803256	2	-0.5451	47.8571	-0.359572	-0.335849	15.4044	3	0.0008	-0.200186	87.7551	-0.0218579	4	16.1224	300	1
108	1	2009	200904301	1	1	0	4	1088.77	-0.9925	5	-0.328165	2	-0.1119	0	-0.955297	-0.989187	18.3667	1	0	-0.321207	100	-0.0871919	0	0	652.15	0.999
108	1	2009	200905011	1	1	3.9796	3	1178.03	0.9503	50.8163	-0.240629	3	-0.2342	66.4286	-0.960386	-1.43631	27.0412	2	0	-0.613889	67.9592	-0.0273866	1	25.9184	694.262	0.9924
108	1	2009	200905021	1	1	0	4	1091.32	-0.9922	5	-0.359505	2	0.0935	0	-0.882775	-0.921516	17.6305	2	0	-0.330969	100	-0.0755227	0	0	617.738	0.9842
108	1	2009	200905041	1	1	20	3	1218	0.4112	61.6327	-0.13244	2	0.8742	40	-1.22804	-1.22217	10.5075	3	0	-0.325307	80	-0.140964	0	0	636.317	0.9674
108	1	2009	200905051	1	1	0.3061	4	1134.05	-0.9084	11.4286	-0.165211	3	-0.3818	75	-1.06009	-1.0809	11.8639	1	0	-0.497408	98.1633	-0.260754	0	1.8367	824.924	0.9781
108	1	2009	200905061	1	1	10.7143	1	1089.85	-0.016	63.3673	-0.438584	2	-0.9864	73.4694	-0.470447	-2.25752	9.1017	3	0.0031	-0.11927	60.6122	-0.230483	3	30.4082	178.885	0.7751
108	1	2009	200905071	1	1	0	1	1109.09	-0.9831	85	-0.401612	2	0.1209	40	-1.12076	-1.63037	12.683	3	0	-0.358087	70	-0.185356	4	10	751.798	1
108	1	2009	200905081	1	1	20	1	1050.68	-0.9646	40	-0.227857	2	-0.2621	75	-0.511095	-0.65337	23.0495	3	0.0024	-0.0847413	80	-0.130763	3	30	254.951	1
108	1	2009	200905091	1	1	0	3	1038.61	0.9154	36.3265	-0.126871	2	-0.3487	37.551	-1.145	-0.628006	19.7005	3	0	-0.394579	81.2245	-0.0102217	0	0	394.081	1
108	1	2009	200905101	1	1	1.0204	0	1082.41	-0.0261	90.8163	-0.514433	2	-0.8837	15.3061	-0.109991	-1.83185	19.4372	0	0.0079	-0.0322062	14.2857	-0.0182652	0	4.0816	0	0.6787
108	1	2009	200905111	1	1	5	3	1148.91	0.6075	79.1837	-0.13189	3	-0.7753	40.7143	-1.19113	-1.27027	19.2032	4	0	-0.424918	70	-0.158977	4	30	551.725	0.9995
108	1	2009	200905121	1	1	14.1837	3	1174.18	-0.1982	69.5918	-0.119069	3	-0.9694	52.8571	-1.39364	-1.23959	7.1311	3	0	-0.710444	70	-0.369313	1	30.2041	822.192	0.9781
108	1	2009	200905131	1	1	11.3265	1	1189.17	-0.5904	71.5306	-0.153099	3	-0.7772	40	-1.2012	-1.36971	7.2932	2	0	-0.677711	69.7959	-0.347264	1	35.3061	796.304	0.9862
108	1	2009	200905141	1	1	0	1	1209.75	-0.9376	85	-0.206843	3	0.1333	40	-1.01022	-1.53065	4.973	2	0	-0.738147	60	-0.228896	1	20	869.77	0.9939
108	1	2009	200905151	1	1	0	1	1203.64	-0.9677	85	-0.185456	3	0.075	40	-0.970665	-1.58253	9.926	2	0	-0.713367	60	-0.251581	1	20	865.852	0.9929
108	1	2009	200905161	1	1	3.5714	3	1145.04	-0.9209	27.8571	-0.10816	3	-0.3826	21.4286	-1.22986	-1.27807	12.9009	3	0	-0.544134	88.5714	-0.386374	0	8.5714	933.488	0.9898
108	1	2009	200905171	1	1	0	3	1234.51	0.8878	40	-0.103911	3	-0.4584	40	-0.669173	-2.30252	16.7964	2	0	-0.468428	90	-0.167614	0	0	510.882	1
108	1	2009	200905181	1	1	0	3	1143.72	0.9058	20.3061	-0.355593	2	0.3476	31.8367	-0.765109	-2.01536	10.4037	2	0.0028	-0.0232172	71.4286	-0.0246738	0	0	110	0.9495
108	1	2009	200905191	1	1	0	3	1215.11	0.8322	40	-0.12368	3	-0.536	40	-0.658249	-2.25231	21.3734	2	0	-0.411488	90	-0.13563	0	0	430	1
108	1	2009	200905201	1	1	0	3	1078.71	-0.866	20	-0.345387	2	-0.4974	20	-0.993164	-1.17898	16.165	2	0	-0.325872	100	-0.220039	0	0	748.866	1
108	1	2009	200905221	1	1	0	3	1234.48	0.3914	26.3265	-0.937972	2	-0.8791	16.8367	-1.67118	-1.87117	16.0473	2	0.0023	-0.164976	76.5306	-0.191149	0	0	869.77	1
108	1	2009	200905231	1	1	0	4	1096	-0.973	8.6735	-0.288605	2	-0.2263	0	-1.01953	-1.05721	18.2781	1	0	-0.342626	100	-0.14898	0	0	702.923	1
108	1	2009	200905241	1	1	0	4	1088.02	-0.9801	5	-0.314472	2	-0.1939	0	-0.994053	-1.03097	18.7297	1	0	-0.318422	100	-0.12246	0	0	674.759	1
108	1	2009	200905251	1	1	0	4	1091.35	-0.9807	5.9184	-0.305275	2	-0.1913	0	-0.99948	-1.03489	18.6025	1	0	-0.328165	100	-0.126871	0	0	682.495	1
108	1	2009	200905261	1	1	4.2857	1	1185.36	-0.9133	87.7551	-0.0418447	3	-0.3555	37.551	-1.11897	-1.4857	7.5454	2	0	-0.686289	64.898	-0.416644	1	35.9184	922.009	0.9929
108	1	2009	200905271	1	1	0	1	1208.87	-0.8566	85	-0.21547	3	0.4031	40	-0.95023	-1.58874	4.7266	2	0	-0.746035	60	-0.197974	1	20	860.232	0.9985
108	1	2009	200905281	1	1	0	1	1211.34	0.6624	85	-0.129601	3	0.664	40	-0.841957	-1.4991	6.99	2	0	-0.629365	60	-0.0671589	1	15.7143	702.353	0.9918
108	1	2009	200905291	1	1	5	3	1146.65	0.9669	80	-0.241017	3	-0.1033	40	-1.04656	-1.39007	20.0461	4	0	-0.487947	70	-0.113953	4	30	609.016	1
108	1	2009	200905301	1	1	1.7347	4	1147.49	-0.6931	31.3265	-0.13189	3	-0.7041	65.8163	-1.10295	-1.02196	6.5011	1	0	-0.53888	87.551	-0.304534	0	7.3469	799.062	0.9643
108	1	2009	200905311	1	1	2.8571	1	1186.19	-0.9745	82.1429	-0.149982	3	0.1832	40	-0.957754	-1.62877	9.9799	2	0	-0.62273	65.7143	-0.324246	1	31.4286	828.734	0.9929
108	1	2009	200906011	1	1	0	1	1129.84	-0.7771	85	-0.333005	3	0.5595	40	-0.884812	-1.82923	12.0384	3	0	-0.327097	70	-0.200982	4	10	692.965	1
108	1	2009	200906021	1	1	1.8367	4	1076.99	-0.964	12.3469	-0.420942	2	-0.1519	27.551	-0.737083	-0.773946	18.0092	1	0.0009	-0.219954	96.3265	-0.134881	0	0	499.8	1
108	1	2009	200906031	1	1	2.449	1	1105.78	-0.9762	77.0408	-0.347264	2	0.1674	44.2857	-1.18166	-1.47	11.9519	3	0	-0.407544	72.449	-0.128046	4	10	885.664	1
108	1	2009	200906041	1	1	5	3	1173.81	-0.8935	82.6531	-0.0916541	3	0.2236	58.5714	-1.3543	-1.33974	5.6012	3	0	-0.725146	70	-0.458481	3	34.6939	921.141	0.9791
108	1	2009	200906051	1	1	5	3	1185.11	0.7463	40	-0.115748	3	-0.6622	75	-1.16311	-1.35808	17.8201	2	0	-0.524397	70	-0.225142	1	30	651.153	0.999
108	1	2009	200906061	1	1	0	4	1088.58	-0.9853	5	-0.369633	2	0.1469	0	-0.869995	-0.90807	17.2832	2	0	-0.321795	100	-0.0700542	0	0	604.152	0.9862
108	1	2009	200906071	1	1	0.3061	3	1205.17	0.8232	82.2449	-0.195175	3	-0.5437	42.1429	-1.06084	-1.46167	8.1763	1	0	-0.620397	60.6122	-0.167044	1	11.2245	746.525	0.999
108	1	2009	200906081	1	1	0	1	1106.9	-0.9644	85	-0.35056	2	0.2192	40	-1.20087	-1.49177	11.4265	3	0	-0.407667	70	-0.133023	4	10	872.067	1
108	1	2009	200906091	1	1	5	3	1156.57	0.696	64.4898	-0.192992	3	-0.6017	53.5714	-0.947999	-1.37655	23.9065	4	0	-0.559046	70	-0.0152079	4	30	633.482	0.9924
108	1	2009	200906101	1	1	0	0	1135.7	-0.5888	61.0204	-0.125282	3	-0.251	0	-0.918582	-0.898939	1.3744	0	0	-0.345387	38.7755	-0.228895	0	0	696.563	0.976
108	1	2009	200906111	1	1	5	1	1156.08	-0.9767	80	-0.175815	3	0.102	40	-1.2102	-1.4998	11.4488	2	0	-0.602405	70	-0.390503	1	40	990.202	0.9929
108	1	2009	200906121	1	1	0	1	1200.49	-0.9016	85	-0.162464	3	0.4198	40	-0.870251	-1.6564	12.1614	2	0	-0.674457	60	-0.210934	1	20	774.919	0.9969
108	1	2009	200906131	1	1	0	3	1135.17	-0.2425	10	-0.131513	3	-0.7532	0	-0.848759	-0.748393	11.6069	2	0	-0.277281	100	-0.176052	0	0	570.088	0.976
108	1	2009	200906141	1	1	0	3	1049.68	-0.4935	22.8571	-0.327097	2	-0.8658	71.6327	-0.648454	-0.719666	26.1961	1	0.0024	-0.0745701	64.898	-0.18972	0	38.5714	431.393	0.9893
108	1	2009	200906151	1	1	0	3	1085.59	-0.9509	14.4898	-0.322383	2	-0.3076	5.7143	-1.00667	-1.09462	18.0005	2	0	-0.318265	100	-0.187637	0	0	707.248	1
108	1	2009	200906161	1	1	3.7755	1	1184.94	-0.9269	81.2245	-0.178308	3	0.3115	40	-0.928004	-1.65716	10.4285	2	0	-0.611303	67.551	-0.305257	1	35.102	799.062	0.9929
108	1	2009	200906171	1	1	0	1	1108.87	-0.9642	85	-0.342626	2	0.2311	40	-1.20824	-1.49415	11.662	3	0	-0.416764	70	-0.14281	4	10	876.584	1
108	1	2009	200906181	1	1	0	4	1088.25	-0.9013	5	-0.381697	2	-0.2832	0	-0.74121	-0.78415	17.3542	1	0.0007	-0.225389	100	-0.15778	0	0	512.64	0.9908
108	1	2009	200906191	1	1	0	4	1083.5	-0.9866	5	-0.331651	2	-0.1561	0	-0.974206	-1.00866	18.5493	1	0	-0.304783	100	-0.100481	0	0	654.37	1
108	1	2009	200906201	1	1	0	1	1209.2	-0.8475	85	-0.21795	3	0.4039	40	-0.960228	-1.57905	4.385	2	0	-0.747977	60	-0.202221	1	20	869.77	0.9985
108	1	2009	200906211	1	1	0	4	1121.21	-0.988	5.102	-0.264238	3	-0.0868	73.4694	-0.952939	-1.00189	11.0614	1	0	-0.407398	100	-0.181366	0	0	724.5	0.976
108	1	2009	200906221	1	1	0	1	1214.08	-0.0694	85	-0.156506	3	-0.5219	40	-0.885885	-1.55093	3.6968	2	0	-0.692541	60	-0.0927289	1	16.7347	765.376	0.9924
108	1	2009	200906231	1	1	7.3469	3	1201.31	-0.2804	75.8163	-0.129601	3	-0.912	40	-1.16019	-1.38614	12.1064	1	0	-0.642333	63.6735	-0.314215	1	18.7755	765.768	0.9862
108	1	2009	200906241	1	1	13.5714	3	1196.86	-0.3083	68.0612	-0.126871	3	-0.9094	40	-1.18011	-1.36985	11.4225	3	0	-0.638508	66.9388	-0.311883	1	24.6939	760.592	0.9862
108	1	2009	200906251	1	1	0	1	1211.12	-0.3033	85	-0.235857	3	0.5315	40	-0.981474	-1.55016	2.2958	2	0	-0.737571	60	-0.179149	1	19.1837	864.523	0.9964
108	1	2009	200906261	1	1	0	1	1209.71	-0.9075	85	-0.211171	3	0.1675	40	-1.00022	-1.54032	4.8537	2	0	-0.742164	60	-0.22292	1	20	876.927	0.9949
108	1	2009	200906271	1	1	0	1	1209.86	-0.9379	85	-0.198498	3	0.1463	40	-1.03021	-1.51132	5.6534	2	0	-0.727584	60	-0.241647	1	20	855.628	0.9929
108	1	2009	200906281	1	1	0	1	1209.68	-0.8845	85	-0.214801	3	0.222	40	-0.990221	-1.55	4.7693	2	0	-0.745312	60	-0.21724	1	20	884.138	0.9959
108	1	2009	200906291	1	1	0	3	1047.2	-0.7725	70.2041	-0.088587	2	-0.631	60.7143	-0.338958	-0.296129	13.8976	1	0.0008	-0.212992	78.1633	-0.0128139	0	8.1633	331.361	1
108	1	2009	200906301	1	1	0	4	1099.18	-0.9742	11.1224	-0.279272	2	-0.2212	0	-1.0249	-1.06122	17.8735	1	0	-0.352267	100	-0.153931	0	0	710.634	1
108	1	2009	200907011	1	1	5	3	1171.41	-0.537	78.4694	-0.0462243	3	-0.736	75	-1.36757	-1.27961	7.9923	3	0	-0.688245	63.4694	-0.425667	3	20.2041	898.443	0.9847
108	1	2009	200907021	1	1	0	1	1206.01	-0.8858	85	-0.206088	3	0.3556	40	-0.95023	-1.59637	7.8581	2	0	-0.72439	60	-0.225595	1	20	851.645	0.9959
108	1	2009	200907031	1	1	0	4	1094.27	-0.9957	5	-0.348773	2	0.0454	0	-0.895596	-0.934982	17.8168	1	0	-0.340369	100	-0.0830696	0	0	631.348	0.9827
108	1	2009	200907041	1	1	0	1	1209.79	-0.9429	85	-0.20262	3	0.1268	40	-1.02021	-1.52098	5.3563	2	0	-0.733288	60	-0.235145	1	20	862.67	0.9934
108	1	2009	200907051	1	1	0	1	1089.87	-0.9733	85	-0.417244	2	0.1114	40	-1.13615	-1.47506	13.3988	3	0	-0.336738	70	-0.0575883	4	10	839.345	1
108	1	2009	200907111	1	1	2.1429	1	1154.8	-0.9133	82.3469	-0.253757	3	0.3619	40	-0.880937	-1.76793	13.0876	3	0	-0.465287	70	-0.257085	4	20.2041	710.211	1
108	1	2009	200907121	1	1	0	3	1047.2	-0.7725	70.2041	-0.088587	2	-0.631	60.7143	-0.338958	-0.296129	13.8976	1	0.0008	-0.212992	78.1633	-0.0128139	0	8.1633	331.361	1
108	1	2009	200907131	1	1	5	3	1171.51	0.6807	44.898	-0.0372697	3	-0.7272	70.7143	-1.24754	-1.27691	20.7728	2	0	-0.490808	70	-0.176052	1	30	615.548	0.9934
108	1	2009	200907141	1	1	0	4	1080.29	-0.9556	5.2041	-0.403599	2	0.292	0.8163	-0.80981	-0.845513	17.0447	1	0	-0.280078	99.5918	-0.0786575	0	0	545.619	0.9969
108	1	2009	200907151	1	1	2.0408	3	1190.48	0.813	66.6327	-0.219094	3	-0.5172	54.2857	-0.92063	-1.43265	25.6042	1	0	-0.599251	64.0816	-0.0144335	1	18.1633	697.209	0.9924
108	1	2009	200907161	1	1	8.3673	3	1162.18	-0.0757	40	-0.168802	3	0.9721	40	-0.390346	-1.59063	6.1867	2	0	-0.326553	77.7551	-0.26152	0	0	340	0.9822
108	1	2009	200907171	1	1	2.7551	3	1126.13	0.2201	55.3061	-0.109533	3	-0.961	40	-0.888365	-1.2805	17.3982	4	0	-0.452208	74.4898	-0.036049	4	16.5306	528.11	0.999
108	1	2009	200907181	1	1	0	1	1044.9	0.2612	39.6939	-0.0361131	2	-0.8708	74.2857	-0.902192	-1.08434	8.1468	4	0	-0.259166	21.2245	-0.0440551	3	19.5918	366.742	1
108	1	2009	200907191	1	1	5	3	1139.44	0.6978	80	-0.181045	3	-0.5019	40	-0.948806	-1.35018	18.8514	4	0	-0.530959	70	-0.0139468	4	30	601.664	0.9924
108	1	2009	200907201	1	1	0	3	1078.44	-0.9203	28.1633	-0.380647	2	-0.3822	20	-0.995837	-1.25531	14.2635	2	0	-0.367663	100	-0.181355	0	0	800.625	1
108	1	2009	200907211	1	1	3.1633	3	1186.18	0.7126	56.5306	-0.202827	3	-0.6604	62.1429	-0.91023	-1.41053	25.2729	2	0	-0.577106	66.3265	-0.0176475	1	22.6531	676.018	0.9924
108	1	2009	200907221	1	1	5	3	1162.77	0.8471	66.9388	-0.162464	3	-0.5211	51.4286	-1.13868	-1.33858	21.1713	4	0	-0.472432	70	-0.182793	4	30	598.164	1
108	1	2009	200907231	1	1	0	1	1209.6	-0.8288	85	-0.203102	3	0.0871	40	-0.930693	-1.60113	4.2852	2	0	-0.746463	60	-0.172029	1	20	843.801	0.9934
108	1	2009	200907241	1	1	4.3878	3	1133.29	-0.1062	73.2653	-0.0575883	3	-0.9837	40	-0.836237	-1.2267	21.3409	4	0	-0.400966	71.2245	-0.085454	4	26.3265	474.342	1
108	1	2009	200907251	1	1	0	3	1094.63	0.7751	25	-0.198554	2	-0.3687	40	-0.948152	-1.29659	15.6558	3	0	-0.397543	80	-0.0317318	0	0	506.952	1
108	1	2009	200907261	1	1	1.2245	1	1146.89	-0.9535	83.7755	-0.220212	2	0.1676	40	-1.03194	-1.68193	11.3951	3	0	-0.439039	70	-0.344317	4	17.3469	820.731	0.9929
108	1	2009	200907271	1	1	7.449	1	1156.34	-0.8862	70.4082	-0.27622	3	0.4536	40	-0.84977	-1.78854	11.5408	3	0	-0.475807	70	-0.222246	4	17.551	683.593	0.9995
108	1	2009	200907281	1	1	0	1	1206.72	-0.9312	85	-0.195176	3	0.0868	40	-0.980223	-1.56745	7.8927	2	0	-0.734285	60	-0.237893	1	20	880.568	0.9929
108	1	2009	200907291	1	1	0	3	1210.85	0.3638	85	-0.237878	3	-0.0375	40	-0.975342	-1.54688	1.5949	1	0	-0.712874	60	-0.136	1	12.2449	837.437	0.9924
108	1	2009	200907301	1	1	0	3	1068.16	-0.9829	68.6735	-0.53037	2	0.0744	62.8571	-1.1077	-1.53075	13.8107	3	0.0004	-0.224484	70	-0.0371102	3	16.5306	743.303	1
108	1	2009	200907311	1	1	0	1	1211.42	0.0349	85	-0.238002	3	0.5847	40	-0.992014	-1.53818	2.2072	2	0	-0.723735	60	-0.178029	1	17.551	850.412	0.9964
108	1	2009	200908011	1	1	4.898	3	1175.73	0.9973	43.3673	-0.261206	3	0.0014	72.1429	-1.02034	-1.45677	26.3892	2	0	-0.611151	69.7959	-0.0769884	1	29.5918	708.802	0.9924
108	1	2009	200908021	1	1	0	1	1076.6	-0.9356	85	-0.474544	2	0.1964	40	-1.09411	-1.47516	12.8477	3	0	-0.280879	70	-0.020798	4	10	809.568	1
108	1	2009	200908031	1	1	0	1	1209.71	-0.9075	85	-0.211171	3	0.1675	40	-1.00022	-1.54032	4.8537	2	0	-0.742164	60	-0.22292	1	20	876.927	0.9949
108	1	2009	200908041	1	1	0	1	1211.62	-0.5034	85	-0.219854	3	0.3261	40	-1.02098	-1.51357	2.9294	2	0	-0.714761	60	-0.213058	1	18.9796	841.724	0.9985
108	1	2009	200908051	1	1	0	1	1211.47	-0.6943	85	-0.203848	3	0.2558	40	-1.04062	-1.49659	3.8561	2	0	-0.70728	60	-0.234293	1	19.3878	834.386	0.9949
108	1	2009	200908061	1	1	4.3878	3	1176.1	0.7241	47.1429	-0.207108	3	-0.6057	69.2857	-0.930105	-1.40744	27.3253	2	0	-0.580424	68.7755	-0.0143385	1	27.551	669.104	0.9924
108	1	2009	200908071	1	1	0	3	1103.32	-0.9609	20	-0.296804	2	-0.2726	20	-1.10948	-1.34387	13.8545	2	0	-0.465622	100	-0.20903	0	0	905.538	1
108	1	2009	200908081	1	1	5	1	1176.43	-0.9841	80	-0.0943333	3	0.1574	40	-1.01808	-1.60639	9.8244	2	0	-0.583431	70	-0.389482	1	40	867.006	0.9929
108	1	2009	200908091	1	1	4.1837	3	1180.89	0.9962	48.1633	-0.264162	3	-0.0314	68.5714	-1.0004	-1.45976	27.1817	2	0	-0.626899	68.3673	-0.0649339	1	26.7347	713.092	0.9924
108	1	2009	200908101	1	1	0	1	1207.83	-0.9655	85	-0.193375	3	0.0085	40	-1.00013	-1.54551	6.7184	2	0	-0.741207	60	-0.23936	1	20	890.955	0.9929
108	1	2009	200908111	1	1	4.4898	1	1184.35	-0.9004	79.1837	-0.0540582	3	-0.4148	35.9184	-1.13881	-1.46714	7.1965	2	0	-0.698421	62.8571	-0.427906	1	35.9184	910.22	0.9913
108	1	2009	200908121	1	1	0	1	1129.98	-0.9749	85	-0.288456	2	-0.0643	40	-1.19958	-1.56234	10.8674	3	0	-0.497803	70	-0.25158	4	10	893.588	1
108	1	2009	200908131	1	1	0	3	1043.19	-0.0804	26.5306	-0.416404	2	-0.9807	75	-0.599743	-0.656347	25.7123	4	0.0037	-0.073696	56.9388	-0.182191	4	49.5918	372.156	1
108	1	2009	200908141	1	1	3.6735	3	1046.73	-0.8276	56.3265	-0.0830834	2	-0.5448	75	-0.331651	-0.260746	14.9296	1	0.0014	-0.202412	70	-0.0122161	0	3.6735	341.76	1
108	1	2009	200908151	1	1	0	1	1092.16	-0.9771	85	-0.408647	2	0.0973	40	-1.1442	-1.47692	13.234	3	0	-0.345387	70	-0.0663958	4	10	843.09	1
108	1	2009	200908161	1	1	2.8571	3	1187.21	0.9849	59.2857	-0.255286	3	-0.1322	60	-0.970372	-1.45852	27.1125	2	0	-0.633835	65.7143	-0.046014	1	21.4286	715.891	0.9924
108	1	2009	200908171	1	1	0	4	1110.83	-0.9865	5	-0.298986	3	0.149	44.3878	-0.868385	-0.916074	15.0271	1	0	-0.331949	100	-0.144551	0	0	639.766	0.976
108	1	2009	200908181	1	1	2.0408	1	1118.01	-0.9741	77.0408	-0.298986	2	0.216	43.1633	-1.22887	-1.48502	11.718	3	0	-0.461402	72.6531	-0.185455	4	9.7959	912.36	1
108	1	2009	200908191	1	1	0	1	1100.97	-0.9722	85	-0.374957	2	0.1464	40	-1.1766	-1.48502	12.0382	3	0	-0.380647	70	-0.103911	4	10	859.069	1
108	1	2009	200908201	1	1	0	1	1211.18	-0.4796	85	-0.232778	3	0.5261	40	-0.991005	-1.54272	2.5763	2	0	-0.736352	60	-0.193116	1	19.7959	863.713	0.9995
108	1	2009	200908211	1	1	0	1	1076.6	-0.9356	85	-0.474544	2	0.1964	40	-1.09411	-1.47516	12.8477	3	0	-0.280879	70	-0.020798	4	10	809.568	1
108	1	2009	200908221	1	1	0	1	1211.04	-0.0843	85	-0.23468	3	0.3736	40	-0.972056	-1.55769	2.0638	2	0	-0.73838	60	-0.165211	1	18.1633	863.539	0.9939
108	1	2009	200908231	1	1	6.1224	1	1164.87	-0.8348	76.8367	-0.255033	3	0.5439	40	-0.839757	-1.77126	11.3379	2	0	-0.52408	70	-0.211836	1	36.1224	690.507	1
108	1	2009	200908241	1	1	0	4	1068.34	-0.9827	5	-0.410871	2	0.0857	0	-0.88079	-0.910215	19.1829	2	0	-0.260804	100	-0.0199999	0	0	568.595	1
108	1	2009	200908251	1	1	5	3	1153.8	0.6128	74.2857	-0.123271	3	-0.7754	45	-1.19222	-1.28148	19.9683	4	0	-0.439039	70	-0.168946	4	30	565.862	0.998
108	1	2009	200908261	1	1	0	1	1210.48	-0.8678	85	-0.214767	3	0.2317	40	-1.01038	-1.52813	4.22	2	0	-0.734251	60	-0.221119	1	20	862.786	0.9959
108	1	2009	200908271	1	1	2.449	1	1086.21	-0.9825	77.0408	-0.425314	2	0.1345	44.2857	-1.10818	-1.45182	11.8388	3	0	-0.330745	72.449	-0.0540331	4	10	850.941	1
108	1	2009	200908281	1	1	5.7143	3	1045.31	-0.8423	54.2857	-0.0883282	2	-0.5224	75	-0.335995	-0.251581	15.6436	1	0.0016	-0.196428	70	-0.0121943	0	5.7143	338.378	1
108	1	2009	200908291	1	1	12.6531	3	1045.15	-0.9011	47.3469	-0.0943438	2	-0.4029	75	-0.336738	-0.229322	17.2039	3	0.0023	-0.178374	70	-0.012687	3	12.6531	342.053	1
108	1	2009	200908301	1	1	0	1	1205.05	-0.9043	85	-0.193263	3	0.3808	40	-0.910148	-1.63092	8.661	2	0	-0.710939	60	-0.204922	1	20	816.088	0.9985
108	1	2009	200908311	1	1	0	1	1120.49	-0.9752	85	-0.312078	2	0.1012	40	-1.22493	-1.52895	12.0265	3	0	-0.464466	70	-0.200981	4	10	885.889	1
108	1	2009	200909011	1	1	0	3	1210.84	0.7599	85	-0.192076	3	-0.2398	40	-1.05404	-1.47312	4.6752	1	0	-0.658857	60	-0.203864	1	10.6122	785.684	1
108	1	2009	200909021	1	1	5.7143	3	1043.03	-0.8177	54.2857	-0.0964363	2	-0.5634	75	-0.344953	-0.255625	15.2611	1	0.0013	-0.199028	70	-0.011808	0	5.7143	328.938	1
108	1	2009	200909031	1	1	20	3	1166.79	0.6027	51.8367	-0.074862	3	-0.7892	54.2857	-1.31259	-1.22278	17.5823	3	0	-0.501573	70	-0.171155	1	38.1633	618.547	0.9934
108	1	2009	200909041	1	1	1.6327	3	1202.91	0.741	70.3061	-0.14281	3	-0.6519	51.4286	-1.10783	-1.41612	10.9346	1	0	-0.594972	63.2653	-0.219375	1	16.5306	721.803	1
108	1	2009	200909051	1	1	5.3061	1	1052.24	-0.754	69.6939	-0.0801282	2	-0.6533	61.4286	-0.323408	-0.310753	13.8832	3	0.0011	-0.199984	80.4082	-0.0141886	4	15.7143	340.147	1
108	1	2009	200909061	1	1	0	1	1210.31	-0.8822	85	-0.185472	3	0.1674	40	-1.06021	-1.48236	5.9558	2	0	-0.707499	60	-0.262475	1	20	834.386	0.9929
108	1	2009	200909071	1	1	13.5714	3	1156.51	0.3276	70.7143	-0.0325242	3	-0.8124	55	-1.23959	-1.11521	4.9635	3	0	-0.651324	70	-0.301484	1	30	824.924	0.9847
108	1	2009	200909081	1	1	2.449	1	1086.21	-0.9825	77.0408	-0.425314	2	0.1345	44.2857	-1.10818	-1.45182	11.8388	3	0	-0.330745	72.449	-0.0540331	4	10	850.941	1
108	1	2009	200909091	1	1	4.5918	3	1173.33	0.9302	48.5714	-0.234172	3	-0.2648	67.8571	-0.960218	-1.42692	26.426	2	0	-0.605657	69.1837	-0.0232654	1	28.3673	684.471	0.9924
108	1	2009	200909101	1	1	5.9184	3	1168.4	-0.3073	78.9796	-0.0787624	3	-0.9213	72.8571	-1.351	-1.22983	6.4758	3	0	-0.693201	65.5102	-0.376951	3	23.2653	858.662	0.9847
108	1	2009	200909111	1	1	4.0816	3	1177.17	0.8173	49.0816	-0.220908	3	-0.4678	67.8571	-0.940222	-1.42017	27.4195	2	0	-0.594384	68.1633	-0.0150955	1	26.3265	680.661	0.9924
108	1	2009	200909121	1	1	0.4082	1	1081.79	-0.9606	83.6735	-0.447652	2	0.203	40.7143	-1.09809	-1.45839	11.9624	3	0	-0.308695	70.4082	-0.0373736	4	10	834.865	1
108	1	2009	200909131	1	1	3.0612	3	1186.63	0.9921	57.449	-0.260544	3	-0.0886	61.4286	-0.980314	-1.46198	27.141	2	0	-0.635906	66.1225	-0.0539584	1	22.2449	718.053	0.9924
108	1	2009	200909141	1	1	1.4286	3	1036.14	-0.5779	22.0408	-0.515841	2	-0.8006	65.8163	-0.582745	-0.617489	25.0406	4	0.005	-0.0646372	65.102	-0.210483	0	40	356.931	1
108	1	2009	200909151	1	1	0.102	1	1194.91	-0.8739	84.898	-0.19647	3	0.4757	40	-0.891623	-1.6646	11.8498	2	0	-0.663119	60.2041	-0.250652	1	20.4082	783.39	1
109	1	2008	200804221	1	1	20	1	1121.16	0.3706	60	-0.0492955	2	-0.8927	75	-0.43289	-0.38984	16.9022	2	0.0007	-0.205563	70	-0.445878	3	20	415.933	0.9873
109	1	2008	200804231	1	1	0	4	1068.02	0.4688	10	-0.113562	3	-0.8745	0	-1.04062	-1.08692	16.8723	2	0.0001	-0.256891	97.9592	-0.0331864	0	0	343.657	0.9694
109	1	2008	200804241	1	1	0.7143	3	1139.92	0.7026	12.3469	-0.171154	3	-0.6729	67.1429	-1.14455	-1.33615	8.9105	4	0.0029	-0.0674595	58.7755	-0.148597	4	63.6735	143.178	0.9837
109	1	2008	200804251	1	1	0	3	1106.23	0.7789	10	-0.265421	3	0.4945	71.9388	-0.980009	-1.12218	22.9785	4	0.0028	-0.108239	64.6939	-0.0263028	4	50.6122	331.21	0.9934
109	1	2008	200804261	1	1	20	1	1080.09	0.0239	10	-0.306745	3	0.9966	75	-0.820786	-0.806779	20.0035	3	0.001	-0.170864	80	-0.123022	3	20	176.918	0.9301
109	1	2008	200804271	1	1	19.3878	1	1164.31	-0.229	24.3878	-0.0462243	2	0.9687	39.1837	-1.12632	-1.53535	6.9248	3	0.0007	-0.21905	90	-0.364668	3	9.5918	283.196	0.9878
109	1	2009	200804281	1	1	0	4	1111.43	0.2614	24.3878	-0.155727	3	0.9644	75	-1.35969	-1.4311	20.9568	2	0.0007	-0.197232	88.7755	-0.113756	3	31.2245	228.035	0.9959
109	1	2008	200804291	1	1	0.4082	3	1076.48	0.8449	15.5102	-0.118014	3	0.4153	75	-1.25275	-1.25558	17.7819	4	0.0006	-0.231628	68.3674	-0.206913	4	50.2041	274.591	0.9694
109	1	2008	200804301	1	1	37.551	1	1148.29	0.5414	37.551	-0.170864	2	0.8134	70.4082	-0.604394	-0.563287	13.7937	3	0	-0.294177	75.102	-0.296804	3	18.7755	294.109	0.9873
109	1	2008	200805011	1	1	33.0612	1	1140.65	0.9115	46.9388	-0.0633058	2	0.0101	75	-0.533806	-0.490119	8.7268	3	0	-0.264043	76.5306	-0.352835	3	20	322.8	0.9873
109	1	2008	200805021	1	1	3.6735	3	1063.16	0.883	18.9796	-0.150929	3	-0.1349	73.8775	-1.18762	-1.18697	12.9069	4	0.0016	-0.19	57.3469	-0.203558	3	52.6531	200	0.9322
109	1	2008	200805031	1	1	20.4082	1	1098.82	0.5431	59.5918	-0.176052	2	-0.8219	75	-0.333005	-0.294775	16.0192	2	0.0001	-0.252144	70.2041	-0.46216	3	20	324.5	0.9867
109	1	2008	200805041	1	1	0	4	1132.02	0.8871	7.3469	-0.260754	3	0.0328	35.2041	-1.05494	-1.26522	15.4927	2	0.0031	-0.0535127	76.5306	-0.0785974	0	37.551	228.035	0.9878
109	1	2008	200805051	1	1	0	4	1120.92	0.4287	24.3878	-0.163994	3	-0.8946	75	-1.12981	-1.22466	18.3808	1	0.0008	-0.227648	99.5918	-0.072989	0	0	274.591	0.9913
109	1	2008	200805061	1	1	20	1	1037.31	0.1941	10	-0.311757	3	0.9611	75	-0.920227	-0.895819	23.1781	3	0.002	-0.103818	80	-0.0497982	3	20	104.403	0.8373
109	1	2008	200805071	1	1	2.7551	3	1080.7	0.8078	18.2653	-0.0372697	3	-0.4846	41.3265	-1.15001	-1.16636	21.721	4	0	-0.3	72.449	-0.151246	3	33.0612	310	0.9694
109	1	2008	200805081	1	1	3.4694	3	1099.24	0.8542	20.4082	-0.0384445	3	-0.4244	71.9388	-1.18033	-1.2095	21.8135	4	0	-0.322442	62.6531	-0.161331	3	41.6327	350	0.9694
109	1	2008	200805091	1	1	2.9592	3	1077.64	0.7836	18.8775	-0.0450468	3	-0.5218	44.3878	-1.15	-1.16262	21.143	4	0	-0.29	70.4082	-0.15449	3	35.5102	300	0.9694
109	1	2009	200805101	1	1	0	4	1107.61	0.2609	23.1633	-0.151704	3	0.9643	75	-1.36968	-1.43911	22.1051	2	0.0008	-0.198919	86.3265	-0.105306	3	33.6735	230.868	0.9964
109	1	2009	200805111	1	1	0	4	1115.95	0.2414	25	-0.151008	3	0.9691	75	-1.34992	-1.42681	19.6787	2	0.0009	-0.185455	90	-0.122908	3	30	215.87	0.9929
109	1	2008	200805121	1	1	0.6122	4	1119.81	0.6701	24.3878	-0.111787	3	-0.7134	68.2653	-1.15639	-1.22605	20.1289	1	0	-0.271429	98.7755	-0.103544	0	0	304.631	0.9781
109	1	2008	200805131	1	1	0	4	1075.66	0.5905	10	-0.212822	3	0.5928	47.449	-0.953568	-1.03266	24.589	2	0.0016	-0.156236	90	-0.024191	0	0	271.662	0.9694
109	1	2008	200805141	1	1	6.5306	4	1128.51	0.3783	20.4082	-0.154254	3	0.919	75	-0.627004	-0.581111	20.4945	2	0.0002	-0.241452	93.0612	-0.260808	0	3.2653	243.31	0.9816
109	1	2008	200805151	1	1	2.7551	4	1150.96	0.4316	10.7143	-0.213052	2	0.8161	73.4694	-0.896979	-1.13881	14.4975	1	0.0028	-0.0140287	76.5306	-0.0723715	0	34.2857	350	0.9816
109	1	2008	200805161	1	1	15.9184	1	1026.8	0.2323	46.7347	-0.344663	3	0.7228	59.6939	-0.939084	-0.900495	15.5769	3	0.0025	-0.0425485	63.6735	-0.0245563	3	15.9184	41.2311	0.7374
109	1	2008	200805171	1	1	4.4898	3	1062.77	0.5265	23.4694	-0.102456	3	-0.7085	67.3469	-1.13743	-1.13234	17.8704	4	0.0005	-0.23	55.102	-0.150385	3	53.8776	240	0.9602
109	1	2008	200805181	1	1	0	4	1102.95	0.8028	10.6122	-0.260105	3	0.4187	68.8775	-0.980001	-1.11624	22.7899	4	0.0027	-0.111192	70.4082	-0.0268913	0	39.1837	326.497	0.9949
109	1	2008	200805191	1	1	20	1	1100.7	0.2414	60	-0.112233	2	-0.967	75	-0.36737	-0.320115	18.5649	2	0.0015	-0.171155	70	-0.44988	3	20	376.431	0.9852
109	1	2008	200805201	1	1	3.6735	3	1036.22	0.4978	21.0204	-0.220212	3	-0.5348	55.102	-1.05061	-1.02635	9.4022	4	0.0023	-0.133738	62.449	-0.0785135	3	44.0816	138.924	0.8078
109	1	2008	200805211	1	1	0	4	1068.27	0.6811	9.898	-0.197467	3	0.4136	27.551	-0.962077	-1.03097	23.2974	2	0.0014	-0.177105	90.2041	-0.0187823	0	0	280.178	0.9694
109	1	2008	200805221	1	1	5.3061	3	1071.17	0.2874	6.4286	-0.268514	3	0.9495	19.898	-0.879993	-0.90807	21.6163	2	0.0011	-0.200715	94.4898	-0.0326041	0	5.3061	223.607	0.9628
109	1	2008	200805231	1	1	20	1	1033.32	0.2274	11.8367	-0.304783	3	0.9147	75	-0.930225	-0.905424	21.2252	3	0.002	-0.102086	80	-0.039885	3	20	101.98	0.8312
109	1	2008	200805241	1	1	5	3	1050.35	0.8732	15.2041	-0.192006	3	-0.2738	68.8775	-1.13785	-1.13525	14.7874	2	0.0023	-0.14	70.4082	-0.156631	0	29.3878	150	0.822
109	1	2008	200805251	1	1	0	4	1098.55	0.6318	20.102	-0.173181	3	0.7669	75	-1.33199	-1.36683	28.2656	2	0.0007	-0.214927	80.2041	-0.0921878	3	39.7959	332.415	1
109	1	2008	200805261	1	1	20	1	1094.63	0.0367	10	-0.312981	3	0.9954	75	-0.780012	-0.753121	20.9615	3	0.0012	-0.17472	80	-0.175662	3	20	174.929	0.9296
109	1	2008	200805271	1	1	0.8163	3	1138.92	0.6605	13.4694	-0.171446	3	-0.6984	66.0204	-1.14547	-1.33018	8.8957	4	0.0029	-0.0771403	62.6531	-0.143703	4	57.1429	147.648	0.9837
109	1	2008	200805281	1	1	4.7959	3	1074.2	0.7992	24.3878	-0.0755227	3	-0.4892	71.9388	-1.16937	-1.17064	16.0577	4	0.0001	-0.26	52.0408	-0.179474	3	57.551	270	0.9689
109	1	2008	200805291	1	1	1.8367	4	1090.17	0.9391	19.4898	-0.0787623	3	-0.1486	75	-1.22001	-1.23146	19.06	2	0	-0.27823	75.3061	-0.202192	3	30	310.161	0.9694
109	1	2008	200805301	1	1	0	4	1074.34	0.6726	8.3673	-0.232794	3	0.6925	58.1633	-0.921082	-0.986353	24.2559	2	0.0017	-0.162714	93.8775	-0.0262947	0	0	240.208	0.9694
109	1	2009	200805311	1	1	0	4	1088.44	0.713	22.2449	-0.132051	3	0.6805	75	-1.30006	-1.31689	26.479	2	0.0006	-0.212822	84.4898	-0.13563	3	35.5102	351.71	0.9903
109	1	2008	200806011	1	1	4.1837	3	1083.4	0.8777	22.551	-0.0540582	3	-0.4322	68.8775	-1.17999	-1.19054	18.2571	4	0	-0.288689	57.3469	-0.182313	3	50.2041	300	0.9694
109	1	2008	200806021	1	1	2.9592	3	1067.26	0.9089	18.8775	-0.137189	3	-0.0543	75	-1.20443	-1.20225	12.7263	4	0.0011	-0.210005	54.0816	-0.218493	3	60	220.227	0.9577
109	1	2008	200806031	1	1	2.7551	3	1080.7	0.8078	18.2653	-0.0372697	3	-0.4846	41.3265	-1.15001	-1.16636	21.721	4	0	-0.3	72.449	-0.151246	3	33.0612	310	0.9694
109	1	2008	200806041	1	1	0	4	1055.54	0.4545	8.3673	-0.131513	3	-0.8461	0	-1.02999	-1.04804	19.0485	2	0	-0.269216	76.1225	-0.0416217	0	0	272.947	0.9618
109	1	2008	200806051	1	1	1.3265	4	1114.72	0.6809	24.1837	-0.0921878	3	-0.7134	67.8571	-1.15451	-1.21671	21.3658	1	0	-0.288921	90.8163	-0.107389	0	9.7959	323.11	0.9714
109	1	2008	200806061	1	1	7.9592	1	1027.63	0.6129	41.7347	-0.145586	2	-0.7831	75	-0.21	-0.193368	22.8986	3	0.0043	-0.0882578	74.4898	-0.12368	3	21.0204	312.57	0.9485
109	1	2008	200806071	1	1	20	1	1089.23	0.1236	53.2653	-0.0462243	2	-0.9877	68.2653	-0.319596	-0.287041	16.6585	2	0.0041	-0.0627332	72.449	-0.305879	3	17.551	363.456	0.9995
109	1	2008	200806081	1	1	24.898	1	1135.82	0.8698	55.102	-0.0540582	2	-0.3192	75	-0.506045	-0.46792	10.2253	2	0.0003	-0.238463	72.449	-0.377084	3	20	335.41	0.9862
109	1	2008	200806091	1	1	40	1	1101.49	0.9339	40	-0.158438	2	0.2858	75	-0.459339	-0.43231	23.8986	3	0.0032	-0.0890501	80	-0.304783	3	20	339.558	0.9811
109	1	2008	200806101	1	1	0	4	1076.43	0.5883	9.7959	-0.219301	3	0.7213	53.5714	-0.942811	-1.01892	25.3357	2	0.0017	-0.155762	90.4082	-0.030194	0	0	260.768	0.9694
109	1	2008	200806111	1	1	29.7959	1	1144.69	0.1718	35.5102	-0.10629	2	-0.9782	61.2245	-0.512827	-0.47116	10.7551	3	0	-0.335938	63.8775	-0.382612	3	16.3265	376.431	0.9873
109	1	2008	200806121	1	1	5.3061	4	1120.88	0.36	10	-0.253166	3	0.9313	75	-0.696046	-0.655433	23.1403	2	0.0007	-0.215246	94.6939	-0.216317	0	5.3061	215.407	0.9638
109	1	2008	200806131	1	1	20	1	1101.68	0.2949	60	-0.088303	2	-0.9502	75	-0.36694	-0.332987	14.3797	2	0.0039	-0.111801	70	-0.347839	3	20	400.5	1
109	1	2008	200806141	1	1	32.6531	1	1155.22	0.5297	32.6531	-0.184645	2	-0.1767	61.2245	-0.578828	-0.544419	9.2309	3	0	-0.306521	65.3061	-0.335846	3	16.3265	320.156	0.9873
109	1	2008	200806151	1	1	25.3061	1	1105.08	0.7688	38.9796	-0.103911	2	-0.3384	59.2857	-0.40074	-0.372683	13.8047	2	0.0037	-0.103997	78.3674	-0.30082	3	14.2857	398.121	0.9873
109	1	2008	200806161	1	1	31.4286	1	1093.07	0.9168	25	-0.0969475	2	0.0029	51.4286	-0.382612	-0.360102	17.4579	3	0.0038	-0.0590305	84.2857	-0.25158	3	11.4286	417.612	0.9898
109	1	2008	200806171	1	1	29.3878	1	1150.1	0.1757	29.3878	-0.159356	2	-0.8697	55.102	-0.538284	-0.503281	11.1355	3	0	-0.32402	58.7755	-0.371608	3	14.6939	333.766	0.9873
109	1	2008	200806181	1	1	40	1	1092.3	0.9095	40	-0.163173	2	0.3616	75	-0.487024	-0.4614	26.1695	3	0.003	-0.0702711	80	-0.301484	3	20	313.209	0.9811
109	1	2008	200806191	1	1	0	4	1038.78	0.6215	6.3265	-0.184916	3	-0.6458	0	-1.01513	-1.0092	16.8386	2	0.0011	-0.19513	56.9388	-0.030776	0	0	192.354	0.9159
109	1	2008	200806201	1	1	0	4	1075.66	0.5905	10	-0.212822	3	0.5928	47.449	-0.953568	-1.03266	24.589	2	0.0016	-0.156236	90	-0.024191	0	0	271.662	0.9694
109	1	2008	200806211	1	1	0	4	1075.12	0.7776	10	-0.162464	3	-0.3624	0	-1.0142	-1.08926	20.6881	2	0.001	-0.197249	91.4286	-0.0112084	0	0	332.415	0.9694
109	1	2008	200806221	1	1	0	3	1107.21	0.7585	10	-0.268043	3	0.4608	73.4694	-0.990037	-1.13617	20.4974	4	0.0028	-0.114406	63.8775	-0.0183372	4	52.2449	341.321	0.9924
109	1	2008	200806231	1	1	3.9796	3	1085.04	0.3766	33.8775	-0.222919	3	0.924	75	-0.742776	-0.700724	21.0394	4	0.0022	-0.125019	68.1633	-0.141499	3	55.7143	126.491	0.8409
109	1	2009	200806241	1	1	0	4	1116.79	0.2305	25	-0.142978	3	0.9717	75	-1.34999	-1.4314	19.435	2	0.001	-0.175766	90	-0.122706	3	30	206.155	0.9908
109	1	2008	200806251	1	1	0	4	1068.27	0.6811	9.898	-0.197467	3	0.4136	27.551	-0.962077	-1.03097	23.2974	2	0.0014	-0.177105	90.2041	-0.0187823	0	0	280.178	0.9694
109	1	2008	200806261	1	1	0.102	3	1062.01	0.8464	10.3061	-0.131028	3	0.5022	75	-1.2095	-1.23778	16.3791	4	0.0023	-0.196699	59.7959	-0.22079	4	60	215.87	0.9414
109	1	2008	200806271	1	1	0.102	3	1077.45	0.7951	16.7347	-0.116819	3	0.5139	75	-1.26333	-1.26826	19.7907	4	0.0006	-0.225902	72.6531	-0.193116	4	47.1429	286.356	0.9714
109	1	2008	200806281	1	1	0	4	1075.47	0.6115	9.5918	-0.0663958	3	-0.4082	0	-1.09003	-1.11503	19.8829	2	0	-0.299909	95.3061	-0.0928534	0	0	316.228	0.9684
109	1	2008	200806291	1	1	0	4	1093.63	0.6512	10	-0.165211	3	-0.5342	15.3061	-1.05859	-1.14926	19.8219	2	0.0011	-0.206937	93.0612	-0.016055	0	0	340.588	0.9786
109	1	2008	200806301	1	1	0	0	1053.92	0.6322	1.8367	-0.136	3	-0.4782	0	-1.04864	-1.05128	23.0498	0	0.0002	-0.23909	16.5306	-0.0613156	0	0	237.697	0.9505
109	1	2008	200807011	1	1	0	4	1065.73	0.693	9.7959	-0.195175	3	0.3899	22.9592	-0.961505	-1.02596	22.2665	2	0.0013	-0.184015	90.4082	-0.0182586	0	0	280	0.9694
109	1	2008	200807021	1	1	0	4	1084.97	0.565	9.7959	-0.259794	3	0.8122	75	-0.891118	-0.960621	26.4873	2	0.0019	-0.14151	95.9184	-0.0313553	0	0	210.238	0.9699
109	1	2008	200807031	1	1	39.1837	1	1153.4	0.3966	40.4082	-0.0575883	2	-0.8936	75	-0.540017	-0.644115	6.5283	3	0.0024	-0.0550923	79.5918	-0.355433	3	21.2245	63.2456	0.8679
109	1	2008	200807041	1	1	0.102	4	1138.18	0.6313	5	-0.196278	3	0.7695	68.8775	-0.774398	-0.884303	25.4076	2	0.0028	-0.0324002	99.7959	-0.144551	0	0	94.8683	0.975
109	1	2008	200807051	1	1	0.9184	3	1137.99	0.6225	14.898	-0.172319	3	-0.7221	64.898	-1.14647	-1.32427	8.8548	4	0.0029	-0.0868171	67.551	-0.139157	4	48.9796	152.643	0.9837
109	1	2008	200807061	1	1	34.6939	1	1135.66	0.6887	38.5714	-0.102456	2	0.6635	75	-0.569243	-0.529126	14.0904	3	0.0001	-0.245784	81.0204	-0.314631	3	17.551	281.603	0.9827
109	1	2008	200807071	1	1	2.3469	3	1076.19	0.9496	18.5714	-0.113622	3	0.0063	75	-1.22698	-1.22397	15.2054	4	0.0002	-0.243901	59.5918	-0.222068	3	54.4898	260.768	0.9694
109	1	2008	200807081	1	1	0	1	968.216	0.798	67.7551	-0.473614	3	0.4479	44.3878	-0.737083	-0.868557	7.5992	3	0.0001	-0.250691	23.6735	-0.0183894	3	11.8367	107.703	0.4962
109	1	2008	200807091	1	1	32.6531	1	1154.31	0.4926	32.6531	-0.222651	2	0.5817	75	-0.61971	-0.588551	13.6443	3	0	-0.282776	76.3265	-0.304212	3	20	300.167	0.9873
109	1	2008	200807101	1	1	0	4	1068.27	0.6811	9.898	-0.197467	3	0.4136	27.551	-0.962077	-1.03097	23.2974	2	0.0014	-0.177105	90.2041	-0.0187823	0	0	280.178	0.9694
109	1	2008	200807111	1	1	28.5714	1	1141.2	0.3804	35.7143	-0.153931	2	0.916	75	-0.611056	-0.566032	17.3554	3	0	-0.272615	82.8571	-0.281379	3	14.2857	274.591	0.9873
109	1	2008	200807121	1	1	20	1	1114.67	0.3584	60	-0.0700542	2	-0.9007	75	-0.411048	-0.369502	17.1395	2	0.0011	-0.184516	70	-0.446091	3	20	419.762	0.9873
109	1	2008	200807131	1	1	20	1	1118.51	-0.0781	10	-0.26152	3	0.9905	75	-0.720136	-0.702561	22.4228	3	0.0003	-0.229639	80	-0.213187	3	20	237.065	0.9811
109	1	2008	200807311	1	1	0.3061	3	1071.54	0.838	12.1429	-0.121721	3	0.4163	75	-1.24251	-1.24936	16.0508	4	0.001	-0.222911	61.8367	-0.218047	4	57.551	254.951	0.9674
109	1	2008	200808011	1	1	0	3	1127.37	0.8608	8.3673	-0.26152	3	-0.1317	50.5102	-1.057	-1.25267	14.9952	4	0.0032	-0.0701783	66.3265	-0.0646508	4	53.8776	234.094	0.9893
109	1	2008	200808021	1	1	0	4	1068.36	0.4983	7.551	-0.0916541	3	-0.5228	0	-1.07	-1.08871	21.9525	2	0	-0.285515	73.0612	-0.0789643	0	0	291.204	0.9653
109	1	2008	200808031	1	1	19.5918	1	1034.28	0.1736	17.3469	-0.348845	3	0.9773	73.4694	-0.919607	-0.883172	22.8663	3	0.0024	-0.0573998	78.3674	-0.043735	3	19.5918	58.3095	0.771
109	1	2008	200808041	1	1	5	3	1032.04	0.5688	17.0408	-0.289297	3	-0.291	41.3265	-1.04611	-1.02791	13.1211	2	0.0029	-0.0563179	70.4082	-0.0771922	0	29.3878	60.8276	0.6441
109	1	2009	200808051	1	1	0	4	1099.08	0.6733	21.3265	-0.164397	3	0.7301	75	-1.32151	-1.35399	27.7878	2	0.0006	-0.21724	82.6531	-0.102456	3	37.3469	341.321	1
109	1	2009	200808061	1	1	0	4	1116.79	0.2305	25	-0.142978	3	0.9717	75	-1.34999	-1.4314	19.435	2	0.001	-0.175766	90	-0.122706	3	30	206.155	0.9908
109	1	2008	200808071	1	1	3.3673	4	1106.53	0.3329	17.9592	-0.269059	3	0.9423	75	-0.723666	-0.680949	21.3927	2	0.0014	-0.180485	87.3469	-0.181366	0	20.6122	180.278	0.9133
109	1	2008	200808081	1	1	0	0	985.06	0.7548	73.8775	-0.448685	3	0.6195	15.3061	-0.803301	-0.917274	14.159	0	0.0018	-0.191607	8.1633	-0.0112026	0	4.0816	56.5685	0.3942
109	1	2008	200808091	1	1	4.4898	4	1111.61	0.3382	12.449	-0.264939	3	0.9401	75	-0.714766	-0.672972	22.0043	2	0.0012	-0.193124	92.6531	-0.194148	0	9.7959	193.132	0.9337
109	1	2008	200808101	1	1	0	3	1112.63	0.7642	10.3061	-0.287261	3	0.2645	75	-1.01052	-1.1763	16.5885	4	0.003	-0.104931	52.6531	-0.0081182	4	75.102	304.138	0.9929
109	1	2008	200808111	1	1	0	0	1019.88	0.805	100	-0.377194	3	-0.1455	0	-0.966849	-0.936692	3.9276	0	0.0032	-0.0163908	0	-0.0154264	0	0	0	0.591
109	1	2008	200808121	1	1	32.6531	1	1154.43	0.5818	32.6531	-0.181367	2	0.1738	61.2245	-0.587924	-0.551173	10.2943	3	0	-0.307965	65.3061	-0.323408	3	16.3265	322.8	0.9873
109	1	2008	200808131	1	1	5	3	1058.18	0.7962	24.1837	-0.151638	3	-0.3553	75	-1.15122	-1.13617	14.3344	4	0.0015	-0.18	51.6326	-0.168431	3	57.551	190	0.8965
109	1	2008	200808141	1	1	6.7347	0	1023.04	0.3622	69.5918	-0.336738	3	-0.1496	36.7347	-0.96827	-0.927843	9.999	0	0.0027	-0.0334803	33.0612	-0.0157183	0	17.9592	30	0.6945
109	1	2008	200808151	1	1	30.6123	1	1155.11	-0.4747	30.6123	-0.212854	2	0.5636	75	-0.610343	-0.604477	10.248	3	0.0004	-0.220992	75.3061	-0.300321	3	20	230	0.9837
109	1	2008	200808161	1	1	5	3	1050.35	0.8732	15.2041	-0.192006	3	-0.2738	68.8775	-1.13785	-1.13525	14.7874	2	0.0023	-0.14	70.4082	-0.156631	0	29.3878	150	0.822
109	1	2008	200808171	1	1	0	4	1070	0.571	7.7551	-0.0830834	3	-0.3523	0	-1.08	-1.0979	22.7863	2	0	-0.287421	75.9184	-0.0884977	0	0	294.109	0.9658
109	1	2008	200808181	1	1	0	4	1121.78	0.2545	25	-0.160913	3	0.9659	75	-1.32975	-1.40445	18.3818	2	0.0008	-0.192028	90	-0.139551	3	30	222.036	0.9954
109	1	2008	200808191	1	1	0	4	1090.23	0.7208	10	-0.178029	3	-0.4256	1.5306	-1.03868	-1.13225	17.4261	2	0.0015	-0.188928	91.6326	-0.0133443	0	0	353.836	0.9771
109	1	2008	200808201	1	1	38.7755	1	1130.12	0.8125	41.2245	-0.101977	2	0.4527	75	-0.534505	-0.499693	13.7989	3	0.001	-0.201614	79.3878	-0.345387	3	20	291.548	0.9725
109	1	2008	200808211	1	1	20	1	1120.39	0.1468	60	-0.0871919	2	-0.9872	75	-0.420498	-0.375356	17.3377	2	0	-0.256306	70	-0.470228	3	20	382.753	0.9873
109	1	2008	200808221	1	1	0	4	1088.24	0.6882	20.7143	-0.137894	3	0.7149	75	-1.31026	-1.32981	27.8816	2	0.0007	-0.207107	81.4286	-0.12246	3	38.5714	363.456	0.9949
109	1	2008	200808231	1	1	20	1	1123.3	0.5264	60	-0.0824649	2	-0.8192	75	-0.452298	-0.417527	13.1465	2	0.0022	-0.192838	70	-0.404119	3	20	370.135	0.9842
109	1	2008	200808241	1	1	0.102	3	1066.87	0.8499	10.3061	-0.126008	3	0.4513	75	-1.22772	-1.24342	15.8497	4	0.0016	-0.211299	59.7959	-0.223703	4	60	235.372	0.9633
109	1	2008	200808251	1	1	26.1225	1	1140.08	0.4323	32.3469	-0.193116	2	0.8976	75	-0.634186	-0.592615	20.1193	3	0	-0.265792	85.102	-0.267568	3	13.0612	265.707	0.9873
109	1	2008	200808261	1	1	3.1633	3	1085.52	0.4132	28.9796	-0.201973	3	0.9091	75	-0.72738	-0.688751	20.879	4	0.0022	-0.130239	74.6939	-0.154247	3	44.2857	131.53	0.8526
109	1	2009	200808271	1	1	0	4	1116.79	0.2305	25	-0.142978	3	0.9717	75	-1.34999	-1.4314	19.435	2	0.001	-0.175766	90	-0.122706	3	30	206.155	0.9908
109	1	2009	200808281	1	1	0	4	1111.43	0.2614	24.3878	-0.155727	3	0.9644	75	-1.35969	-1.4311	20.9568	2	0.0007	-0.197232	88.7755	-0.113756	3	31.2245	228.035	0.9959
109	1	2008	200808291	1	1	5	3	1071.03	0.3261	40	-0.241232	3	0.9436	75	-0.783701	-0.741243	23.2894	4	0.0025	-0.0891923	60	-0.101076	3	70	90.5538	0.7889
109	1	2008	200808301	1	1	0.7143	3	1067.99	0.8936	12.1429	-0.130102	3	0.3239	75	-1.22453	-1.23385	14.5563	4	0.0014	-0.2151	58.5714	-0.225682	4	60	233.452	0.9658
109	1	2008	200808311	1	1	0	4	1075.53	0.42	10	-0.0830696	3	-0.8859	0	-1.07036	-1.10941	18.1097	2	0	-0.28619	100	-0.0633063	0	0	339.558	0.9694
109	1	2008	200809011	1	1	21.6327	1	1147.47	0.0308	19.5918	-0.247778	3	0.9526	75	-0.649987	-0.623291	19.9069	3	0	-0.26409	72.8571	-0.28044	3	20	282.312	0.9873
109	1	2008	200809021	1	1	0	3	1060.23	0.7921	10	-0.122928	3	0.5821	75	-1.21078	-1.24739	18.1058	4	0.0025	-0.193408	60	-0.219687	4	60	218.403	0.9424
109	1	2008	200809031	1	1	0.5102	4	1095.46	0.4832	13.0612	-0.163628	3	0.8738	75	-0.667305	-0.632332	20.7075	2	0.0023	-0.172265	95.9184	-0.212822	0	7.1429	170.88	0.9067
109	1	2008	200809041	1	1	0	4	1061.8	0.5331	10	-0.13189	3	-0.8239	0	-1.02038	-1.06456	14.9208	2	0.0001	-0.248199	94.4898	-0.0224247	0	0	331.361	0.9694
109	1	2008	200809051	1	1	0	4	1086.99	0.7587	10	-0.199484	3	-0.2997	10.7143	-1.00882	-1.10693	16.8632	2	0.0019	-0.162389	90	-0.0127334	0	0	332.415	0.9765
109	1	2008	200809061	1	1	5	3	1085.3	0.3057	40	-0.253618	3	0.9509	75	-0.758566	-0.712806	21.0637	4	0.0021	-0.123684	60	-0.130826	3	70	123.693	0.8251
109	1	2008	200809071	1	1	0	4	1091.72	0.5827	16.4286	-0.252593	3	0.7963	75	-0.914654	-1.00424	24.1423	2	0.0021	-0.120351	90	-0.0534573	0	0	233.452	0.976
109	1	2008	200809081	1	1	4.0816	3	1084.67	0.9145	22.2449	-0.0601309	3	-0.3544	73.4694	-1.18999	-1.19987	17.8043	4	0	-0.286613	57.551	-0.191232	3	48.9796	300	0.9694
109	1	2008	200809091	1	1	0	4	1093.93	0.5661	10.6122	-0.115748	3	-0.809	4.5918	-1.0848	-1.15503	23.3124	2	0.0001	-0.251382	99.7959	-0.040711	0	0	355.106	0.9694
109	1	2008	200809101	1	1	16.3265	1	1134.53	0.358	27.1429	-0.149982	3	0.9216	75	-0.619626	-0.572531	19.3507	2	0.0001	-0.255584	88.5714	-0.270272	0	8.1633	257.099	0.9873
109	1	2008	200809111	1	1	0	4	1060.46	0.5466	10	-0.131511	3	-0.8025	0	-1.02021	-1.06009	15.4348	2	0.0001	-0.254968	94.0816	-0.0249124	0	0	321.403	0.9684
109	1	2008	200809121	1	1	4.2857	3	1138.28	0.7474	20.7143	-0.144551	3	-0.6175	27.8571	-1.18962	-1.3342	4.1135	2	0.0025	-0.112477	91.4286	-0.16359	0	0	150	0.9873
109	1	2008	200809131	1	1	20	1	1129.14	0.1766	60	-0.128046	2	-0.9812	75	-0.445775	-0.408524	14.9141	2	0	-0.317642	70	-0.454414	3	20	335.41	0.9873
109	1	2008	200809141	1	1	0	4	1081.97	0.7232	10	-0.165211	3	-0.3537	0	-1.02609	-1.10806	20.2327	2	0.0011	-0.194688	91.8367	-0.013057	0	0	345.253	0.9694
109	1	2008	200809151	1	1	0.2041	4	1107.32	0.3362	11.2245	-0.210292	3	0.9391	75	-0.687079	-0.641554	21.8712	2	0.0014	-0.185356	98.3674	-0.200536	0	2.8571	186.815	0.9245
109	1	2009	200904301	1	1	2.8571	3	1117.51	0.7319	23.4694	-0.0848571	3	-0.5702	58.1633	-1.17362	-1.23	19.8393	1	0	-0.295895	83.6735	-0.129034	0	15.9184	325.73	0.9714
109	1	2009	200905011	1	1	3.4694	3	1092.63	0.8787	20.4082	-0.0384445	3	-0.4191	68.8775	-1.18008	-1.2017	20.6755	4	0	-0.312072	63.0612	-0.170061	3	41.6327	330	0.9694
109	1	2009	200905021	1	1	3.0612	3	1098.07	0.3142	28.3673	-0.256985	3	0.9484	75	-0.730817	-0.684976	20.1219	4	0.0017	-0.158376	75.5102	-0.162405	3	42.8571	158.114	0.8786
109	1	2009	200905031	1	1	0.2041	4	1131	0.3689	24.7959	-0.195353	3	-0.9169	72.7551	-1.15003	-1.26795	11.6971	1	0.0021	-0.181389	99.5918	-0.10847	0	0	222.036	0.9908
109	1	2009	200905041	1	1	0	4	1076.79	0.767	10	-0.176052	3	-0.2502	1.5306	-1.00518	-1.08577	20.9229	2	0.0013	-0.183373	90.2041	-0.011328	0	0	323.883	0.9694
109	1	2009	200905051	1	1	0.7143	4	1100.04	0.9432	16.1224	-0.0728234	3	-0.1172	75	-1.22017	-1.24249	19.4972	2	0	-0.289005	84.2857	-0.189808	0	16.5306	340.147	0.9694
109	1	2009	200905061	1	1	2.7551	3	1091.91	0.9341	18.5714	-0.0575883	3	-0.2893	75	-1.20003	-1.21647	19.3437	4	0	-0.296032	67.9592	-0.190477	3	33.6735	320	0.9694
109	1	2009	200905071	1	1	5	3	1042.28	0.7785	17.7551	-0.221795	3	-0.1162	73.4694	-1.10311	-1.08926	12.6923	4	0.0025	-0.110009	64.6939	-0.128776	3	37.9592	120.416	0.7562
109	1	2009	200905081	1	1	17.551	1	1029.05	0.2577	35.7143	-0.358239	3	0.9121	65.8163	-0.928455	-0.888646	18.4434	3	0.0026	-0.0369193	70.2041	-0.0317161	3	17.551	36.0555	0.7333
109	1	2009	200905091	1	1	3.7755	3	1048.09	0.59	21.3265	-0.183558	3	-0.4481	56.6327	-1.1109	-1.08949	16.6633	4	0.0021	-0.150061	62.2449	-0.133327	3	45.3061	161.245	0.8363
109	1	2009	200905101	1	1	2.0408	3	1062.88	0.8982	15.3061	-0.149558	3	0.1679	72.7551	-1.19453	-1.20619	14.3657	4	0.0019	-0.190048	58.7755	-0.210996	4	55.102	200.998	0.9342
109	1	2009	200905111	1	1	4.898	3	1072.06	0.9055	24.6939	-0.100492	3	-0.3447	75	-1.18803	-1.18287	13.1702	4	0.0003	-0.24	50.2041	-0.20028	3	60	250	0.9689
109	1	2009	200905121	1	1	2.3469	3	1071.4	0.9325	17.0408	-0.125924	3	0.0406	75	-1.22042	-1.21774	13.694	4	0.0007	-0.228164	55.3061	-0.225376	4	60	240.832	0.9694
109	1	2009	200905131	1	1	0.8163	3	1070.29	0.8927	12.7551	-0.126624	3	0.2944	75	-1.23153	-1.23681	14.8933	4	0.0011	-0.222266	58.9796	-0.224849	4	59.3878	243.31	0.9689
109	1	2009	200905141	1	1	5	3	1075.53	0.8653	25	-0.0787624	3	-0.4195	75	-1.17934	-1.18004	15.2994	4	0.0001	-0.26	50	-0.189193	3	60	270	0.9694
109	1	2009	200905151	1	1	4.1837	3	1044.97	0.6405	21.3265	-0.203207	3	-0.2972	62.7551	-1.10657	-1.08434	15.0803	4	0.0023	-0.130071	60.6122	-0.131754	3	46.5306	141.421	0.7981
109	1	2009	200905161	1	1	3.6735	3	1063.16	0.883	18.9796	-0.150929	3	-0.1349	73.8775	-1.18762	-1.18697	12.9068	4	0.0016	-0.19	57.3469	-0.203558	3	52.6531	200	0.9322
109	1	2009	200905171	1	1	0	4	1121.77	0.2545	25	-0.160913	3	0.9659	75	-1.32975	-1.40445	18.3818	2	0.0008	-0.192028	90	-0.139551	3	30	222.036	0.9954
109	1	2009	200905181	1	1	5	3	1032.48	0.5377	25	-0.260754	3	-0.3912	75	-1.04002	-1.00682	10.8445	4	0.0026	-0.0967492	50	-0.07	3	60	100	0.7389
109	1	2009	200905191	1	1	2.8571	3	1081.28	0.9514	21.0204	-0.0943438	3	-0.1404	75	-1.21964	-1.22106	16.0782	4	0	-0.261694	63.4694	-0.214187	3	46.5306	280.178	0.9694
109	1	2009	200905201	1	1	1.7347	4	1137.77	0.3552	16.8367	-0.160533	3	0.5715	32.3469	-1.25998	-1.34733	7.1523	2	0.0011	-0.18214	90	-0.188078	0	6.7347	210.95	0.9924
109	1	2009	200905211	1	1	1.0204	4	1096.73	0.939	17.0408	-0.0735081	3	-0.1339	75	-1.22008	-1.23875	19.5762	2	0	-0.285905	81.8367	-0.19371	0	20.2041	330.151	0.9694
109	1	2009	200905221	1	1	0	4	1056.75	0.5998	10	-0.151308	3	-0.4602	0	-1.00021	-1.04221	14.5427	2	0.0002	-0.240544	91.6327	-0.0137534	0	0	320.156	0.9684
109	1	2009	200905231	1	1	2.9592	3	1067.26	0.9089	18.8776	-0.137189	3	-0.0543	75	-1.20443	-1.20224	12.7263	4	0.0011	-0.210005	54.0816	-0.218493	3	60	220.227	0.9577
109	1	2009	200905241	1	1	0	3	1106.5	0.7515	10.3061	-0.266754	3	0.1645	73.4694	-1.0101	-1.15818	16.0853	4	0.0029	-0.125169	67.3469	-0.0103462	4	45.7143	319.061	0.9929
109	1	2009	200905251	1	1	0	4	1073.8	0.6224	9.4898	-0.216779	3	0.704	48.9796	-0.942121	-1.01375	25.3213	2	0.0016	-0.162739	91.0204	-0.0287059	0	0	260.192	0.9694
109	1	2009	200905261	1	1	0	3	1025.17	0.4042	10	-0.0372697	3	0.8876	75	-1.25892	-1.23858	16.3233	4	0.0027	-0.068893	63.0612	-0.103857	4	53.8776	288.444	0.9873
109	1	2009	200905271	1	1	0	1	1004.53	-0.2171	40	-0.29932	3	0.9276	40	-1.11058	-1.07023	5.5201	3	0.0052	-0.138541	90	-0.100058	3	10	496.488	0.9898
109	1	2009	200905281	1	1	0	0	971.08	0.9289	73.0612	-0.479183	3	0.0824	1.5306	-0.771292	-0.909391	9.1439	0	0.0006	-0.214693	0.8163	-0.0223389	0	0.4082	125.3	0.4528
109	1	2009	200905291	1	1	0	0	978.881	0.8604	94.2857	-0.45937	3	0.4418	7.6531	-0.79655	-0.921516	14.3406	0	0.0015	-0.194045	4.0816	-0.0206515	0	2.0408	84.8528	0.4131
109	1	2009	200905301	1	1	0	1	968.948	0.6349	73.8775	-0.453202	3	0.7091	67.3469	-0.724701	-0.850231	8.4304	3	0	-0.263798	35.9184	-0.015606	3	17.9592	94.3398	0.5166
109	1	2009	200905311	1	1	16.7347	1	993.167	0.2498	40.4082	-0.341163	3	0.9579	68.8775	-0.650993	-0.739521	18.033	3	0.0008	-0.204922	69.1837	-0.102066	3	43.4694	100	0.7022
109	1	2009	200906011	1	1	0	1	978.375	0.8029	73.4694	-0.450387	3	0.5657	39.7959	-0.773429	-0.89022	15.9487	3	0.001	-0.218645	21.2245	-0.0136292	3	10.6122	67.082	0.4248
109	1	2009	200906021	1	1	0	4	1126.46	0.4309	25	-0.0549255	3	0.9	75	-1.36458	-1.51281	18.7774	2	0.0022	-0.0724103	90	-0.149984	3	30	98.9949	0.9908
109	1	2009	200906031	1	1	5	3	1068.24	0.7947	25	-0.103911	3	-0.4392	75	-1.16728	-1.16073	13.7617	4	0.0005	-0.23	50	-0.18032	3	60	240	0.9653
109	1	2009	200906041	1	1	2.9592	3	1063.25	0.8855	17.2449	-0.151066	3	0.0058	73.8775	-1.19151	-1.19658	13.591	4	0.0017	-0.190005	57.9592	-0.207652	3	53.8776	200.25	0.9342
109	1	2009	200906051	1	1	4.898	3	1058.91	0.5528	24.6939	-0.13189	3	-0.5403	73.4694	-1.13459	-1.12289	17.2322	4	0.0012	-0.2	51.0204	-0.150068	3	58.7755	210	0.9235
109	1	2009	200906061	1	1	20	1	1102.44	-0.0085	10	-0.248381	3	0.9958	75	-0.7619	-0.757953	20.646	3	0.0006	-0.212164	80	-0.151284	3	20	233.238	0.9811
109	1	2009	200906071	1	1	20	1	1071.12	0.1789	10	-0.298758	3	0.9803	75	-0.853986	-0.85258	18.5372	3	0.0007	-0.193037	80	-0.066499	3	20	197.231	0.9342
109	1	2009	200906081	1	1	5	3	1069.23	0.8614	25	-0.10629	3	-0.3848	75	-1.17723	-1.17021	12.9403	4	0.0005	-0.23	50	-0.190303	3	60	240	0.9663
109	1	2009	200906091	1	1	4.898	3	1047.28	0.8941	8.9796	-0.208815	3	-0.1405	40.2041	-1.12303	-1.14995	15.1439	2	0.0027	-0.12	86.7347	-0.140329	0	4.898	130	0.7833
109	1	2009	200906101	1	1	3.5714	3	1085.67	0.9315	21.0204	-0.0671589	3	-0.2793	75	-1.19999	-1.20921	17.8215	4	0	-0.283438	61.4286	-0.198687	3	43.4694	300	0.9694
109	1	2009	200906111	1	1	0	4	1084.32	0.787	21.9388	-0.119784	3	0.5644	75	-1.27878	-1.28767	23.2836	2	0.0005	-0.223443	83.8775	-0.167614	3	36.1224	317.805	0.9771
109	1	2009	200906121	1	1	0	4	1109.65	0.5013	17.9592	-0.140695	3	-0.8525	52.0408	-1.10839	-1.19218	21.3621	1	0.0002	-0.24505	98.3673	-0.0520525	0	0	310.644	0.9796
109	1	2009	200906131	1	1	0	4	1127.06	0.2191	24.6939	-0.131511	3	0.9742	73.8775	-1.32001	-1.40957	16.4006	2	0.0012	-0.161306	90	-0.151313	3	29.3878	191.05	0.9908
109	1	2009	200906141	1	1	0	4	1132.26	0.315	23.7755	-0.0927289	3	0.9396	70.5102	-1.31012	-1.42035	12.9579	2	0.0017	-0.120827	90	-0.163994	3	27.551	150.333	0.9908
109	1	2009	200906151	1	1	0	4	1115.94	0.3613	25	-0.0964363	3	0.9274	75	-1.36984	-1.47746	20.2522	2	0.0016	-0.126871	90	-0.109533	3	30	156.525	0.9908
109	1	2009	200906161	1	1	0	4	1116.3	0.3589	10.3061	-0.237893	3	0.9328	75	-0.692887	-0.649686	21.8445	2	0.001	-0.205761	99.7959	-0.207107	0	0	206.155	0.95
109	1	2009	200906171	1	1	0	4	1117.59	0.2294	25	-0.134336	3	0.9718	75	-1.35001	-1.43603	19.2276	2	0.0011	-0.166114	90	-0.122008	3	30	196.469	0.9908
109	1	2009	200906181	1	1	0	4	1084.68	0.6737	19.7959	-0.131937	3	0.7298	75	-1.30953	-1.32623	27.9665	2	0.0008	-0.203454	79.5918	-0.126871	3	40.4082	353.553	0.9934
109	1	2009	200906191	1	1	0	4	1113.28	0.2317	25	-0.142571	3	0.9712	75	-1.35999	-1.44027	20.3325	2	0.001	-0.178308	90	-0.113196	3	30	208.806	0.9908
109	1	2009	200906201	1	1	5	3	1068.67	0.3742	40	-0.200233	3	0.9232	75	-0.762165	-0.726072	23.5056	4	0.0026	-0.0893851	60	-0.118729	3	70	90.5538	0.8078
109	1	2009	200906211	1	1	20	1	1102.46	0.0075	10	-0.300483	3	0.9948	75	-0.760012	-0.734024	21.9562	3	0.001	-0.192449	80	-0.191308	3	20	192.354	0.9398
109	1	2009	200906221	1	1	4.898	3	1030.31	0.5481	26.5306	-0.278016	3	-0.3775	73.4694	-1.01994	-0.985085	10.9022	4	0.0026	-0.0850801	48.9796	-0.0500202	3	58.7755	80.6226	0.7307
109	1	2009	200906231	1	1	0	4	1055.29	0.6132	10	-0.151638	3	-0.4404	0	-1.0001	-1.03773	15.1887	2	0.0002	-0.247451	91.4286	-0.0151688	0	0	310.161	0.9674
109	1	2009	200906241	1	1	5	3	1066.94	0.1793	40	-0.118729	3	0.975	75	-0.718674	-0.686871	18.4093	4	0.0033	-0.10001	60	-0.178029	3	70	90.5538	0.8521
109	1	2009	200906251	1	1	5.2041	3	1042.57	0.2223	43.0612	-0.327097	3	0.9713	73.4694	-0.871525	-0.826312	26.5363	4	0.0028	-0.0338679	59.1837	-0.0454894	3	67.551	31.6228	0.716
109	1	2009	200906261	1	1	0.6122	4	1136.15	0.1489	19.1837	-0.137459	3	0.933	49.1837	-1.28001	-1.37452	9.0285	2	0.0013	-0.160619	90	-0.186307	3	15.9184	190	0.9908
109	1	2009	200906271	1	1	0	4	1108.92	0.5427	21.3265	-0.257002	3	0.8272	75	-0.909188	-1.02435	27.836	1	0.0025	-0.0797764	91.2245	-0.0729465	0	0	237.697	0.9832
109	1	2009	200906281	1	1	0	4	1101.31	0.3328	25	-0.113249	3	0.9398	75	-1.40973	-1.50163	21.9486	2	0.0015	-0.149708	90	-0.0748737	3	30	178.045	0.9908
109	1	2009	200906291	1	1	0	4	1061.19	0.615	10	-0.14281	3	-0.6855	0	-1.01064	-1.06023	14.5596	2	0.0003	-0.2341	93.2653	-0.0144411	0	0	330.606	0.9694
109	1	2009	200906301	1	1	0	4	1056.75	0.5998	10	-0.151308	3	-0.4602	0	-1.00021	-1.04221	14.5427	2	0.0002	-0.240544	91.6327	-0.0137534	0	0	320.156	0.9684
109	1	2009	200907011	1	1	0	4	1111.46	0.2663	25	-0.128291	3	0.9589	75	-1.37003	-1.45821	20.4066	2	0.0012	-0.162771	90	-0.101967	3	30	193.132	0.9908
109	1	2009	200907021	1	1	0	4	1120.91	0.2298	25	-0.133023	3	0.972	75	-1.34001	-1.4272	18.4415	2	0.0012	-0.163987	90	-0.131793	3	30	194.165	0.9908
109	1	2009	200907031	1	1	0	4	1120.13	0.2305	25	-0.142549	3	0.9719	75	-1.33999	-1.42253	18.632	2	0.001	-0.173757	90	-0.132178	3	30	203.961	0.9908
109	1	2009	200907041	1	1	3.7755	3	1069.03	0.9332	21.3265	-0.126556	3	-0.1617	75	-1.20244	-1.19566	12.6033	4	0.0007	-0.22	52.449	-0.215845	3	60	230	0.9658
109	1	2009	200907051	1	1	0	4	1052.8	0.6507	10	-0.162462	3	-0.2194	0	-0.990037	-1.02435	14.7654	2	0.0002	-0.246887	90.4082	-0.0126425	0	0	300	0.9658
109	1	2009	200907111	1	1	20	1	1052.61	0.1484	10	-0.313616	3	0.9814	75	-0.891118	-0.87618	24.5504	3	0.0014	-0.140695	80	-0.0719135	3	20	143.178	0.8873
[truncated: 12,804 more rows]

## Sheet: SUMMER_inHR
UID	PRESENCE	JAHR	TIME_DAY	SEASON	BILBERRY	CANOPY_TYPE	DHM	EASTING	HERB_GRAS	HUNT	MGT	NORTHING	PROTECTION_S	ROAD	SETTLE	SLOPE	SUCCESSION	TOURI_DEN_S	TOURI_S	CANOPY_COV	WATER	UNDER_TYPE	UNDER_COV	GREENL	FOREST250
101	1	2007	1	1	0	3	1217.86	0.7247	40	-0.194161	3	-0.6715	40	-0.586338	-2.25024	19.2155	2	0	-0.394801	90	140.964	0	0	439.659	1
101	1	2007	1	1	0	3	1070.13	-0.6767	60	-0.483727	2	0.6375	75	-0.971026	-1.81232	17.3973	3	0.0029	-0.120819	70	141.492	3	20	496.588	1
101	1	2007	1	1	4.898	3	1124.67	-0.9233	35.7143	-0.179983	2	0.3513	65.7143	-0.355214	-1.8041	20.4561	2	0.0024	-0.149003	82.449	141.755	0	0	184.391	0.9398
101	1	2007	1	1	0	3	1249.49	0.4119	71.0204	-0.124166	3	-0.9031	67.1429	-0.697576	-2.39529	11.3187	2	0	-0.463414	58.9796	291.335	0	0	503.587	1
101	1	2007	1	1	2.7551	3	1124.36	-0.9554	42.449	-0.205288	3	-0.2727	36.4286	-1.13168	-1.19117	15.3072	2	0	-0.443387	88.1633	282.476	0	11.6327	827.587	1
101	1	2007	1	1	0	3	1205.15	0.7283	40	-0.213005	3	-0.6737	40	-0.550356	-2.21786	20.8866	2	0	-0.359627	90	125.274	0	0	405.216	1
101	1	2007	1	1	0	1	1239.81	-0.8853	36.4286	-0.454733	3	-0.4317	51.4286	-1.06092	-2.54884	12.0224	2	0.0002	-0.249129	76.9388	195.176	0	22.8571	751.665	1
101	1	2007	1	1	0	3	1205.15	0.7283	40	-0.213005	3	-0.6737	40	-0.550356	-2.21786	20.8866	2	0	-0.359627	90	125.274	0	0	405.216	1
101	1	2007	1	1	0	4	1076.9	-0.9869	5	-0.349846	2	-0.1532	0	-0.962471	-1.0011	18.4979	1	0	-0.285118	100	93.4774	0	0	638.905	1
101	1	2007	1	1	0	3	1049.68	-0.4935	22.8571	-0.327097	2	-0.8658	71.6327	-0.648454	-0.719666	26.1961	1	0.0024	-0.0745701	64.898	189.72	0	38.5714	431.393	0.9893
101	1	2007	1	1	0	3	1069.73	-0.8092	60	-0.488868	2	0.5166	75	-0.984323	-1.80125	16.1357	3	0.0029	-0.129651	70	152.563	3	20	501.199	1
101	1	2007	1	1	0	3	1045.43	-0.51	27.449	-0.333605	2	-0.8573	75	-0.640619	-0.712071	26.1764	4	0.0025	-0.0664349	55.9184	181.367	4	51.4286	424.264	0.9929
101	1	2007	1	1	0	3	1216.14	0.5731	40	-0.162464	3	-0.8167	40	-0.580316	-2.26513	18.7691	2	0	-0.380416	90	185.455	0	0	416.293	1
101	1	2007	1	1	0	4	1209.96	0.5723	23.6735	-0.0492955	3	0.8019	40	-1.31396	-2.65513	17.3277	2	0.0005	-0.22095	82.6531	260.178	0	0	482.597	1
101	1	2007	1	1	0	3	1036.31	-0.2307	38.1633	-0.456609	2	-0.9419	75	-0.573055	-0.624574	25.7149	4	0.0048	-0.0621696	33.6735	178.255	4	84.4898	344.384	1
101	1	2007	1	1	0.7143	3	1055.07	-0.21	28.5714	-0.870742	2	-0.6938	43.9796	-0.587609	-1.23373	7.9491	2	0.0002	-0.238858	82.449	272.379	4	7.3469	584.123	1
101	1	2007	1	1	2.0408	3	1061.59	0.0986	62.0408	-0.800495	2	-0.5915	65.7143	-0.672972	-1.27157	14.3333	1	0	-0.260758	72.0408	200.536	4	22.2449	670.075	1
101	1	2007	1	1	11.4286	3	1048.41	0.4333	20.8163	-0.864923	2	-0.6221	52.1429	-0.556403	-1.17294	9.7845	2	0.0011	-0.20092	81.2245	274.427	4	18.5714	551.725	1
101	1	2007	1	1	20.8163	3	996.058	-0.9249	37.2449	-1.04599	2	-0.3376	75	-0.410152	-1.20224	26.3364	3	0.0064	-0.0865982	78.5714	416.611	1	23.6735	403.113	1
101	1	2007	1	1	0	3	1170.19	0.7431	40	-0.242678	3	-0.631	75	-0.432303	-2.12483	14.781	2	0.0004	-0.240024	80	152.501	0	0	278.926	1
101	1	2007	1	1	35.9184	3	970.597	-0.5883	28.0612	-1.04942	2	-0.7883	75	-0.355236	-1.11445	25.9769	4	0.0071	-0.0204779	80	364.132	3	35.9184	353.553	1
101	1	2007	1	1	17.551	1	973.741	0.1336	69.898	-0.162464	2	-0.7534	65.8163	-0.832161	-1.83185	7.0064	3	0.0006	-0.220167	52.6531	16.5789	1	17.551	10	0.743
101	1	2007	1	1	20	3	1137.07	-0.9645	40	-0.349313	3	0.2316	40	-0.800245	-1.86472	12.0677	3	0	-0.386901	70	192.262	0	0	622.896	0.9949
101	1	2007	1	1	21.6327	3	958.562	-0.9025	34.1837	-1.12769	2	-0.2014	75	-0.339447	-1.2135	21.7338	3	0.0081	-0.0227439	76.9388	412.584	1	27.7551	328.024	1
101	1	2007	1	1	31.4286	3	1006.32	-0.1813	21.3265	-0.886223	2	-0.9111	61.5306	-0.471608	-1.01434	17.5903	4	0.0039	-0.0820002	84.898	192.078	3	30.2041	454.533	1
101	1	2007	1	1	0.8163	3	1069.51	-0.5401	60	-0.478949	2	0.7631	75	-0.957754	-1.82343	18.7352	3	0.0028	-0.111897	70.4082	130.755	3	20	491.935	1
101	1	2007	1	1	0	4	1194.4	0.9116	11.5306	-0.10629	3	-0.3892	13.0612	-0.982696	-2.34062	19.383	2	0.0016	-0.166114	93.4694	131.33	0	0	410.488	0.976
101	1	2007	1	1	0.102	3	1027.54	0.9558	45.8163	-0.0462243	2	-0.1148	74.2857	-1.38405	-1.39803	4.0813	1	0	-0.420498	79.3878	47.5909	0	1.6327	552.268	0.9638
101	1	2007	1	1	17.551	3	1252.04	-0.0561	84.7959	-0.540706	3	0.9944	36.7347	-2.1219	-2.35824	12.4131	3	0.0002	-0.242674	65.102	163.996	0	0	788.923	0.951
101	1	2007	1	1	7.3469	3	1046.39	0.2904	15.4082	-0.825162	2	-0.731	67.8571	-0.588162	-1.16576	12.3138	2	0.0007	-0.222074	91.6327	236.775	3	15.5102	579.828	1
101	1	2007	1	1	17.9592	3	1005.77	-0.9938	23.8776	-1.03194	2	-0.076	66.0204	-0.452575	-1.24611	26.032	3	0.0063	-0.122712	75.3061	399.654	3	30.6122	442.041	1
101	1	2007	1	1	18.2653	3	1012.31	-0.9749	26.9388	-1.01039	2	0.1925	72.7551	-0.523282	-1.3162	23.6314	3	0.0048	-0.128284	70.8163	336.985	3	35.9184	509.313	1
101	1	2007	1	1	0	4	1003.88	0.471	23.8776	-0.757953	2	-0.6492	59.6939	-0.577369	-0.952781	19.1069	1	0.0049	-0.0476086	71.2245	75.8122	3	35.7143	432.897	1
101	1	2007	1	1	0	3	1041.65	0.399	40	-0.670367	2	-0.5226	40	-0.768115	-1.2508	7.2766	3	0	-0.306848	90	71.0673	4	10	734.37	1
101	1	2007	1	1	0	4	1026.93	0.8445	18.1633	-0.76928	2	-0.3599	75	-0.599168	-1.07689	15.1542	1	0.0025	-0.151393	91.8367	157.365	3	10	550	1
101	1	2007	1	1	0	3	1041.65	0.399	40	-0.670367	2	-0.5226	40	-0.768115	-1.2508	7.2766	3	0	-0.306848	90	71.0673	4	10	734.37	1
101	1	2007	1	1	4.1837	4	1025	0.2922	27.6531	-0.801057	2	-0.6326	73.8775	-0.554799	-1.02975	18.0248	1	0.0035	-0.10038	67.1429	157.486	3	42.2449	500.4	1
101	1	2007	1	1	0	3	1229.02	0.7475	40	-0.170152	3	-0.6437	40	-0.622328	-2.28274	16.6754	2	0	-0.430098	90	162.411	0	0	474.342	1
101	1	2007	1	1	0	3	1023.32	0.4128	16.7347	-0.725942	2	-0.8163	72.1429	-0.643535	-1.09311	17.4822	2	0.0018	-0.174564	94.898	127.477	3	10	571.402	1
101	1	2007	1	1	2.6531	4	1019.88	0.005	32.9592	-0.806779	2	-0.7775	72.7551	-0.543704	-1.00995	20.2549	4	0.0038	-0.0804776	50.6122	148.142	4	63.6735	480.416	1
101	1	2007	1	1	0	3	1205.53	0.9335	85	-0.206773	3	-0.2383	40	-0.909003	-1.46765	15.0432	1	0	-0.626899	60	22.4999	1	10	735.391	0.9924
101	1	2007	1	1	0	1	1087.24	-0.9494	85	-0.43611	2	0.055	40	-1.14008	-1.49295	14.2475	3	0	-0.318265	70	45.0468	4	10	817.068	1
101	1	2007	1	1	20	3	960.895	-0.96	31.1224	-1.12556	2	-0.2099	75	-0.353588	-1.23182	24.3477	3	0.0076	-0.0312932	74.0816	397.483	3	31.8367	340.588	1
101	1	2007	1	1	0	1	1117.63	-0.9542	85	-0.364544	2	0.2873	40	-1.01019	-1.74152	10.5162	3	0	-0.312019	70	258.045	4	10	700	1
101	1	2007	1	1	0.102	3	1047.69	-0.8369	13.9796	-0.93107	2	-0.2005	31.3265	-0.537458	-1.23709	18.1254	2	0.0021	-0.201458	84.4898	333.005	4	5.102	531.507	1
101	1	2007	1	1	3.2653	3	1063.16	-0.8084	60	-0.472115	2	0.5577	75	-0.984069	-1.80909	17.5916	3	0.0031	-0.117362	71.6327	146.7	3	20	483.011	1
101	1	2007	1	1	15.6122	4	1027.74	0.0871	25	-0.817675	2	-0.7481	73.8775	-0.543704	-1.04254	18.1317	4	0.0033	-0.110345	76.5306	178.595	3	34.4898	511.566	1
101	1	2007	1	1	0	4	1011.11	0.4625	20	-0.706323	2	-0.7599	75	-0.646316	-1.05138	14.1261	1	0.0028	-0.13391	90	86.6887	3	10	534.603	1
101	1	2007	1	1	0	4	1019.66	0.4207	18.3673	-0.718326	2	-0.8033	72.1429	-0.646308	-1.08245	16.8655	1	0.002	-0.16477	93.2653	115.334	3	10	562.228	1
101	1	2007	1	1	0	4	1014.07	0.897	20.8163	-0.74067	2	-0.2835	75	-0.610266	-1.03329	15.2824	1	0.0034	-0.118633	87.551	105.291	3	13.2653	511.566	1
101	1	2007	1	1	6.1224	4	1019.26	-0.1218	31.3265	-0.816328	2	-0.8652	70.5102	-0.535385	-1.01138	20.8397	4	0.0037	-0.0802317	55.102	155.274	4	59.1837	480.937	1
101	1	2007	1	1	0.8163	4	1028.41	0.8737	19.6939	-0.781276	2	-0.3247	75	-0.585302	-1.06813	14.0293	1	0.0028	-0.140701	90.2041	162.631	3	10.6122	540.093	1
101	1	2007	1	1	0	4	1003.81	0.6879	19.6939	-0.708655	2	-0.5183	73.4694	-0.63316	-1.01099	13.5475	1	0.0037	-0.0952926	90.2041	61.2364	3	9.7959	496.488	1
101	1	2007	1	1	0	4	1012.04	0.7751	27.3469	-0.752989	2	-0.2762	75	-0.588636	-0.993424	17.9311	1	0.0044	-0.0826272	67.9592	93.9888	3	39.3878	471.699	1
101	1	2007	1	1	0	3	1217.49	0.6324	40	-0.186357	3	-0.7729	40	-0.582917	-2.25752	18.68	2	0	-0.389392	90	162.411	0	0	427.2	1
101	1	2007	1	1	0	4	1026.08	0.9026	19.1837	-0.771552	2	-0.3064	75	-0.593618	-1.06695	14.7995	1	0.0028	-0.141492	90.8163	153.488	3	10	540	1
101	1	2007	1	1	0	1	1248.12	-0.5288	25	-0.391014	3	-0.8147	40	-1.00588	-2.58905	9.1602	2	0	-0.304598	90	260.178	0	0	704.911	1
101	1	2007	1	1	0	4	1010.88	0.6737	20	-0.718674	2	-0.587	75	-0.63246	-1.04192	13.6603	1	0.0031	-0.126867	90	91.3418	3	10	523.45	1
101	1	2007	1	1	0	1	1209.79	-0.9429	85	-0.20262	3	0.1268	40	-1.02021	-1.52098	5.3563	2	0	-0.733288	60	235.145	1	20	862.67	0.9934
101	1	2007	1	1	0	1	1208.49	-0.9281	85	-0.175766	3	0.0984	40	-0.900431	-1.62196	7.2098	2	0	-0.721205	60	173.763	1	20	815.966	0.9924
101	1	2007	1	1	20.4082	3	1035.45	0.4602	22.551	-0.818103	2	-0.5265	75	-0.55759	-1.0836	12.0258	4	0.0029	-0.150654	84.898	203.272	3	25.3061	542.033	1
101	1	2007	1	1	0	1	1210.34	-0.8316	85	-0.222241	3	0.3168	40	-0.990392	-1.54751	3.9167	2	0	-0.744196	60	209.03	1	20	877.269	0.9975
101	1	2007	1	1	13.8776	4	1034.51	0.6129	21.7347	-0.808327	2	-0.4518	75	-0.565893	-1.08208	11.6127	1	0.0028	-0.150253	86.5306	194.031	3	20.4082	550	1
101	1	2007	1	1	0	4	1000.29	0.8977	21.2245	-0.722629	2	-0.3307	75	-0.61325	-0.971026	15.2354	1	0.0044	-0.0608331	86.3265	51.8809	3	14.898	457.056	1
101	1	2007	1	1	0	0	1071.22	0.7574	100	-0.477374	2	-0.4687	0	-0.099923	-1.87398	17.3656	0	0.008	-0.0248011	0	15.7025	0	0	0	0.5502
101	1	2007	1	1	0	3	1070.13	-0.6767	60	-0.483727	2	0.6375	75	-0.971026	-1.81232	17.3973	3	0.0029	-0.120819	70	141.492	3	20	496.588	1
101	1	2007	1	1	6.5306	1	1125.53	-0.7473	70.3061	-0.358598	3	0.4705	40	-0.833182	-1.86563	12.3518	3	0	-0.326332	70	176.873	4	6.7347	650	1
101	1	2007	1	1	7.3469	3	1061.83	-0.4238	60	-0.456609	2	0.8559	75	-0.943924	-1.84212	21.0497	3	0.0029	-0.0910939	73.6735	111.897	3	20	469.574	1
101	1	2007	1	1	4.3878	3	1037.39	-0.9684	23.1633	-0.531721	2	0.2415	68.2653	-0.773231	-0.79724	20.2088	1	0.0028	-0.160114	90	62.9806	0	0	432.666	1
101	1	2007	1	1	0	1	1251.15	0.1275	40	-0.12368	3	0.9894	75	-1.52135	-2.94294	16.7592	2	0	-0.440559	80	96.3919	0	0	559.017	0.9587
101	1	2007	1	1	0	3	1236.3	0.6821	20	-0.262474	3	0.7094	40	-1.9861	-2.66347	8.6833	2	0	-0.285294	90	98.7076	0	0	495.177	0.9306
101	1	2007	1	1	5	3	1138.61	0.2353	40	-0.122048	2	0.8924	75	-0.280271	-1.44142	7.4792	2	0.001	-0.211841	80	231.717	0	0	247.588	0.9873
101	1	2007	1	1	0	4	1222.96	0.9457	25	-0.0964363	3	0.2743	40	-1.21359	-2.57492	13.0868	2	0.0002	-0.237893	80	221.795	0	0	573.062	0.9903
101	1	2007	1	1	20	3	1217.43	-0.1294	85	-0.379943	3	0.9886	40	-2.14879	-2.57117	13.1734	3	0.0013	-0.206969	70	178.637	0	0	518.941	0.9026
101	1	2007	1	1	0	4	1021.4	0.4601	29.7959	-0.784724	2	-0.5026	75	-0.565891	-1.0173	17.7543	1	0.0039	-0.0923168	60.6122	136.353	3	49.1837	490	1
101	1	2007	1	1	11.0204	3	1056.9	-0.4046	60	-0.443274	2	0.8726	75	-0.939357	-1.85094	21.5903	3	0.003	-0.0804649	75.5102	103.701	3	20	456.18	1
101	1	2007	1	1	1.3265	4	1018.97	-0.9841	58.7755	-0.938345	3	0.1648	75	-0.997307	-1.13234	22.6992	4	0.0039	-0.0801544	56.3265	198.132	4	61.8367	500.1	0.9944
101	1	2007	1	1	11.0204	3	954.306	-0.6301	49.6939	-0.626731	2	0.7514	75	-0.941962	-1.63223	23.1433	3	0.0032	-0.0789359	65.5102	39.39	3	40	602.08	0.9985
101	1	2007	1	1	20	3	900.246	-0.9944	25	-1.19285	2	0.0341	75	-0.336362	-1.22139	19.8886	3	0.01	-0.0304082	70	219.375	3	40	316.228	1
101	1	2007	1	1	0	4	1189.3	0.2769	40	-0.110856	3	0.9513	75	-1.54499	-3.04903	14.8106	1	0	-0.370249	90	71.0569	4	20	404.969	0.975
101	1	2007	1	1	0	4	1174.24	0.2981	48.1633	-0.0617545	3	0.9264	64.3878	-1.91104	-2.73746	21.8382	1	0.0019	-0.148569	85.102	19.8804	4	17.551	290.689	0.9883
101	1	2007	1	1	15.102	3	1084.46	-0.4378	59.1837	-0.499984	2	0.8534	73.5714	-0.911039	-1.84802	17.9069	3	0.0013	-0.148884	77.1429	120.008	3	19.1837	536.004	1
101	1	2007	1	1	0.2041	4	896.498	0.0119	41.8367	-0.800057	2	-0.9526	41.4286	-0.737622	-1.28156	28.8417	3	0.0058	-0.0130638	79.5918	36.1582	0	2.0408	604.4	0.9867
101	1	2007	1	1	20	3	985.088	0.9189	28.9796	-0.224484	3	0.3803	75	-0.92157	-1.74255	15.393	3	0	-0.26247	74.6939	60.4258	3	20	85.44	0.8552
101	1	2007	1	1	5	3	1117.54	-0.2225	40	-0.167473	2	0.9606	75	-0.174811	-1.51621	13.2992	2	0.0046	-0.164211	80	294.796	0	0	182.483	0.8924
101	1	2007	1	1	0	1	1262.93	-0.2764	25	-0.37053	3	-0.9431	40	-1.52121	-2.6469	14.5837	2	0	-0.283705	80	238.522	0	0	748.131	1
101	1	2007	1	1	0	3	1150.65	0.7369	43.1633	-0.385217	2	-0.5855	52.8571	-0.470465	-1.96469	9.2705	3	0.0034	-0.17777	73.6735	57.9745	0	0	194.165	0.9643
101	1	2007	1	1	8.1633	3	1058.88	-0.6901	60	-0.453533	2	0.6902	75	-0.966226	-1.82899	19.1149	3	0.0031	-0.0996833	74.0816	127.438	3	20	465.296	1
101	1	2007	1	1	22.8571	3	1038.29	0.5342	22.6531	-0.82401	2	-0.5414	75	-0.560685	-1.10494	10.5157	4	0.0025	-0.170314	84.4898	219.911	3	27.1429	546.717	1
101	1	2007	1	1	0	3	1166.42	-0.154	40.6122	-0.113488	2	-0.9858	53.6735	-0.580859	-0.923792	14.7602	4	0.0027	-0.0705336	71.6327	372.683	4	48.9796	152.971	0.8628
101	1	2007	1	1	1.6327	3	1064.79	-0.8588	60	-0.481448	2	0.4563	75	-0.993022	-1.79914	17.2226	3	0.0031	-0.125295	70.8163	156.363	3	20	491.935	1
101	1	2007	1	1	0	3	1071.97	-0.7641	60	-0.492841	2	0.5451	75	-0.980098	-1.80239	16.0617	3	0.0029	-0.130728	70	151.393	3	20	505.668	1
101	1	2007	1	1	20	3	1088.72	-0.6817	58.3673	-0.464427	2	0.6568	72.1429	-0.871144	-1.88098	20.3654	3	0.0008	-0.187067	79.1837	108.27	3	18.3673	565.862	1
101	1	2007	1	1	5	3	1117.29	-0.1439	40	-0.0883282	2	0.9856	75	-0.160843	-1.61288	13.6597	2	0.0033	-0.138188	80	264.751	0	0	143.178	0.8455
101	1	2007	1	1	11.0204	3	1056.9	-0.4046	60	-0.443274	2	0.8726	75	-0.939357	-1.85094	21.5903	3	0.003	-0.0804649	75.5102	103.701	3	20	456.18	1
101	1	2007	1	1	0	3	1160.3	0.7986	40	-0.302973	3	-0.5669	75	-0.560692	-2.02618	11.5852	2	0.0021	-0.171249	80	94.3438	0	0	184.391	0.9556
101	1	2007	1	1	0	3	1210.96	0.1155	85	-0.231051	3	-0.0486	40	-0.964413	-1.55739	1.6287	1	0	-0.724637	60	136	1	14.2857	840.773	0.9924
101	1	2007	1	1	5	3	1167.15	0.9842	57.9592	-0.246405	3	0.1004	59.2857	-1.05201	-1.44235	24.2265	2	0	-0.568588	70	103.372	1	30	691.158	0.9964
101	1	2007	1	1	0	3	1097.31	-0.6419	10	-0.113566	2	0.756	20	-0.159357	-1.71653	20.063	2	0.0032	-0.0524097	100	190.771	0	0	70.7107	0.6854
101	1	2007	1	1	0	3	1052.77	-0.8392	20	-0.464319	2	-0.5322	20	-0.901527	-1.19235	14.5333	2	0	-0.28635	100	92.3168	0	0	720.902	1
101	1	2007	1	1	20	3	1029.28	-0.1571	25	-0.765353	2	0.9664	75	-0.862684	-1.48499	22.7356	3	0.0025	-0.079788	70	166.521	3	40	753.26	1
101	1	2007	1	1	0	4	1084.44	-0.9658	5	-0.386797	2	0.2502	0	-0.8351	-0.872291	17.0944	1	0	-0.301527	100	73.8997	0	0	572.451	0.9908
101	1	2007	1	1	0	3	1072.93	0.7513	25	-0.164783	2	-0.4585	40	-0.91071	-1.22773	19	3	0	-0.346814	80	14.349	0	0	472.652	1
101	1	2007	1	1	0	1	1206.01	-0.8858	85	-0.206088	3	0.3556	40	-0.95023	-1.59637	7.8581	2	0	-0.72439	60	225.595	1	20	851.645	0.9959
101	1	2007	1	1	0.2041	1	1130.44	-0.9678	66.3265	-0.241233	2	0.2426	35	-1.25951	-1.48327	10.9695	3	0	-0.524302	78.5714	248.179	4	8.1633	957.706	1
101	1	2007	1	1	0.3061	3	1204.89	0.8874	82.2449	-0.238266	3	-0.3558	42.1429	-1.02439	-1.49499	12.2609	1	0	-0.641009	60.6122	123.233	1	11.2245	766.094	0.9924
101	1	2007	1	1	3.4694	3	1139.07	-0.877	60.5102	-0.13189	3	-0.4645	75	-1.15711	-1.18517	12.5582	3	0	-0.503679	79.1837	304.783	3	20.8163	868.332	0.9883
101	1	2007	1	1	0	1	1207.27	-0.8798	85	-0.205398	3	0.391	40	-0.930145	-1.61056	6.5995	2	0	-0.730675	60	200.233	1	20	838.153	0.9985
101	1	2007	1	1	6.2245	3	1059.44	-0.2677	66.3265	-0.830477	2	0.6682	75	-0.735408	-1.38325	18.509	1	0.0021	-0.156876	70	246.614	0	3.2653	724.707	1
101	1	2007	1	1	0	1	1250.47	-0.6232	25	-0.390503	3	-0.738	40	-1.02088	-2.60361	8.3095	2	0	-0.314427	90	251.581	0	0	722.011	1
101	1	2007	1	1	3.4694	3	1110.06	-0.3265	30.5102	-0.0927289	2	0.9249	58.1633	-0.144542	-1.65572	15.3761	2	0.0036	-0.0980788	85.3061	225.595	0	1.4286	107.703	0.7721
101	1	2007	1	1	3.1633	1	1188.3	-0.9134	96.5306	-0.0549255	3	-0.3549	40	-1.1067	-1.48775	7.8798	2	0	-0.696629	66.3265	394.579	1	32.6531	912.14	0.9929
101	1	2007	1	1	22.8571	3	1029.35	-0.9003	20.7143	-0.973495	2	-0.3143	57.1429	-0.480896	-1.20896	20.6865	4	0.0042	-0.149906	81.4286	377.17	3	25.7143	475.079	1
101	1	2007	1	1	2.551	3	1199.55	0.867	62.0408	-0.194148	3	-0.4266	57.8571	-1.07532	-1.44696	13.5104	2	0	-0.594384	65.102	158.744	1	20.2041	720.069	1
101	1	2007	1	1	13.8776	4	1034.51	0.6129	21.7347	-0.808327	2	-0.4518	75	-0.565893	-1.08208	11.6127	1	0.0028	-0.150253	86.5306	194.031	3	20.4082	550	1
101	1	2007	1	1	0	1	1268.99	-0.0865	25	-0.316848	3	-0.979	40	-1.50246	-2.69065	9.641	2	0	-0.328415	80	250.873	0	0	722.496	1
101	1	2007	1	1	1.9388	3	1109.22	0.1048	19.7959	-0.171448	2	0.9899	75	-0.141457	-1.45574	12.6538	1	0.0052	-0.0994027	87.3469	250.734	0	8.5714	144.222	0.7919
101	1	2007	1	1	0	3	1096.94	-0.6229	10	-0.118729	2	0.7653	20	-0.145586	-1.70848	19.7246	2	0.0035	-0.0506987	100	184.916	0	0	67.082	0.6777
101	1	2007	1	1	0	4	1038.95	-0.7886	42.2449	-0.751593	3	0.5181	67.3469	-1.18087	-1.33071	21.8	4	0.0029	-0.15411	61.4286	244.321	4	49.5918	373.631	0.9939
101	1	2007	1	1	3.1633	3	1070.79	-0.9725	17.9592	-0.440899	2	-0.1147	48.6735	-0.73109	-0.765109	17.5305	1	0.0014	-0.210911	93.0612	131.606	0	0	481.041	1
101	1	2007	1	1	0.6122	3	1107.99	0.2345	11.8367	-0.153931	2	0.9646	75	-0.138546	-1.4265	13.8933	1	0.0051	-0.0780624	92.6531	224.345	0	8.5714	120.416	0.7603
101	1	2007	1	1	1.9388	3	1147.35	-0.5372	32.2449	-0.151507	3	-0.8017	45.9184	-1.09622	-0.993777	6.0456	2	0	-0.528386	82.6531	284.666	0	3.0612	770.779	0.9607
101	1	2007	1	1	0	3	1179.14	-0.047	40.7143	-0.183047	2	-0.9902	75	-0.691399	-1.25797	13.373	4	0.0019	-0.14	72.8571	454.964	4	45.7143	196.977	0.974
101	1	2007	1	1	0.102	3	1102.08	-0.4844	10.6122	-0.100993	2	0.8658	21.1224	-0.195176	-1.7313	20.9051	2	0.0026	-0.0674732	99.5918	211.676	0	0	80.6226	0.7328
101	1	2007	1	1	5	3	1093.15	-0.3415	26.2245	-0.211881	2	0.9241	75	-0.0684249	-1.57661	15.8152	4	0.0063	-0.0645118	43.2653	227.5	3	64.2857	76.1577	0.7216
101	1	2007	1	1	0.102	3	1102.08	-0.4844	10.6122	-0.100993	2	0.8658	21.1224	-0.195176	-1.7313	20.9051	2	0.0026	-0.0674732	99.5918	211.676	0	0	80.6226	0.7328
101	1	2007	1	1	4.898	3	1039.01	-0.9794	22.6531	-0.531218	2	0.1937	67.1429	-0.757629	-0.778198	19.9664	1	0.003	-0.156044	88.3673	82.4603	0	3.2653	421.901	1
101	1	2007	1	1	0	4	1214.05	0.1762	36.6327	-0.121343	3	0.9706	75	-1.55274	-3.08523	18.7849	1	0	-0.418405	87.7551	14.3445	4	15.5102	492.443	0.9674
101	1	2007	1	1	0	4	1096.96	-0.9769	5	-0.345821	2	0.2043	0	-0.839578	-0.882152	16.8296	2	0	-0.316793	100	108.16	0	0	604.152	0.9771
101	1	2007	1	1	6.8367	3	1061.23	-0.5862	64.4898	-0.846163	2	0.2343	75	-0.700054	-1.3565	17.0445	1	0.0019	-0.172086	70	253.757	0	4.898	690.29	1
101	1	2007	1	1	2.9592	3	1100.01	0.2841	18.8776	-0.179983	2	0.9534	75	-0.10904	-1.43352	17.5717	4	0.0054	-0.0581153	64.4898	230.237	3	41.4286	102.956	0.7374
101	1	2007	1	1	5	3	1061.99	0.0073	70	-0.81908	2	0.5506	75	-0.735408	-1.372	16.1724	1	0.0019	-0.170491	70	233.438	0	0	726.223	1
101	1	2007	1	1	0	3	1089.71	-0.4202	10	-0.145586	2	0.9058	20	-0.214839	-1.78224	23.1663	2	0.0028	-0.0389742	100	176.803	0	0	50	0.6675
101	1	2007	1	1	5	3	1092.19	-0.3343	26.8367	-0.206866	2	0.9266	75	-0.0653046	-1.58631	15.9846	4	0.0063	-0.0607959	44.898	220.007	3	61.4286	72.8011	0.7155
101	1	2007	1	1	1.6327	3	1102.52	-0.4522	20.102	-0.112233	2	0.8657	39.0816	-0.131513	-1.67899	17.1833	2	0.0039	-0.0702028	89.3878	198.226	0	5.7143	80.6226	0.7155
101	1	2007	1	1	6.2245	3	1059.44	-0.2677	66.3265	-0.830477	2	0.6682	75	-0.735408	-1.38325	18.509	1	0.0021	-0.156876	70	246.614	0	3.2653	724.707	1
101	1	2007	1	1	0	1	1247.09	-0.518	25	-0.206866	3	-0.8502	40	-0.812953	-2.62507	12.0653	2	0	-0.329049	90	328.679	0	0	538.516	1
101	1	2007	1	1	11.4286	3	1057.81	-0.9697	22.8571	-0.483003	2	-0.1622	75	-0.691514	-0.721174	16.8167	1	0.0031	-0.168306	72.8571	160.006	0	34.2857	433.244	1
101	1	2007	1	1	0	1	1109.36	-0.9916	85	-0.397834	2	-0.0347	40	-1.15969	-1.59138	12.1742	3	0	-0.379128	70	162.464	4	10	787.147	1
101	1	2007	1	1	3.6735	3	1109.67	0.0353	30.2041	-0.19004	2	0.9957	75	-0.14321	-1.48502	12.1429	2	0.0053	-0.116934	80.4082	276.252	0	8.5714	152.971	0.8144
101	1	2007	1	1	1.4286	3	1059.94	0.2269	56.5306	-0.800307	2	-0.7261	60.7143	-0.666327	-1.26166	12.8639	3	0	-0.268506	75.9184	200.368	4	21.4286	664.003	1
101	1	2007	1	1	4.898	3	1094.54	0.1928	24.6939	-0.225579	2	0.9707	75	-0.0839717	-1.47976	15.2067	4	0.006	-0.058309	41.2245	263.555	3	68.5714	90.5538	0.7389
101	1	2007	1	1	17.8571	1	1057.97	0.8757	27.1429	-0.177192	2	-0.4025	75	-1.12658	-0.771876	14.9686	4	0.0018	-0.130284	77.1429	109.717	3	42.8571	247.386	0.9046
101	1	2007	1	1	3.1633	3	1096.54	0.4754	19.4898	-0.141755	2	0.878	75	-0.120308	-1.36077	21.1726	4	0.0051	-0.0287368	62.0408	167.841	3	44.2857	64.0312	0.6522
101	1	2007	1	1	3.5714	3	1119.32	-0.3958	31.4286	-0.0927289	2	0.9156	59.2857	-0.256306	-1.74281	19.3343	2	0.0025	-0.114227	85.7143	229.357	0	0	125.3	0.8378
101	1	2007	1	1	3.7755	3	1120.65	-0.3748	32.6531	-0.0830696	2	0.9256	61.5306	-0.251382	-1.73289	19.0778	2	0.0024	-0.118028	84.898	237.701	0	0	130	0.8455
101	1	2007	1	1	2.9592	3	1117.4	-0.3775	27.7551	-0.0848571	2	0.9253	52.551	-0.242679	-1.73413	19.5025	2	0.0025	-0.108861	88.1633	236.772	0	0	120.831	0.8266
101	1	2007	1	1	1.7347	3	1105.15	-0.4565	20.102	-0.102456	2	0.863	39.0816	-0.140695	-1.67717	16.9273	2	0.0036	-0.077659	92.2449	206.866	0	1.4286	89.4427	0.7318
101	1	2007	1	1	0.8163	3	1107.23	-0.4097	14.898	-0.0964363	2	0.9094	28.9796	-0.21724	-1.73819	20.8658	2	0.0026	-0.0813864	96.7347	223.274	0	0	94.3398	0.767
101	1	2007	1	1	0.2041	3	1102.3	-0.6128	11.2245	-0.100492	2	0.7807	22.2449	-0.162464	-1.70496	19.129	2	0.003	-0.0661299	99.1837	203.454	0	0	84.8528	0.716
101	1	2008	1	1	0	4	1003.88	0.471	23.8775	-0.757953	2	-0.6492	59.6939	-0.577369	-0.952781	19.1069	1	0.0049	-0.0476086	71.2245	75.8123	3	35.7143	432.897	1
101	1	2008	1	1	5	3	1156.31	-0.8014	74.7959	-0.0815908	3	-0.5667	75	-1.24904	-1.20225	9.3769	1	0	-0.595392	59.7959	384.938	0	14.6939	910.824	0.9847
101	1	2008	1	1	0.3061	3	1110.31	0.228	11.5306	-0.145586	2	0.9659	75	-0.148389	-1.42429	13.1286	1	0.005	-0.0852272	97.9592	220.257	0	1.4286	127.279	0.771
101	1	2008	1	1	0	3	1246.11	0.1577	63.6735	-0.114214	3	-0.9799	60.7143	-0.689704	-2.44667	11.1604	2	0	-0.383063	66.3265	367.734	0	0	460.435	1
101	1	2008	1	1	0	3	1214.83	0.6201	40	-0.183692	3	-0.7827	40	-0.575232	-2.25257	18.9961	2	0	-0.380739	90	163.987	0	0	417.852	1
101	1	2008	1	1	0	3	1200.66	0.8301	40	-0.220604	3	-0.5418	40	-0.549538	-2.20213	22.005	2	0	-0.3539	90	92.4196	0	0	417.732	1
101	1	2008	1	1	0	3	1220.83	0.5592	40	-0.0883282	3	-0.8244	40	-0.590616	-2.31253	16.9107	2	0	-0.384636	90	260.37	0	0	412.311	1
101	1	2008	1	1	0	4	1014.5	0.2067	34.898	-0.784597	2	-0.6248	71.9388	-0.557914	-0.986353	21.3	4	0.0045	-0.065695	43.8775	116.341	4	71.6327	460.109	1
101	1	2008	1	1	0	3	1217.86	0.7247	40	-0.194161	3	-0.6715	40	-0.586338	-2.25024	19.2155	2	0	-0.394801	90	140.964	0	0	439.659	1
101	1	2008	1	1	0	3	1244.01	0.8428	53.0612	-0.115743	3	-0.5341	51.4286	-0.688471	-2.33953	11.7389	2	0	-0.494685	76.9388	207.107	0	0	540.833	1
101	1	2008	1	1	0	3	1240.45	0.702	45.7143	-0.160694	3	-0.7058	45	-0.660978	-2.33086	13.6197	2	0	-0.465172	84.2857	213.052	0	0	501.597	1
101	1	2008	1	1	0	3	1219.38	0.82	40	-0.18325	3	-0.538	40	-0.596735	-2.25186	19.4012	2	0	-0.403204	90	131.677	0	0	456.07	1
101	1	2008	1	1	0	3	1212.93	0.6843	40	-0.199225	3	-0.7218	40	-0.570432	-2.24018	19.6098	2	0	-0.379075	90	142.751	0	0	420.595	1
101	1	2008	1	1	0	0	1135.09	-0.7092	77.7551	-0.13189	3	-0.2512	0	-0.880279	-0.879882	2.6021	0	0	-0.305929	40.8163	231.717	0	0	659.47	0.976
101	1	2008	1	1	0	3	1054.98	-0.7018	33.2653	-0.308695	2	-0.71	62.6531	-0.664975	-0.735609	26.4972	4	0.0022	-0.0953905	45.7143	187.736	4	69.7959	456.07	0.9939
101	1	2008	1	1	0	3	1032.74	-0.5414	32.6531	-0.354108	2	-0.8391	75	-0.617489	-0.689123	26.6684	4	0.0029	-0.0433148	57.7551	157.294	4	53.2653	403.113	1
101	1	2009	1	1	12.9592	3	1053.74	0.2146	46.1224	-0.767132	2	0.7524	75	-0.806117	-1.40527	12.6196	3	0.002	-0.156087	70	202.313	3	21.2245	798.123	1
101	1	2008	1	1	0	3	1197.2	0.737	40	-0.22059	3	-0.6682	40	-0.528386	-2.19922	20.8375	2	0	-0.338246	90	122.46	0	0	383.275	1
101	1	2008	1	1	0	3	1182.52	0.7808	40	-0.232794	3	-0.6109	56.4286	-0.484554	-2.16217	18.2067	2	0	-0.295566	85.3061	126.744	0	0	339.558	1
101	1	2008	1	1	0.3061	3	1035.45	-0.4473	32.3469	-0.479679	2	-0.8876	70.4082	-0.570432	-0.616192	27.0439	4	0.0051	-0.0593236	45.3061	186.829	4	67.9592	341.76	1
101	1	2008	1	1	1.2245	3	1160.18	0.6391	53.9796	-0.26037	3	-0.7539	71.4286	-0.395811	-2.09757	16.0086	2	0.0017	-0.199466	76.5306	147.366	0	4.898	237.697	0.9929
101	1	2008	1	1	0	3	1028.38	-0.2891	31.6327	-0.386513	2	-0.9463	73.4694	-0.596735	-0.664962	26.9376	4	0.0035	-0.0343916	54.0816	146.951	4	56.9388	375.366	1
101	1	2008	1	1	0	3	1055.14	-0.672	33.2653	-0.306745	2	-0.7373	62.6531	-0.665126	-0.736201	26.481	4	0.0021	-0.0937113	45.7143	193.877	4	69.7959	454.533	0.9918
101	1	2008	1	1	0	3	1036.24	-0.4726	29.2857	-0.355236	2	-0.8764	75	-0.620397	-0.6915	26.5304	4	0.0029	-0.047959	55.5102	162.464	4	53.2653	403.113	0.9995
101	1	2008	1	1	5	1	1142.34	0.4939	95	-0.313676	2	-0.8484	75	-0.323437	-2.0397	13.1915	3	0.0034	-0.123667	70	112.534	3	20	162.788	0.9312
101	1	2008	1	1	0	1	1254.06	0.6502	40	-0.118729	3	0.7348	75	-1.32397	-2.97316	6.2076	2	0	-0.607942	80	174.284	0	0	671.863	0.95
101	1	2008	1	1	5.3061	1	1090.57	-0.9937	67.7551	-0.402979	2	0.0634	49.2857	-1.11848	-1.44558	12.252	3	0	-0.352835	75.3061	73.533	4	10	867.295	1
101	1	2008	1	1	0	3	1207.64	0.6556	40	-0.197071	3	-0.7516	40	-0.55479	-2.23025	19.8072	2	0	-0.362588	90	146.951	0	0	401.622	1
101	1	2008	1	1	0	4	1026.93	0.8445	18.1633	-0.76928	2	-0.3599	75	-0.599168	-1.07689	15.1542	1	0.0025	-0.151393	91.8367	157.365	3	10	550	1
101	1	2008	1	1	20.8163	3	1004.59	-0.983	28.8775	-1.03329	2	-0.1532	70.5102	-0.438434	-1.22719	26.5818	3	0.0063	-0.114251	76.5306	410.38	3	29.3878	430.116	1
101	1	2008	1	1	5	3	1161.27	-0.5788	74.3878	-0.0754905	3	-0.7847	75	-1.27968	-1.2012	6.7986	1	0	-0.631025	59.3878	376.413	0	14.0816	884.59	0.9847
101	1	2008	1	1	0	3	1246.02	-0.6016	19.5918	-0.154254	3	0.7209	39.1837	-1.01985	-2.5883	4.1977	2	0	-0.550004	88.1633	198.226	0	0	676.24	0.9322
101	1	2009	1	1	6.2245	3	1062.12	-0.4208	66.3265	-0.837491	2	0.4218	75	-0.714196	-1.36488	16.5238	1	0.002	-0.168807	70	247.776	0	3.2653	704.344	1
101	1	2008	1	1	4.898	3	1027.51	-0.964	24.5918	-0.545295	2	0.2611	73.4694	-0.776149	-0.8203	20.4095	1	0.0031	-0.141372	90.2041	37.12	0	0	434.166	1
101	1	2008	1	1	0	3	1186.92	0.6347	40	-0.191294	3	-0.7662	50.7143	-0.494942	-2.18774	16.8054	2	0	-0.296067	86.9388	170.654	0	0	332.415	1
101	1	2008	1	1	0	3	1258.44	0.9295	80	-0.0972918	3	-0.3099	75	-0.76863	-2.42862	6.0597	2	0	-0.551898	50	294.912	0	0	605.31	0.9995
101	1	2008	1	1	0	3	1212.93	0.6843	40	-0.199225	3	-0.7218	40	-0.570432	-2.24018	19.6098	2	0	-0.379075	90	142.751	0	0	420.595	1
101	1	2008	1	1	0	3	1222.67	0.5601	40	-0.151311	3	-0.8258	40	-0.600345	-2.28746	18.2756	2	0	-0.398116	90	203.202	0	0	433.82	1
101	1	2008	1	1	0	3	1223.19	0.1384	40	-0.0492955	3	-0.9874	40	-0.604063	-2.39741	16.1203	2	0	-0.318278	90	347.097	0	0	370.135	1
101	1	2008	1	1	0	1	1255.53	0.7105	40	-0.113566	3	0.671	75	-1.31943	-2.96359	5.8307	2	0	-0.599677	80	179.022	0	0	684.105	0.95
101	1	2008	1	1	0	1	1253.78	-0.7643	25	-0.389748	3	-0.515	40	-1.05138	-2.63294	6.9114	2	0	-0.33456	90	238.35	0	0	756.637	1
101	1	2007	1	1	0	3	1261.3	-0.1089	80	-0.0575883	3	0.901	75	-0.855846	-2.52295	3.3242	2	0	-0.551083	50	255.329	0	0	650	0.9791
101	1	2008	1	1	0	3	1252.01	0.4956	76.7347	-0.121702	3	-0.8458	72.1429	-0.710624	-2.39643	10.6207	2	0	-0.48398	53.2653	283.536	0	0	524.69	1
101	1	2008	1	1	0	3	1256.87	-0.3728	75	-0.0871919	3	-0.8665	71.4286	-0.787459	-2.5372	5.7583	2	0	-0.416269	54.0816	307.396	0	0	545.894	1
101	1	2008	1	1	5	1	1175.09	-0.9298	80	-0.159364	3	0.35	40	-1.27753	-1.37757	5.7605	2	0	-0.735151	70	465.3	1	40	903.383	0.9878
101	1	2008	1	1	0	0	1245.68	-0.4703	53.0612	-0.12246	3	0.8692	16.3265	-1.02103	-2.60808	5.6346	0	0	-0.590062	36.7347	177.768	0	0	705.762	0.9419
101	1	2008	1	1	0	1	1255.53	0.7105	40	-0.113566	3	0.671	75	-1.31943	-2.96359	5.8307	2	0	-0.599677	80	179.022	0	0	684.105	0.95
101	1	2008	1	1	0	3	1237.06	0.8794	40	-0.102456	3	-0.4733	40	-0.674457	-2.31095	15.3168	2	0	-0.475243	90	176.052	0	0	520.865	1
101	1	2008	1	1	0	4	1091.07	-0.9955	5	-0.35713	2	0.0562	0	-0.892184	-0.930426	17.7197	1	0	-0.331053	100	73.5081	0	0	622.656	0.9857
101	1	2008	1	1	0	1	1250.74	-0.3404	25	-0.370665	3	-0.8809	40	-1.00025	-2.61007	7.9967	2	0	-0.326925	90	273.195	0	0	703.278	1
101	1	2008	1	1	0	1	1260.66	0.6036	55.9184	-0.161536	3	-0.758	48.9796	-1.26795	-2.8237	3.8645	2	0	-0.460535	52.2449	243.753	0	0	807.775	0.9505
101	1	2008	1	1	0	3	997.71	0.3785	17.7551	-0.756581	2	-0.7761	39.1837	-0.576998	-0.932144	18.0991	2	0.0051	-0.0300263	84.0816	61.9494	0	17.9592	414.367	1
101	1	2008	1	1	0	3	1170.97	0.6176	40	-0.184645	3	-0.7732	75	-0.427073	-2.16954	15.9751	2	0.0007	-0.220331	80	156.506	0	0	258.07	1
101	1	2008	1	1	0	3	1243.85	0.9002	53.8775	-0.0361131	3	-0.4288	52.1429	-0.738507	-2.34657	11.1572	2	0	-0.487852	76.1225	211.54	0	0	510.098	0.9964
101	1	2008	1	1	0	3	1134.81	-0.9799	10	-0.20172	3	-0.1328	58.1633	-0.994983	-0.997054	6.5042	2	0	-0.433568	100	266.726	0	0	768.505	0.976
101	1	2008	1	1	9.5918	1	1183.06	-0.7465	73.8775	-0.174952	3	-0.5781	40	-1.25415	-1.34093	4.0616	2	0	-0.697756	70	368.229	1	36.9388	811.234	0.9862
101	1	2008	1	1	0	0	1135.64	-0.5469	70.2041	-0.123271	3	-0.2353	0	-0.910435	-0.892184	1.3476	0	0	-0.336738	28.5714	226.48	0	0	688.84	0.976
101	1	2008	1	1	4.7959	3	1152.4	-0.4345	81.7347	-0.0728234	3	-0.8128	75	-1.15991	-1.06231	4.349	3	0	-0.595578	71.2245	302.116	3	28.7755	835.464	0.9827
101	1	2008	1	1	0	3	1226.58	0.6334	40	-0.177006	3	-0.7718	40	-0.611058	-2.28482	17.1808	2	0	-0.416191	90	180.749	0	0	453.1	1
101	1	2008	1	1	0	3	1202.24	0.7581	40	-0.21963	3	-0.6391	40	-0.544419	-2.20921	21.454	2	0	-0.353374	90	115.734	0	0	402.616	1
101	1	2008	1	1	0	4	1012.72	0.8664	25.3061	-0.749728	2	-0.2277	75	-0.593942	-1.00339	16.6538	1	0.0042	-0.0915804	74.0816	96.129	3	31.2245	481.664	1
101	1	2008	1	1	0	3	1217.23	0.8772	40	-0.131894	3	-0.4718	40	-0.635604	-2.25508	21.2842	2	0	-0.427659	90	122.053	0	0	461.736	1
101	1	2008	1	1	0	4	1081.36	-0.9937	5	-0.377827	2	0.0475	0	-0.892072	-0.926333	17.8181	2	0	-0.300697	100	45.0468	0	0	602.08	0.9969
101	1	2009	1	1	0	4	1009.98	0.9449	23.2653	-0.740265	2	-0.2055	75	-0.602403	-1.00264	16.2054	1	0.0041	-0.0923158	80.2041	86.5409	3	23.0612	482.597	1
101	1	2008	1	1	0	4	1074.82	-0.9896	5	-0.388835	2	0.0263	0	-0.895819	-0.92725	18.4155	2	0	-0.280354	100	31.8175	0	0	590.762	1
101	1	2008	1	1	0	3	1215.45	0.7023	40	-0.197676	3	-0.6994	40	-0.578353	-2.24519	19.4841	2	0	-0.387023	90	141.558	0	0	430.116	1
101	1	2008	1	1	0	3	1212.87	0.7304	40	-0.202635	3	-0.6658	40	-0.572357	-2.23656	20.0645	2	0	-0.381016	90	131.677	0	0	427.2	1
101	1	2008	1	1	0	3	1157.45	0.6385	41.4286	-0.340807	3	-0.7568	65	-0.420942	-2.0581	12.7575	2	0.0006	-0.214927	77.1429	32.4002	0	0	308.058	1
101	1	2008	1	1	0	3	1219.57	0.6135	40	-0.179404	3	-0.7883	40	-0.589315	-2.26621	18.3368	2	0	-0.394071	90	172.27	0	0	430.813	1
101	1	2008	1	1	0	3	1226.91	0.6681	40	-0.179738	3	-0.7373	40	-0.612529	-2.28118	16.9995	2	0	-0.41974	90	170.794	0	0	458.803	1
101	1	2008	1	1	0	3	1234.75	0.7834	40	-0.151638	3	-0.6042	40	-0.644354	-2.30161	15.0017	2	0	-0.451628	90	175.766	0	0	496.488	1
101	1	2008	1	1	0	3	1238.64	0.6711	41.6326	-0.16455	3	-0.7365	41.4286	-0.653287	-2.32581	14.3642	2	0	-0.456362	88.3674	211.841	0	0	492.443	1
101	1	2008	1	1	0	3	1203.95	0.8106	40	-0.216354	3	-0.5691	40	-0.55506	-2.21072	21.7543	2	0	-0.360909	90	102.178	0	0	419.762	1
101	1	2008	1	1	0	3	1167.78	0.7993	40	-0.26152	3	-0.5433	75	-0.42684	-2.11187	14.7036	2	0.0004	-0.239385	80	131.561	0	0	284.429	1
101	1	2007	1	1	2.449	1	1082.16	-0.9808	77.0408	-0.443274	2	0.1458	44.2857	-1.09212	-1.44851	11.6936	3	0	-0.314631	72.449	45.4837	4	10	844.334	1
101	1	2008	1	1	4.898	3	1096.31	-0.9797	24.898	-0.345387	2	-0.1692	33.4694	-1.09835	-1.37331	12.5999	2	0	-0.425667	97.551	153.931	0	2.449	921.303	1
101	1	2008	1	1	3.7755	3	1116.6	-0.3555	32.6531	-0.0633058	2	0.9185	61.5306	-0.175766	-1.6606	15.614	2	0.0026	-0.114065	84.898	246.765	0	0	130	0.8144
101	1	2008	1	1	4.1837	1	1172.07	-0.9754	66.9388	-0.073533	3	-0.1612	33.4694	-1.1612	-1.4899	8.946	2	0	-0.644115	58.5714	479.127	1	33.4694	970.979	0.9929
101	1	2008	1	1	5	3	1188.8	0.7648	40	-0.145586	3	-0.6367	75	-1.1353	-1.38614	17.1492	2	0	-0.540733	70	205.735	1	30	667.083	1
101	1	2008	1	1	16.7347	1	1080.83	0.6359	23.3673	-0.159357	2	-0.7634	70.5102	-1.21214	-0.830477	13.3996	4	0.0008	-0.210005	81.6326	155.133	3	33.4694	320.156	0.9918
101	1	2008	1	1	0.7143	4	1132.85	-0.9104	16.4286	-0.157464	3	-0.4056	75	-1.07856	-1.11107	12.5942	1	0	-0.488766	95.7143	256.306	0	4.2857	823.772	0.9857
101	1	2008	1	1	0	3	1240.8	-0.7232	20	-0.123271	3	0.6793	40	-1.078	-2.64267	6.4005	2	0	-0.580667	90	149.96	0	0	721.803	0.9393
101	1	2008	1	1	5.7143	3	1059.21	-0.882	60	-0.474755	2	0.3796	75	-1.00204	-1.79725	18.9351	3	0.0031	-0.116615	72.8571	161.154	3	20	483.322	1
101	1	2008	1	1	0	1	1201.37	-0.9539	85	-0.191181	3	0.2298	40	-0.951048	-1.60452	10.8189	2	0	-0.696701	60	253.757	1	20	844.038	0.9929
101	1	2008	1	1	0.4082	3	1105	-0.585	12.449	-0.0916541	2	0.8019	24.4898	-0.171155	-1.70329	19.0516	2	0.0028	-0.0741238	98.3674	212.822	0	0	92.1954	0.7379
101	1	2008	1	1	13.4694	3	1095	-0.9981	37.2449	-0.372146	2	-0.0159	62.3469	-1.11783	-1.42007	12.5078	2	0	-0.386513	85.3061	108.16	1	9.3878	902.496	1
101	1	2008	1	1	1.8367	1	1189.88	-0.8164	83.1633	-0.184916	3	0.5446	40	-0.862318	-1.69053	12.1675	2	0	-0.637675	63.6735	247.072	1	27.3469	751.864	1
101	1	2008	1	1	3.6735	3	1100.37	-0.9244	32.0408	-0.214693	2	0.3503	60.4082	-0.306582	-1.85701	22.5132	2	0.0028	-0.0892721	85.3061	104.874	0	0	139.284	0.8577
101	1	2008	1	1	3.6735	3	1087.63	-0.9083	32.0408	-0.242678	2	0.3575	60.4082	-0.29222	-1.88777	22.032	2	0.0029	-0.0654217	85.3061	86.0987	0	0	121.655	0.8281
101	1	2008	1	1	1.6327	3	1144.53	-0.0568	32.0408	-0.252572	2	-0.99	26.0204	-0.336589	-2.22742	17.1455	3	0.0033	-0.110845	83.6735	146.56	0	12.6531	116.619	0.9847
101	1	2008	1	1	5.3061	3	1193.66	0.9231	81.8367	-0.165423	3	0.2558	51.0204	-0.840117	-1.38065	12.8506	1	0	-0.529842	60	72.1501	1	21.4286	645.136	0.9924
101	1	2008	1	1	0	3	1252.5	0.5953	77.551	-0.12368	3	-0.7729	72.8571	-0.713599	-2.39276	10.4737	2	0	-0.49532	52.449	275.305	0	0	536.004	1
101	1	2008	1	1	5	1	1146.57	0.5662	95	-0.275305	2	-0.7908	75	-0.340477	-2.08072	14.2271	3	0.0029	-0.13435	70	94.2418	3	20	170	0.9516
101	1	2008	1	1	0	3	1169.23	0.8232	40	-0.260946	3	-0.5137	75	-0.434617	-2.11662	14.6112	2	0.0002	-0.247324	80	126.573	0	0	294.109	1
101	1	2008	1	1	0	1	1090.24	-0.9934	85	-0.502585	2	-0.0582	40	-1.06911	-1.6918	12.2751	3	0.0001	-0.249119	70	200.076	4	10	639.766	1
101	1	2008	1	1	0	1	1255.25	-0.331	25	-0.201229	3	-0.9104	40	-0.899106	-2.68354	2.4626	2	0	-0.405423	90	244.116	0	0	629.682	1
101	1	2009	1	1	0	3	1099.62	-0.6241	10	-0.109533	2	0.7687	20	-0.153931	-1.70669	19.3622	2	0.0033	-0.0583089	100	194.148	0	0	76.1577	0.6961
101	1	2008	1	1	0	3	1206.26	0.9579	85	-0.251368	3	-0.1601	40	-0.975108	-1.50773	12.6273	1	0	-0.670612	60	84.349	1	10	766.877	0.9924
101	1	2008	1	1	0	3	1095.58	-0.4465	10	-0.144551	2	0.889	20	-0.232284	-1.7891	22.8878	2	0.0029	-0.053192	100	184.138	0	0	63.2456	0.7037
101	1	2008	1	1	0	3	1257.08	-0.0814	80	-0.0735081	3	-0.9778	75	-0.757953	-2.48853	7.0193	2	0	-0.433119	50	335.071	0	0	530.848	1
101	1	2008	1	1	0	3	1210.4	0.7127	40	-0.205324	3	-0.6891	40	-0.564351	-2.23152	20.1671	2	0	-0.373332	90	132.96	0	0	417.612	1
101	1	2008	1	1	0	3	1212.87	0.7304	40	-0.202635	3	-0.6658	40	-0.572357	-2.23656	20.0645	2	0	-0.381016	90	131.677	0	0	427.2	1
101	1	2008	1	1	0	1	1205.04	-0.9837	85	-0.171155	3	-0.0625	40	-1.01038	-1.54133	8.9172	2	0	-0.733944	60	261.52	1	20	898.053	0.9929
101	1	2008	1	1	0	1	1243.13	-0.1836	25	-0.365503	3	-0.9705	40	-0.956082	-2.5811	11.4891	2	0	-0.304668	90	305.689	0	0	655.134	1
101	1	2008	1	1	0	3	1210.4	0.7127	40	-0.205324	3	-0.6891	40	-0.564351	-2.23152	20.1671	2	0	-0.373332	90	132.96	0	0	417.612	1
101	1	2008	1	1	2.449	1	1088.28	-0.9856	77.0408	-0.416404	2	0.1153	44.2857	-1.11624	-1.45358	12.2121	3	0	-0.338958	72.449	60.1309	4	10	854.4	1
101	1	2008	1	1	0	3	1212.93	0.6843	40	-0.199225	3	-0.7218	40	-0.570432	-2.24018	19.6098	2	0	-0.379075	90	142.751	0	0	420.595	1
101	1	2008	1	1	0	3	1214.83	0.6201	40	-0.183692	3	-0.7827	40	-0.575232	-2.25257	18.9961	2	0	-0.380739	90	163.987	0	0	417.852	1
101	1	2008	1	1	12.9592	3	1161.71	-0.1947	40	-0.162462	3	0.9727	40	-0.390993	-1.62062	6.6282	3	0	-0.313396	74.6939	246.765	0	0	326.497	0.9811
101	1	2008	1	1	0	1	1098.55	-0.9624	85	-0.40049	2	-0.0428	40	-1.18538	-1.51225	11.9769	3	0	-0.359004	70	92.7289	4	10	827.647	1
101	1	2008	1	1	20	3	1053.51	-0.9121	60	-0.316848	2	-0.3775	75	-0.712244	-2.07771	24.0025	3	0.0032	-0.0593814	80	117.355	3	20	325.269	1
101	1	2008	1	1	4.4898	3	1186.28	0.9916	44.5918	-0.229114	3	0.0071	71.4286	-1.05982	-1.45854	25.0281	2	0	-0.588636	68.9796	121.385	1	27.9592	712.811	0.9959
101	1	2008	1	1	0	3	1166.44	-0.1363	50.8163	-0.171155	2	-0.9845	64.898	-0.600063	-1.04976	11.2393	4	0.0025	-0.0806262	65.5102	380.647	4	65.3061	240.832	0.9577
101	1	2008	1	1	0	4	1202.08	-0.4507	60	-0.282299	3	-0.8886	75	-0.750328	-2.56608	25.547	4	0.0011	-0.199288	50	245.953	4	70	451.774	1
101	1	2008	1	1	0	3	1151.18	0.4418	54.7959	-0.0871919	2	-0.8569	75	-0.570409	-1.24438	14.3233	4	0.0026	-0.0194798	63.6735	394.579	4	70.2041	237.697	0.9398
101	1	2008	1	1	0	3	1155.28	0.0705	66.1225	-0.162462	2	-0.963	65.8163	-0.587119	-1.21709	12.0883	4	0.0026	-0.0304082	52.6531	487.093	4	70.2041	254.951	0.9648
101	1	2008	1	1	0	3	1215.22	0.7549	40	-0.198017	3	-0.6344	40	-0.580424	-2.24163	19.8179	2	0	-0.388548	90	131.039	0	0	436.807	1
101	1	2008	1	1	0	3	1166.73	0.598	37.1429	-0.0617546	2	-0.7955	75	-0.595665	-1.29865	12.2467	2	0.0024	-0.0729342	83.0612	359.016	0	0	199.249	0.9465
101	1	2008	1	1	0	3	1181.2	-0.1653	10	-0.0454836	2	-0.9672	39.0816	-0.651126	-0.956238	8.3237	2	0.0034	-0.140686	90	302.143	0	0	220.907	0.9597
101	1	2008	1	1	20	3	1142.73	-0.909	40	-0.295689	3	-0.3977	40	-0.521832	-1.78056	14.1663	3	0	-0.269157	70	87.207	0	0	364.966	0.9949
101	1	2009	1	1	5	3	1063.3	-0.5064	70	-0.834082	2	0.0988	75	-0.692982	-1.33521	13.2647	1	0.0015	-0.194263	70	238.522	0	0	686.003	1
101	1	2008	1	1	0	3	1182.49	-0.1564	10	-0.0373736	2	-0.9064	44.6939	-0.661055	-0.962337	6.9123	2	0.0035	-0.150343	90	292.216	0	0	230.868	0.9714
101	1	2008	1	1	0	3	1179.9	-0.1122	10	-0.052758	2	-0.9814	32.3469	-0.641691	-0.942227	9.3291	2	0.0034	-0.131606	90	311.249	0	0	210.238	0.9408
101	1	2008	1	1	0	3	1246.58	0.3802	63.6735	-0.120811	3	-0.9208	60.7143	-0.682939	-2.39435	12.0146	2	0	-0.442051	66.3265	300.449	0	0	482.597	1
101	1	2008	1	1	4.0816	1	1080.53	-0.9945	58.4694	-0.444288	2	0.07	43.0612	-1.07217	-1.4272	11.9975	3	0	-0.319519	80.2041	62.2799	4	7.9592	860.232	1
101	1	2008	1	1	0	1	1195.44	-0.9656	87.7551	-0.0943333	3	-0.162	40	-1.07317	-1.5023	9.2772	2	0	-0.713387	60	344.663	1	20	900.278	0.9929
101	1	2008	1	1	0	3	1085.88	-0.459	10	-0.162464	2	0.8842	20	-0.21666	-1.802	23.729	2	0.0029	-0.0316082	100	163.016	0	0	41.2311	0.6507
101	1	2008	1	1	0	1	1119.4	-0.9522	85	-0.355236	2	0.295	40	-1.00826	-1.74396	10.5689	3	0	-0.318752	70	261.542	4	10	706.045	1
101	1	2009	1	1	5	3	1063.08	-0.5222	70	-0.833182	2	0.0785	75	-0.685918	-1.32533	12.6348	1	0.0013	-0.202657	70	236.205	0	0	679.412	1
101	1	2007	1	1	0	3	1099.02	-0.399	10	-0.126871	2	0.9156	20	-0.226206	-1.76932	22.0841	2	0.0028	-0.0607959	100	197.918	0	0	72.111	0.72
101	1	2009	1	1	0	3	1224.7	0.7494	40	-0.179415	3	-0.6393	40	-0.608352	-2.26903	17.7587	2	0	-0.416271	90	151.454	0	0	461.736	1
101	1	2009	1	1	5.9184	3	1058.2	-0.7146	67.2449	-0.863071	2	0.1752	75	-0.664699	-1.33018	14.1657	1	0.0016	-0.186228	70	265.505	0	2.449	656.049	1
101	1	2009	1	1	0	1	1237.37	-0.2721	30.7143	-0.398613	3	-0.9546	45.7143	-0.961954	-2.54582	13.3811	2	0	-0.272423	83.4694	292.733	0	11.4286	654.599	1
101	1	2009	1	1	9.898	3	1056.51	-0.6924	55.3061	-0.866021	2	0.2742	75	-0.685912	-1.35974	19.7744	1	0.0021	-0.161194	70	272.26	0	13.0612	674.759	1
101	1	2009	1	1	33.0612	1	920	-0.6663	50.2041	-1.09403	2	-0.7304	75	-0.671269	-0.842254	21.7819	4	0.0027	-0.0568193	70	141.481	3	26.1224	297.321	0.9709
101	1	2009	1	1	21.2245	1	948.528	-0.6702	35.6122	-1.03836	2	-0.7389	58.5714	-0.73501	-0.895149	23.325	4	0.0027	-0.0142082	84.0816	142.214	3	21.2245	351.141	0.9822
101	1	2009	1	1	0	3	1073.57	-0.1048	10	-0.760521	3	-0.9901	20	-1.14241	-1.23324	8.4275	2	0	-0.358867	90	229.114	0	0	626.498	0.9939
101	1	2009	1	1	5	3	1066.12	-0.2454	6.0204	-0.549538	3	0.9625	35.9184	-1.32173	-1.50761	11.9513	3	0	-0.260804	90	257.258	0	2.0408	445.533	0.9939
101	1	2009	1	1	5	3	1064.52	-0.3583	70	-0.824131	2	0.1011	75	-0.70006	-1.33375	12.9319	1	0.0014	-0.199535	70	228.895	0	0	693.542	1
101	1	2009	1	1	13.2653	3	1041.47	-0.8789	45.2041	-0.922872	2	0.4447	75	-0.622274	-1.34186	20.9151	3	0.0024	-0.155132	70	308.67	3	22.0408	609.59	1
101	1	2009	1	1	0	3	1117.01	-0.2693	5	-0.322634	2	-0.9519	0	-0.721382	-2.37263	18.7307	3	0.0027	-0.0147468	94.898	93.1173	0	0	382.884	0.9816
101	1	2009	1	1	4.0816	1	1151.66	0.5722	85	-0.273848	2	-0.7866	74.2857	-0.364625	-2.07976	14.111	3	0.0026	-0.162518	71.6327	130.163	3	16.3265	199.249	0.9694
101	1	2009	1	1	1.7347	3	1036.2	-0.9868	11.7347	-0.961037	2	-0.0892	29.4898	-0.516213	-1.24471	23.1266	2	0.0035	-0.18172	86.1225	362.333	0	4.6939	509.313	1
101	1	2009	1	1	1.8367	3	1058.84	-0.0204	52.2449	-0.830236	2	-0.6821	58.5714	-0.637332	-1.25618	5.8703	3	0	-0.258064	80.2041	230.466	4	11.4286	634.114	1
101	1	2009	1	1	0	3	1050.64	0.7243	46.7347	-0.740332	2	-0.3053	47.8571	-0.712455	-1.25499	14.953	3	0	-0.294718	83.2653	140.527	4	21.2245	707.107	1
101	1	2009	1	1	0	3	1209.37	0.8156	40	-0.205362	3	-0.5524	40	-0.568939	-2.22443	21.0494	2	0	-0.375038	90	111.23	0	0	431.741	1
101	1	2009	1	1	16.7347	3	1138.06	-0.9674	47.3469	-0.331651	3	0.2157	40	-0.820239	-1.84629	12.4023	3	0	-0.391014	70	209.395	0	1.6327	642.806	0.998
101	1	2009	1	1	0	3	1251.37	0.9036	77.551	-0.0418447	3	-0.4199	72.8571	-0.763474	-2.38807	7.8961	2	0	-0.535717	52.449	249.037	0	0	560.089	0.9903
101	1	2009	1	1	0	3	1038.34	0.4522	40	-0.650993	2	-0.6711	40	-0.760521	-1.21033	6.7719	3	0	-0.282295	90	60.8701	4	10	697.209	1
101	1	2007	1	1	9.5918	3	1056	-0.5489	56.2245	-0.850207	2	0.6764	75	-0.721266	-1.38614	21.4225	1	0.0022	-0.146575	70	262.793	0	12.2449	709.366	1
101	1	2009	1	1	4.4898	1	1111.06	-0.7751	74.898	-0.398738	2	0.6015	40	-0.95362	-1.7975	11.6569	3	0	-0.26171	70	199.958	4	7.7551	646.606	1
101	1	2009	1	1	20	3	1043.4	0.4805	24.898	-0.73525	2	0.8366	73.8775	-0.855619	-1.43237	15.0071	3	0.002	-0.1403	70.2041	173.773	3	39.3878	800.562	1
101	1	2009	1	1	0	3	1229.73	0.5807	40	-0.156473	3	-0.8106	40	-0.622197	-2.30595	17.0914	2	0	-0.420471	90	211.039	0	0	456.18	1
101	1	2009	1	1	5.9184	3	1061.59	-0.2111	67.2449	-0.82897	2	0.567	75	-0.728337	-1.37335	17.1398	1	0.002	-0.165413	70	242.473	0	2.449	718.401	1
101	1	2009	1	1	0	3	1003.41	-0.6424	6.7347	-0.595365	2	-0.7584	6.9388	-0.737933	-0.99428	16.1421	2	0.0031	-0.08086	100	25.1562	0	0	514.782	1
101	1	2009	1	1	11.4286	3	1031.07	-0.9693	15	-0.972056	2	-0.1511	41.4286	-0.495	-1.22817	21.8866	2	0.004	-0.164923	84.2857	375.204	0	14.2857	488.365	1
101	1	2009	1	1	15.9184	3	1125.16	-0.9379	49.1837	-0.377879	3	0.2184	40	-0.802491	-1.8887	11.4119	3	0	-0.328165	70	161.259	0	2.0408	620	0.999
101	1	2009	1	1	4.898	1	1140.47	-0.8363	73.9796	-0.295961	3	0.4143	40	-0.860228	-1.80953	13.482	3	0	-0.40211	70	242.82	4	7.551	682.642	1
101	1	2009	1	1	0	1	1100.65	-0.9635	85	-0.398738	2	-0.0893	40	-1.19478	-1.5241	11.1081	3	0	-0.364353	70	103.91	4	10	822.922	1
101	1	2009	1	1	4.5918	3	1151.79	-0.4924	78.4694	-0.0824649	3	-0.812	75	-1.15121	-1.05442	4.6351	3	0	-0.587845	72.449	301.185	3	27.551	828.07	0.9801
101	1	2009	1	1	0	3	1183.7	0.74	40	-0.197974	3	-0.6589	75	-0.639837	-2.14019	14.3584	2	0.0002	-0.250392	80	158.934	0	0	270	0.9975
101	1	2007	1	1	7.6531	4	1022.47	-0.0063	29.2857	-0.813445	2	-0.7974	71.6327	-0.540935	-1.02127	19.9775	4	0.0036	-0.0902055	61.8367	160.876	3	50.8163	490.918	1
101	1	2007	1	1	0	1	1106.48	-0.9564	85	-0.35664	2	0.1648	40	-1.20499	-1.5015	11.3886	3	0	-0.403599	70	131.89	4	10	863.134	1
101	1	2009	1	1	0	1	1110.11	-0.9558	85	-0.347696	2	0.0974	40	-1.21654	-1.51598	12.1914	3	0	-0.418154	70	151.308	4	10	863.308	1
101	1	2009	1	1	0	3	1214.5	0.8189	40	-0.194273	3	-0.5406	40	-0.582831	-2.23814	20.3264	2	0	-0.389142	90	121.126	0	0	443.847	1
101	1	2009	1	1	3.5714	1	1187.75	-0.8999	95.3061	-0.0575883	3	-0.4063	40	-1.11664	-1.47841	7.7812	2	0	-0.702419	67.1429	400.49	1	34.2857	906.035	0.9918
101	1	2009	1	1	0	3	1174.5	0.778	40	-0.26113	3	-0.5774	75	-0.565502	-2.10884	11.6642	2	0	-0.280777	80	106.618	0	0	294.279	1
101	1	2009	1	1	0	4	1245.26	0.9276	24.5918	-0.187421	3	-0.3601	40	-0.975188	-2.50208	6.0272	2	0	-0.440005	80.8163	184.645	0	0	577.062	0.9301
101	1	2009	1	1	0	3	1247.22	0.2066	30.8163	-0.194453	3	-0.0308	26.9388	-1.03484	-2.54804	2.6289	2	0	-0.451431	57.7551	225.429	0	0	615.873	0.9301
101	1	2007	1	1	9.898	3	1054.82	-0.7706	55.3061	-0.874867	2	0.2644	75	-0.67177	-1.35163	19.3435	1	0.002	-0.164036	70	278.923	0	13.0612	660.682	1
101	1	2009	1	1	0	4	1207.12	0.1902	40	-0.165344	3	0.9806	75	-1.48959	-3.07857	19.5045	1	0	-0.424961	90	105.039	4	20	458.803	0.9786
101	1	2009	1	1	2.3469	1	1195.68	-0.626	82.6531	-0.101977	3	0.7533	40	-0.810166	-1.63037	15.6574	2	0	-0.636311	64.6939	198.504	1	29.3878	724.224	0.9903
101	1	2009	1	1	0	1	1124.43	-0.9769	85	-0.330745	2	-0.0954	40	-1.14603	-1.60866	11.0758	3	0	-0.429961	70	225.595	4	10	821.523	1
101	1	2009	1	1	0	4	1000.29	0.8977	21.2245	-0.722629	2	-0.3307	75	-0.61325	-0.971026	15.2354	1	0.0044	-0.0608331	86.3265	51.8809	3	14.898	457.056	1
101	1	2009	1	1	0	3	1236.28	0.5147	40	-0.131704	3	-0.8546	40	-0.644433	-2.3409	16.0147	2	0	-0.436089	90	250.873	0	0	470.744	1
101	1	2009	1	1	1.9388	1	1153.24	-0.7318	83.0612	-0.225595	3	0.6555	40	-0.930426	-1.73738	12.4508	3	0	-0.447652	70	305.049	4	21.6327	754.255	0.9975
101	1	2009	1	1	6.8367	3	1061.23	-0.5862	64.4898	-0.846163	2	0.2343	75	-0.700054	-1.3565	17.0445	1	0.0019	-0.172086	70	253.757	0	4.898	690.29	1
101	1	2009	1	1	0	3	1246.38	0.8835	59.5918	-0.0549255	3	-0.4668	57.1429	-0.727456	-2.35487	10.3052	2	0	-0.51562	70.4082	221.006	0	0	540	0.9995
101	1	2009	1	1	0	3	1215.45	0.7023	40	-0.197676	3	-0.6994	40	-0.578353	-2.24519	19.4841	2	0	-0.387023	90	141.558	0	0	430.116	1
101	1	2009	1	1	20	3	1148.05	-0.7989	40	-0.310674	3	0.5708	40	-0.781851	-1.85	10.3014	3	0	-0.448606	70	161.331	0	0	612.944	0.9949
101	1	2009	1	1	20	3	1151.21	-0.3364	40	-0.109533	3	0.9184	40	-0.340136	-1.68309	10.3384	3	0.0004	-0.234204	70	257.802	0	0	245.968	0.9995
101	1	2009	1	1	10.5102	1	1163.08	-0.6631	65.3061	-0.224484	3	0.7442	40	-0.784724	-1.77772	11.5071	2	0	-0.518476	70	160.288	1	25.3061	646.297	0.9949
101	1	2009	1	1	20	3	1156.26	-0.4956	40	-0.166114	3	0.8633	40	-0.696126	-1.70707	11.0902	3	0	-0.480512	70	91.6541	0	0	579.741	0.9867
101	1	2009	1	1	0.4082	1	1148.81	-0.7453	84.5918	-0.251382	3	0.5728	40	-0.90044	-1.76488	13.7513	3	0	-0.435077	70	280.783	4	12.449	724.431	1
101	1	2009	1	1	0	1	1144.04	-0.6936	85	-0.269987	3	0.6196	40	-0.89022	-1.78205	13.47	3	0	-0.412786	70	266.423	4	10	712.531	1
101	1	2009	1	1	0	3	1216.34	0.8522	40	-0.185455	3	-0.4846	40	-0.591094	-2.2433	20.2646	2	0	-0.396289	90	121.817	0	0	453.542	1
101	1	2009	1	1	0	1	1252.37	-0.6952	25	-0.390916	3	-0.6477	40	-1.03605	-2.61824	7.5359	2	0	-0.324533	90	244.321	0	0	739.256	1
101	1	2009	1	1	0	3	1215.45	0.7023	40	-0.197676	3	-0.6994	40	-0.578353	-2.24519	19.4841	2	0	-0.387023	90	141.558	0	0	430.116	1
101	1	2009	1	1	0	1	1238.87	-0.511	35	-0.424726	3	-0.842	50	-0.997197	-2.53939	12.0714	2	0	-0.259384	78.5714	256.891	0	20	687.968	1
101	1	2009	1	1	0	1	1247.44	-0.3895	25	-0.381697	3	-0.8874	40	-0.991762	-2.5887	9.5927	2	0	-0.308611	90	273.665	0	0	691.158	1
101	1	2009	1	1	0	3	1220.62	0.8985	40	-0.140695	3	-0.4215	40	-0.628006	-2.2611	21.0306	2	0	-0.42684	90	126.871	0	0	483.736	1
101	1	2009	1	1	0	4	1019.74	0.9321	21.2245	-0.757161	2	-0.249	75	-0.599168	-1.04498	15.5896	1	0.0032	-0.1251	86.3265	127.43	3	14.898	520.385	1
101	1	2009	1	1	0	1	1248.87	-0.4322	25	-0.381041	3	-0.86	40	-0.999246	-2.59594	8.9172	2	0	-0.313398	90	269.059	0	0	699.714	1
101	1	2009	1	1	0	1	1247.99	-0.2895	25	-0.371742	3	-0.9184	40	-0.985136	-2.59563	9.403	2	0	-0.316856	90	282.313	0	0	686.003	1
101	1	2009	1	1	0	1	1244.1	-0.3136	25	-0.383787	3	-0.9305	40	-0.97693	-2.57429	11.0161	2	0	-0.298058	90	283.712	0	0	674.166	1
101	1	2009	1	1	0	3	1078.69	-0.5236	36.9388	-0.175766	2	0.8459	30.4082	-0.101977	-1.72038	21.139	2	0.0049	-0.0152659	62.0408	131.894	0	0	14.1421	0.5696
101	1	2009	1	1	2.449	3	1113.09	-0.4411	24.6939	-0.113562	2	0.8908	46.9388	-0.258148	-1.76389	20.2534	2	0.0027	-0.0971375	90.2041	213.036	0	0	107.703	0.8032
101	1	2009	1	1	0	4	1000.49	0.7013	20.5102	-0.739521	2	-0.5103	61.2245	-0.595046	-0.951521	17.1668	1	0.0048	-0.0464639	82.0408	58.9981	3	21.2245	435.66	1
101	1	2009	1	1	4.1837	3	1108.04	-0.9007	35.102	-0.195175	2	0.399	66.0204	-0.311115	-1.83709	22.5924	2	0.0027	-0.101501	83.2653	122.46	0	0	140.357	0.8659
101	1	2009	1	1	8.0612	3	1132.92	-0.7396	40	-0.13563	2	0.6443	67.8571	-0.331009	-1.76567	16.4068	2	0.0024	-0.160242	77.9592	183.558	0	0	177.201	0.9342
101	1	2009	1	1	0	3	1100.83	-0.5548	10	-0.101977	2	0.8189	20	-0.181367	-1.72302	20.565	2	0.0027	-0.0635022	100	206.4	0	0	78.1025	0.72
101	1	2009	1	1	2.2449	3	1114.08	-0.3842	23.4694	-0.0877539	2	0.9225	44.6939	-0.234079	-1.73542	19.9852	2	0.0025	-0.0996933	91.0204	234.121	0	0	111.803	0.8072
101	1	2009	1	1	0	3	1093.2	-0.4321	10	-0.129601	2	0.8974	20	-0.205846	-1.7625	22.408	2	0.0028	-0.0464268	100	189.125	0	0	58.3095	0.6849
101	1	2009	1	1	0	4	1163.89	0.3615	28.3673	-0.0830696	2	-0.9029	75	-0.63379	-1.29389	11.458	1	0.0023	-0.0662241	78.9796	463.673	0	29.3878	183.576	0.9648
101	1	2009	1	1	0.7143	3	1095.41	-0.5092	20.102	-0.133023	2	0.8392	33.4694	-0.118309	-1.6926	18.9881	2	0.0043	-0.0488509	88.1633	176.052	0	8.5714	58.3095	0.6696
101	1	2009	1	1	3.1633	3	1070.74	-0.6649	18.5714	-0.252572	2	0.7242	34.5918	-0.231717	-1.90405	21.8268	3	0.0029	-0.0196084	94.6939	112.353	0	2.449	60.8276	0.6951
101	1	2009	1	1	2.1429	3	1079.21	-0.7501	22.8571	-0.241024	2	0.6377	43.5714	-0.252572	-1.8918	22.6604	3	0.0029	-0.0361837	91.4286	112.228	0	0	82.4621	0.745
101	1	2007	1	1	0	3	1096.94	-0.6229	10	-0.118729	2	0.7653	20	-0.145586	-1.70848	19.7246	2	0.0035	-0.0506987	100	184.916	0	0	67.082	0.6777
101	1	2009	1	1	2.1429	3	1076.86	-0.7267	14.1837	-0.216779	2	0.6818	26.7347	-0.219301	-1.86692	24.6834	3	0.0029	-0.0221109	97.551	138.182	0	2.0408	50	0.6731
101	1	2009	1	1	2.449	1	1088.28	-0.9856	77.0408	-0.416404	2	0.1153	44.2857	-1.11624	-1.45358	12.2121	3	0	-0.338958	72.449	60.1309	4	10	854.4	1
101	1	2009	1	1	1.6327	3	1167.69	-0.0423	15.9184	-0.115734	2	-0.9968	39.0816	-0.581088	-0.874409	14.6021	2	0.0035	-0.0785135	86.1225	370.59	0	1.6327	148.661	0.8185
101	1	2009	1	1	0	4	1209.77	0.9264	23.7755	-0.0748737	3	-0.3468	37.551	-0.959058	-2.36288	17.0379	2	0.0005	-0.22095	81.2245	131.151	0	0	424.5	0.972
101	1	2009	1	1	0.6122	4	1182.14	-0.547	8.3673	-0.0877539	2	0.3649	42.6531	-0.712806	-1.05442	4.7799	1	0.0027	-0.173637	90	251.581	0	0	303.644	0.9852
101	1	2009	1	1	0.102	3	1101.05	-0.4274	10.6122	-0.131513	2	0.8993	21.1224	-0.237851	-1.77778	21.9744	2	0.0028	-0.0660863	99.5918	197.062	0	0	76.1577	0.7333
101	1	2009	1	1	0.102	3	1088.36	-0.5788	19.4898	-0.146951	2	0.792	27.8571	-0.122053	-1.71417	21.2314	2	0.0042	-0.0288768	93.8775	157.78	0	1.4286	41.2311	0.6247
101	1	2009	1	1	3.8776	3	1119.4	-0.4845	33.2653	-0.111787	2	0.8657	62.6531	-0.274901	-1.7615	19.3371	2	0.0026	-0.114962	84.4898	210.263	0	0	125.3	0.8419
101	1	2009	1	1	0	4	1084.68	-0.9575	7.1429	-0.320769	2	-0.2841	0	-0.999446	-1.06061	18.8104	1	0	-0.310793	100	153.376	0	0	686.222	1
101	1	2009	1	1	3.9796	3	1121.02	-0.4455	33.8776	-0.101967	2	0.8877	63.7755	-0.269959	-1.75157	19.1166	2	0.0026	-0.119234	84.0816	219.103	0	0	130	0.8491
101	1	2009	1	1	0.2041	3	1099.07	-0.5786	11.2245	-0.115743	2	0.794	22.2449	-0.140341	-1.69864	18.8686	2	0.0036	-0.0571471	99.1837	188.928	0	0	72.111	0.6905
101	1	2009	1	1	0	3	1176.09	-0.2967	24.2857	-0.0806489	2	-0.9519	39.0816	-0.626754	-0.976725	11.1926	2	0.0025	-0.117663	81.4286	328.165	0	22.8571	208.806	0.949
101	1	2009	1	1	0.3061	3	1090.55	-0.5443	23.1633	-0.14455	2	0.8194	32.3469	-0.115748	-1.70437	20.6355	2	0.0044	-0.0352241	89.7959	162.464	0	4.2857	44.7214	0.639
101	1	2009	1	1	3.8776	3	1119.4	-0.4845	33.2653	-0.111787	2	0.8657	62.6531	-0.274901	-1.7615	19.3371	2	0.0026	-0.114962	84.4898	210.263	0	0	125.3	0.8419
101	1	2009	1	1	0	3	1097.31	-0.6419	10	-0.113566	2	0.756	20	-0.159357	-1.71653	20.063	2	0.0032	-0.0524097	100	190.771	0	0	70.7107	0.6854
101	1	2009	1	1	1.6327	3	1108.09	-0.4581	19.7959	-0.125282	2	0.881	37.9592	-0.253917	-1.77508	21.0215	2	0.0028	-0.0840457	93.4694	204.211	0	0	94.3398	0.7751
101	1	2009	1	1	0.4082	1	1105.4	-0.9711	83.6735	-0.352835	2	0.1985	40.7143	-1.1873	-1.47973	11.6969	3	0	-0.402979	70.4082	125.282	4	10	876.641	1
101	1	2009	1	1	3.4694	3	1120.03	-0.3833	30.8163	-0.0663958	2	0.9211	58.1633	-0.233437	-1.71429	18.6423	2	0.0023	-0.116742	86.1225	250.715	0	0	130	0.8419
101	1	2009	1	1	2.0408	3	1112.68	-0.3829	22.2449	-0.0969475	2	0.9232	42.449	-0.23936	-1.74533	20.2576	2	0.0026	-0.0958471	91.8367	227.088	0	0	107.703	0.7991
101	1	2009	1	1	2.449	3	1115.48	-0.3928	24.6939	-0.0787624	2	0.918	46.9388	-0.229114	-1.72551	19.6314	2	0.0024	-0.10359	90.2041	240.588	0	0	116.619	0.8149
101	1	2009	1	1	3.9796	3	1121.02	-0.4455	33.8776	-0.101967	2	0.8877	63.7755	-0.269959	-1.75157	19.1166	2	0.0026	-0.119234	84.0816	219.103	0	0	130	0.8491
101	1	2009	1	1	4.6939	3	1125.53	-0.4235	38.1633	-0.0927289	2	0.8979	71.6327	-0.273665	-1.74051	18.5185	2	0.0024	-0.132361	81.2245	225.415	0	0	143.178	0.874
101	1	2009	1	1	0	4	1088.7	-0.9756	5.3061	-0.310793	2	-0.2134	0	-1.00068	-1.04019	18.7137	1	0	-0.320769	100	131.513	0	0	681.176	1
101	1	2009	1	1	1.4286	3	1109.67	-0.5323	18.5714	-0.0787624	2	0.8373	35.7143	-0.175767	-1.6918	18.2462	2	0.0027	-0.0878844	94.2857	225.595	0	0	106.302	0.768
101	1	2009	1	1	0.8163	3	1104.64	-0.4414	14.898	-0.128046	2	0.8909	28.9796	-0.245811	-1.7764	21.5057	2	0.0028	-0.0751045	96.7347	201.529	0	0	85.44	0.7542
101	1	2009	1	1	0.2041	3	1099.07	-0.5786	11.2245	-0.115743	2	0.794	22.2449	-0.140341	-1.69864	18.8686	2	0.0036	-0.0571471	99.1837	188.928	0	0	72.111	0.6905
101	1	2009	1	1	1.6327	3	1109.75	-0.423	19.7959	-0.115743	2	0.9012	37.9592	-0.249944	-1.76516	20.7367	2	0.0027	-0.0881103	93.4694	211.899	0	0	98.4886	0.7828
101	1	2009	1	1	0.6122	3	1105.71	-0.3909	13.6735	-0.104874	2	0.9191	26.7347	-0.22292	-1.74808	21.0024	2	0.0027	-0.0775424	97.551	217.51	0	0	89.4427	0.7583
101	1	2009	1	1	0	3	1094.6	-0.6495	10	-0.12246	2	0.7472	20	-0.151311	-1.71831	20.2245	2	0.0034	-0.0445727	100	181.366	0	0	63.2456	0.666
101	1	2009	1	1	0	1	1210.84	-0.6802	85	-0.228268	3	0.4347	40	-0.990651	-1.54509	3.3362	2	0	-0.741096	60	200.982	1	20	870.46	0.999
101	1	2009	1	1	2.3469	3	1158.06	-0.0928	43.5714	-0.17398	2	-0.9945	75	-0.540002	-0.802366	14.3989	4	0.0036	-0.04	69.3878	408.796	4	42.449	100.499	0.7328
101	1	2009	1	1	0	3	1089.71	-0.4202	10	-0.145586	2	0.9058	20	-0.214839	-1.78224	23.1663	2	0.0028	-0.0389742	100	176.803	0	0	50	0.6675
101	1	2009	1	1	2.7551	3	1116.88	-0.4048	26.5306	-0.0700542	2	0.9119	50.3061	-0.224484	-1.7156	19.1302	2	0.0024	-0.107697	88.9796	246.509	0	0	120.831	0.823
101	1	2009	1	1	0	3	1100.59	-0.3948	10	-0.118309	2	0.9174	20	-0.220934	-1.75943	21.844	2	0.0027	-0.0646029	100	204.389	0	0	76.1577	0.7287
101	1	2009	1	1	0	3	1097.31	-0.6419	10	-0.113566	2	0.756	20	-0.159357	-1.71653	20.063	2	0.0032	-0.0524097	100	190.771	0	0	70.7107	0.6854
101	1	2009	1	1	9.3878	3	1062.88	-0.406	60	-0.461836	2	0.8814	75	-0.922167	-1.85569	23.1631	3	0.0027	-0.0877411	74.6939	100.092	3	20	475.079	1
101	1	2009	1	1	0	3	1171.38	-0.2929	41.6327	-0.101977	2	-0.953	54.7959	-0.605622	-0.9737	12.8386	4	0.0025	-0.0967313	71.0204	349.846	4	50.6122	193.132	0.9281
101	1	2009	1	1	0.8163	3	1104.64	-0.4414	14.898	-0.128046	2	0.8909	28.9796	-0.245811	-1.7764	21.5057	2	0.0028	-0.0751045	96.7347	201.529	0	0	85.44	0.7542
101	1	2009	1	1	0.8163	3	1104.64	-0.4414	14.898	-0.128046	2	0.8909	28.9796	-0.245811	-1.7764	21.5057	2	0.0028	-0.0751045	96.7347	201.529	0	0	85.44	0.7542
101	1	2009	1	1	1.8367	3	1111.27	-0.3959	21.0204	-0.10629	2	0.9164	40.2041	-0.244835	-1.75525	20.4255	2	0.0027	-0.0920486	92.6531	219.641	0	0	102.956	0.7909
101	1	2009	1	1	0	3	1093.2	-0.4321	10	-0.129601	2	0.8974	20	-0.205846	-1.7625	22.408	2	0.0028	-0.0464268	100	189.125	0	0	58.3095	0.6849
101	1	2009	1	1	20	3	1067.33	-0.7726	60	-0.369449	2	-0.6273	75	-0.707101	-2.06504	22.8031	3	0.003	-0.10494	80	94.4313	3	20	374.833	1
101	1	2009	1	1	0.102	3	1047.69	-0.8369	13.9796	-0.93107	2	-0.2005	31.3265	-0.537458	-1.23709	18.1254	2	0.0021	-0.201458	84.4898	333.005	4	5.102	531.507	1
101	1	2009	1	1	3.9796	3	1121.02	-0.4455	33.8776	-0.101967	2	0.8877	63.7755	-0.269959	-1.75157	19.1166	2	0.0026	-0.119234	84.0816	219.103	0	0	130	0.8491
101	1	2009	1	1	0	3	1033.79	-0.798	34.1837	-0.756103	3	0.4885	61.2245	-1.17664	-1.33139	22.5269	1	0.0034	-0.141021	74.2857	231.717	0	33.0612	361.386	0.9918
101	1	2009	1	1	0.102	3	1088.36	-0.5788	19.4898	-0.146951	2	0.792	27.8571	-0.122053	-1.71417	21.2314	2	0.0042	-0.0288768	93.8775	157.78	0	1.4286	41.2311	0.6247
101	1	2009	1	1	5.9184	3	1048.87	-0.9051	57.449	-0.92043	2	0.3286	68.2653	-0.58692	-1.29309	18.3101	1	0.0019	-0.196913	72.449	319.545	0	4.0816	578.014	1
101	1	2009	1	1	4.3878	3	1053.96	-0.8204	62.0408	-0.90044	2	0.3041	68.2653	-0.601062	-1.28876	12.9117	1	0.0013	-0.208001	72.449	300.357	0	0	594.054	1
101	1	2009	1	1	4.6939	3	1051.71	-0.8953	61.1224	-0.910435	2	0.3008	68.2653	-0.59399	-1.29089	15.7939	1	0.0016	-0.202594	72.449	310.337	0	0.8163	586.003	1
101	1	2009	1	1	0	1	1108.57	-0.9771	85	-0.408524	2	0.1676	40	-1.03097	-1.72038	11.6848	3	0	-0.289124	70	243.488	4	10	679.559	1
101	1	2009	1	1	7.449	3	1045.67	-0.9014	52.8571	-0.930426	2	0.3607	68.2653	-0.579849	-1.29537	20.066	1	0.0022	-0.190781	72.449	327.516	0	8.1633	570.088	1
101	1	2009	1	1	8.3673	3	1049.21	-0.8297	59.898	-0.902215	2	0.4339	75	-0.629345	-1.32789	17.7403	1	0.002	-0.173939	70	300.978	0	8.9796	618.466	1
101	1	2009	1	1	1.9388	3	1112.46	-0.4964	21.6327	-0.0700542	2	0.8594	41.3265	-0.184916	-1.69023	18.2659	2	0.0025	-0.0960275	92.2449	234.932	0	0	113.137	0.7884
101	0	2007	1	1	0	3	1085.37	0.0906	23.6735	-0.323098	2	-0.9786	23.6735	-0.33408	-1.00364	13.9458	3	0.0013	-0.21356	47.3469	304.635	0	0	143.178	0.5757
101	0	2007	1	1	19.6939	1	1055.59	0.934	25.3061	-0.135459	2	-0.2623	75	-1.13128	-0.702846	11.5691	4	0.0017	-0.153385	79.5918	87.3988	3	40.4082	281.78	0.9296
101	0	2007	1	1	56.8367	3	1154.17	0.9328	20	-0.335995	2	0.1038	40	-1.86228	-2.14718	11.7953	3	0.0028	-0.165249	66.5306	49.0029	0	0	1032.38	1
101	0	2007	1	1	0	3	1178.45	0.7372	80	-0.140695	2	-0.632	75	-1.80335	-1.79145	7.0804	3	0.0021	-0.144467	70	119.356	0	0	85.44	0.9546
101	0	2007	1	1	0	4	1165.29	0.9074	5	-0.181032	3	-0.3575	0	-0.900431	-2.24886	20.0137	2	0.0021	-0.110084	100	39.1927	0	0	316.228	0.9689
101	0	2007	1	1	0	4	1094.39	0.1051	19.0816	-0.141755	2	0.9906	23.3673	-1.67299	-1.7163	13.8206	2	0	-0.500037	90	115.257	0	0.6122	573.149	0.9954
101	0	2007	1	1	2.8571	1	1153.56	0.0407	16.4286	-0.172319	2	0.9758	43.5714	-1.27898	-1.76491	6.2156	2	0.0015	-0.183465	90	272.205	0	0	427.551	0.9755
101	0	2007	1	1	0	3	1216.34	0.0595	27.449	-0.133997	3	0.9881	75	-1.57879	-3.05365	17.1006	1	0	-0.384698	81.4286	25.5522	0	2.8571	474.342	0.9679
101	0	2007	1	1	0	4	1158.35	-0.0007	40	-0.0848571	3	0.9899	34.5918	-1.83491	-2.80223	14.7893	2	0.0019	-0.123646	90	13.906	0	5.3061	240.208	0.9918
101	0	2007	1	1	5	3	1128.09	0.1561	40	-0.131513	2	0.9633	75	-0.221089	-1.45014	13.3796	2	0.0033	-0.163719	80	234.292	0	0	205.183	0.9306
101	0	2007	1	1	0	1	1248.84	0.4389	53.8776	-0.0943333	3	0.8926	45.9184	-1.38668	-3.01228	8.0104	2	0	-0.5739	48.9796	123.68	0	0	619.839	0.95
101	0	2007	1	1	0	0	1052.57	0.1922	100	-0.312078	2	-0.7738	0	-0.214458	-0.970202	14.786	0	0.0012	-0.209626	0	93.8491	0	0	0	0.2188
101	0	2007	1	1	1.5306	0	1068.91	-0.3764	66.5306	-0.278016	2	0.8416	33.6735	-1.76125	-2.55358	9.3738	0	0.0063	-0.0111808	33.0612	23.7813	0	12.0408	0	0.666
101	0	2007	1	1	0	3	1184.03	0.2922	60.4082	-0.0921878	2	-0.9503	40.7143	-1.74533	-1.73845	11.5231	3	0	-0.279227	79.7959	131.486	0	0	221.359	0.9791
101	0	2007	1	1	0	0	1038.34	0.3791	100	-0.151638	2	-0.9118	0	-0.0175723	-0.981322	20.0413	0	0.0027	-0.0186237	0	124.565	0	0	20	0.0694
101	0	2007	1	1	1.7347	3	1169.63	-0.7415	30.2041	-0.0450468	2	0.6216	75	-0.93924	-1.70305	11.117	2	0	-0.474072	86.5306	327.012	0	0	215.407	0.9878
101	0	2007	1	1	0	3	1113.45	0.9179	25	-0.239363	2	-0.3778	40	-1.0468	-1.31017	19.9963	3	0	-0.386772	80	46.2243	0	0	505.371	1
101	0	2007	1	1	45.8163	3	1169.51	0.8923	21.0204	-0.414084	2	-0.3568	41.4286	-1.77056	-2.17606	16.4703	2	0.0043	-0.0662401	73.8775	41.0098	0	0	1120.18	0.9995
101	0	2007	1	1	9.3878	3	1166.03	0.4421	37.8571	-0.359413	3	0.8924	42.8571	-2.21235	-2.45701	23.1155	3	0.0028	-0.0415969	77.551	49.8959	0	0	374.833	0.9612
101	0	2007	1	1	0	1	1250.88	-0.7905	100	-0.85463	2	-0.4025	58.5714	-1.55679	-1.80288	6.8593	2	0	-0.284855	30	193.056	0	0	1047.86	1
101	0	2007	1	1	0	0	1055.58	0.4042	79.5918	-0.210404	1	0.7056	0	-0.06	-1.25243	9.8681	0	0.005	-0.0543735	0	49.0556	0	0	0	0.3967
101	0	2007	1	1	2.449	3	1188.54	0.7984	13.0612	-0.235923	2	-0.5003	40.9184	-0.7619	-1.20449	5.3349	2	0.0008	-0.214343	87.9592	305.438	0	0	300	0.9883
101	0	2007	1	1	5.3061	1	1166.54	-0.8249	79.1837	-0.249179	3	0.5568	40	-0.83767	-1.76765	11.5236	2	0	-0.533258	70	210.995	1	39.1837	692.315	1
101	0	2007	1	1	0	3	1106.87	0.2592	33.8776	-0.242679	2	-0.9543	60.7143	-0.410478	-1.08425	16.9556	3	0.0027	-0.133548	66.5306	327.632	0	31.0204	148.661	0.7404
101	0	2007	1	1	31.2245	1	1129.91	-0.2128	46.7347	-0.222919	2	-0.8518	75	-2.00272	-2.03012	5.3741	3	0	-0.301291	56.3265	18.2367	1	57.551	539.351	0.9138
101	0	2007	1	1	5.7143	1	1127.37	-0.2188	64.4898	-0.151638	2	-0.7774	75	-1.98262	-2.0226	3.4677	4	0	-0.283536	40.4082	16.8769	1	60	605.31	0.9174
101	0	2007	1	1	0	3	955.928	0.7599	40	-0.113566	2	-0.0102	75	-0.926408	-0.940421	10.4987	1	0.0033	-0.148794	80	68.9208	0	0	94.3398	0.8516
101	0	2007	1	1	0	1	1248.28	0.9751	40	-0.200164	3	-0.1893	75	-1.16314	-2.84868	6.6094	2	0	-0.595728	80	69.7318	0	0	795.11	0.9567
101	0	2007	1	1	0	4	1153.48	0.1369	40	-0.0858126	3	0.9894	31.2245	-1.69823	-2.92197	20.422	2	0.0005	-0.235161	90	17.2936	0	4.0816	298.329	0.9934
101	0	2007	1	1	3.5714	3	1099.42	-0.2402	15.3061	-0.230871	2	0.9158	58.5714	-1.50798	-2.07571	18.4677	3	0.0053	-0.0415544	75.9184	178.001	1	37.551	747.262	0.9873
101	0	2007	1	1	27.7551	3	987.237	-0.9241	29.6939	-0.844566	2	0.3289	75	-1.10403	-1.30223	13.6135	4	0.0053	-0.0165036	57.7551	130.093	3	64.4898	280.178	0.9816
101	0	2007	1	1	65	1	1156	-0.3255	0	-0.58557	1	0.9422	40	-0.588822	-0.657331	6.6968	3	0	-0.329534	70	466.803	4	20	282.843	0.8679
101	0	2007	1	1	18.4694	3	1162.99	0.8514	22.0408	-0.340723	2	-0.2382	22.0408	-1.78081	-1.90234	17.3301	2	0.0017	-0.110893	88.9796	91.6792	0	0	1092.93	0.9612
101	0	2007	1	1	0	3	1156.37	0.2741	80	-0.300409	2	-0.9145	75	-1.81256	-1.82027	5.7587	3	0	-0.540327	70	41.497	0	0	574.282	0.9995
101	0	2007	1	1	1.6327	1	1145.59	-0.0857	84.6939	-0.0964363	2	-0.9927	75	-2.16069	-2.20154	12.0544	3	0.0025	-0.0943333	60	198.704	3	14.0816	235.372	0.9582
101	0	2007	1	1	1.0204	4	1131.45	0.1286	36.9388	-0.138666	2	0.9894	20	-1.75977	-2.8703	21.1763	2	0.0021	-0.173352	90	39.0416	0	0	269.258	0.9934
101	0	2007	1	1	20	3	1039.59	-0.7702	60	-0.415322	2	0.5678	75	-0.977748	-1.84402	19.7464	3	0.0033	-0.0651441	80	130.25	3	20	421.545	0.9975
101	0	2007	1	1	17.551	3	958.339	-0.9338	49.2857	-0.558204	2	0.1013	75	-1.01336	-1.67988	20.9782	3	0.003	-0.108741	77.551	25.0201	3	22.449	536.004	0.9816
101	0	2007	1	1	0	3	936.587	-0.9118	40	-0.782555	2	-0.3217	40	-0.512397	-0.650378	21.4588	3	0.007	-0.0486784	80	39.3865	0	0	170.294	0.9337
101	0	2007	1	1	0	1	1121.72	-0.9724	85	-0.342917	2	0.2192	40	-1.09854	-1.65433	11.4941	3	0	-0.383265	70	239.36	4	10	773.886	1
101	0	2007	1	1	2.449	4	910.87	0.1777	62.0408	-0.820605	2	-0.9544	57.1429	-0.72972	-1.23276	29.8884	3	0.006	-0.0181633	75.102	14.4182	0	24.4898	563.028	0.9832
101	0	2007	1	1	0	3	1225.05	-0.6304	20	-0.0830834	3	0.7393	40	-1.27593	-2.68712	11.0328	2	0	-0.337924	90	270.522	0	0	484.665	0.9908
101	0	2007	1	1	13.8776	1	981.425	-0.4123	50.4082	-0.122006	2	-0.854	59.1837	-0.871546	-0.93107	17.5231	3	0.0029	-0.0228375	65.5102	49.6149	3	21.6327	101.98	0.7817
101	0	2007	1	1	20	3	1154.48	-0.8908	40	-0.206866	3	0.2933	40	-0.433696	-1.74022	13.0112	3	0.0001	-0.25135	70	175.767	0	0	297.321	0.9949
101	0	2007	1	1	0	3	976.826	0.8539	40	-0.14455	2	0.4453	40	-1.77785	-2.14582	16.547	3	0.0037	-0.0662401	80	15.1524	0	0	252.389	0.9816
101	0	2007	1	1	0.9184	4	1051.28	-0.974	8.6735	-0.45829	2	0.1666	13.7755	-0.854153	-0.882775	19.8187	2	0.0008	-0.211836	98.1633	9.0291	0	0	522.015	1
101	0	2007	1	1	0	3	1108.15	-0.9508	20	-0.252867	2	-0.3079	18.7755	-1.08228	-1.17762	18.0114	2	0	-0.396928	100	269.536	0	0	792.465	1
101	0	2007	1	1	26.9388	3	986.523	-0.9321	29.0816	-0.88045	2	0.3114	71.9388	-1.06018	-1.25016	19.0055	4	0.0055	-0.0162018	59.7959	141.807	3	61.2245	330	0.9816
101	0	2007	1	1	5	3	1058.03	0.2995	40	-1.09676	2	-0.9256	75	-1.48387	-1.76932	16.1454	3	0.0003	-0.230362	80	45.3896	3	20	384.838	1
101	0	2007	1	1	0	3	1104.75	0.7602	53.8776	-0.106167	2	-0.5835	43.2653	-1.89792	-2.03403	12.5088	2	0.0014	-0.2023	68.9796	227.322	4	7.7551	347.131	0.9628
101	0	2007	1	1	0	3	1049.92	-0.8241	20	-0.443161	2	-0.562	20	-0.894923	-1.12004	16.5696	2	0.0002	-0.23684	100	134.881	0	0	667.308	1
101	0	2007	1	1	0	4	1170.31	-0.2136	60	-0.370143	3	-0.9766	75	-0.785934	-2.47235	25.0862	4	0.0021	-0.129992	50	204.922	4	70	466.154	1
101	0	2007	1	1	40	1	1208.45	0.8604	40	-0.220891	2	-0.4866	40	-1.61384	-1.98874	20.8003	3	0.0037	-0.042832	80	92.8166	0	0	1276.24	0.9709
101	0	2007	1	1	0	3	1076.16	0.2986	25	-0.178308	2	0.9132	40	-1.33835	-2.3849	10.688	2	0.0052	-0.100677	90	8.3455	0	0	682.642	0.9862
101	0	2007	1	1	10.6122	3	995.865	-0.5952	15.4082	-0.600493	3	0.7833	30.102	-1.36755	-1.55721	14.2547	2	0.0029	-0.106279	85.7143	64.6518	4	16.7347	222.036	0.9949
101	0	2007	1	1	0	3	1063.6	0.688	67.551	-0.185455	2	-0.537	40	-1.94373	-2.32828	9.9186	2	0.0068	-0.0136491	70.8163	14.0695	4	9.1837	60	0.7782
101	0	2007	1	1	0	3	1015.03	0.4413	76.3265	-0.162462	1	0.8197	75	-0.202545	-0.82897	7.8965	2	0.0014	-0.199128	90	36.4599	1	20	50	0.5385
101	0	2007	1	1	34.2857	1	952.549	-0.35	47.7551	-1.00598	2	-0.2983	73.4694	-0.956123	-1.18865	14.7949	4	0.0067	-0.0384061	66.1225	17.664	3	46.5306	322.8	0.9816
101	0	2007	1	1	0	3	1082.95	0.4741	16.4286	-0.220439	1	0.8364	24.3878	-0.335846	-0.776719	11.4199	4	0.0028	-0.0580107	71.4286	71.1683	3	40	214.709	0.951
101	0	2007	1	1	0	3	1168.65	-0.4709	57.9592	-0.191294	2	-0.4257	75	-2.09305	-2.07976	5.663	4	0.0036	-0.044546	72.0408	93.3615	3	44.898	161.245	0.9531
101	0	2007	1	1	0	3	1013.38	-0.7158	25	-0.699994	2	-0.6869	40	-1.56745	-1.94002	13.8609	3	0.0025	-0.100058	70	33.2971	0	0	347.131	0.9924
101	0	2007	1	1	5	3	1112.69	-0.4646	40	-0.252915	1	-0.8421	75	-0.309906	-0.543269	12.3562	2	0.0032	-0.0465914	80	184.645	0	0	320	0.8006
101	0	2007	1	1	2.3469	1	1101.26	0.4669	49.898	-0.408525	2	-0.8592	45.8163	-0.17889	-2.00272	17.7374	2	0.0059	-0.0196675	80.6122	51.4506	0	9.3878	70.7107	0.6777
101	0	2007	1	1	0	1	1065.15	0.6229	38.3673	-0.339737	2	0.3621	38.2653	-1.93323	-2.53626	2.6024	2	0.0047	-0.125217	35.7143	17.8741	0	0	0	0.6053
101	0	2007	1	1	0	4	989.295	0.3341	5.7143	-0.523824	3	-0.9373	0.8163	-1.01039	-1.48489	27.4634	3	0.0004	-0.216779	89.7959	158.059	3	5.9184	476.34	0.974
101	0	2007	1	1	0	0	1049.79	0.1073	81.6327	-0.391653	1	0.9841	0	-0.0200463	-0.410513	8.4492	0	0	-0.342626	0	95.3197	0	0	0	0.4029
101	0	2007	1	1	0	3	1199.95	0.8124	66.9388	-0.173382	3	0.5445	28.5714	-0.831018	-1.41665	10.2442	1	0	-0.556414	42.8571	63.4845	1	7.551	650	0.9924
101	0	2007	1	1	0.2041	3	971.653	0.87	40.2041	-0.351059	2	0.4084	73.5714	-1.13247	-1.17409	13.0279	1	0.0037	-0.132318	80	45.9824	0	0.8163	344.819	0.9781
101	0	2007	1	1	0	3	1116.22	0.8116	53.4694	-0.403753	2	0.4499	57.0408	-2.25577	-2.38841	12.6032	3	0.0025	-0.104071	73.2653	12.0633	0	0	274.591	0.9791
101	0	2007	1	1	0	3	1023.08	0.4159	40	-0.344221	2	0.8555	40	-1.64247	-2.19055	11.9432	2	0.0045	-0.144784	80	14.4501	0	0	536.004	0.9873
101	0	2007	1	1	65	1	1133.33	-0.0108	0	-0.689124	1	0.9965	40	-0.43611	-0.549477	11.7637	3	0	-0.414401	70	406.29	4	17.3469	130	0.9026
101	0	2007	1	1	0	0	933.591	0.9728	81.7143	-0.243181	2	-0.0777	10.2857	-1.47007	-1.89098	10.7145	0	0.0056	-0.01518	20.5714	14.2608	0	0	0	0.4426
101	0	2007	1	1	20	3	992.792	-0.7689	45	-0.260178	2	0.1583	75	-0.830296	-1.98402	21.6326	3	0.0033	-0.0726902	80	15.9192	3	20	272.947	0.998
101	0	2007	1	1	0	1	1074.7	0.5301	45	-0.0830696	2	-0.8345	75	-2.03393	-2.22454	13.3368	1	0.0044	-0.0699094	90	87.8179	0	0	162.788	0.8909
101	0	2007	1	1	0	1	1047.59	0.8904	70.9184	-0.228895	2	0.3432	52.0408	-1.57878	-1.5906	9.906	4	0	-0.351136	40.6122	11.2158	4	39.1837	425.206	0.9893
101	0	2007	1	1	4.0816	0	991.349	0.1857	100	-0.290848	1	0.9345	12.2449	-0.255546	-0.439764	6.4819	0	0.0001	-0.25768	30.6122	76.7036	0	4.0816	85.44	0.5686
101	0	2007	1	1	17.3469	1	1188.67	0.543	55.102	-0.327097	2	0.8309	38.3673	-1.69971	-1.85618	16.6652	2	0.0031	-0.0187593	68.3673	118.995	0	0	1234.91	0.9735
101	0	2007	1	1	0	3	1164.67	-0.8695	25	-0.251581	2	0.1011	40	-0.437588	-1.6183	13.506	2	0.0036	-0.106202	80	191.942	0	0	186.011	0.9847
101	0	2007	1	1	4.7959	1	1117.44	0.3066	81.5306	-0.303303	2	-0.9381	71.9388	-2.24857	-2.39685	9.4938	3	0.0024	-0.0455063	67.1429	50.7466	3	47.9592	36.0555	0.8496
101	0	2007	1	1	0	3	1055.44	-0.2996	11.8367	-0.341895	2	-0.9483	63.7755	-0.649301	-0.715326	26.3116	1	0.0024	-0.0865409	88.3673	200.233	0	5.5102	426.38	0.9867
101	0	2007	1	1	20	3	1053.05	0.951	25	-0.500492	3	0.2917	75	-1.15152	-1.52702	21.2946	3	0	-0.322584	80	203.644	3	20	351.283	1
101	0	2007	1	1	33.4694	1	975.39	-0.6932	38.4694	-0.993374	2	0.4781	62.7551	-0.940421	-1.12218	15.6908	4	0.0058	-0.0170559	74.898	77.1683	3	33.4694	431.045	0.9816
101	0	2007	1	1	11.8367	3	1009.9	0.9268	21.9388	-0.136	2	0.3193	75	-1.59025	-1.82187	19.3819	4	0.0038	-0.0181633	68.3673	34.7134	3	41.8367	164.924	0.949
101	0	2007	1	1	2.1429	0	1128.77	0.5911	8.6735	-0.100457	2	0.649	13.7755	-2.04482	-2.09986	3.0885	0	0.0008	-0.201786	8.1633	15.8608	0	11.0204	650	0.9118
101	0	2007	1	1	0	4	1151.45	0.3204	25	-1.19271	2	-0.9433	40	-1.55451	-1.71409	22.2816	3	0.0025	-0.08	80	67.2181	0	0	644.127	0.9975
101	0	2007	1	1	0	3	1227.9	-0.6705	20	-0.227136	3	0.7368	40	-1.2017	-2.71501	11.1164	2	0	-0.529545	90	130.239	0	0	580.345	0.9495
101	0	2007	1	1	0	3	1197.69	0.8448	40	-0.178029	3	-0.5168	40	-0.595392	-2.20229	18.1124	2	0	-0.382326	90	74.8737	0	0	414.367	1
101	0	2007	1	1	0	3	1078.87	0.2832	25	-0.290676	1	0.9504	40	-0.246765	-0.679258	13.7808	4	0.0024	-0.0991622	50	86.317	3	70	126.491	0.7802
101	0	2007	1	1	5	3	1019.07	0.9796	40	-0.113562	2	0.1584	75	-1.01197	-0.712034	26.3313	4	0.0026	-0.0410098	60	15.1846	4	60	170	0.7017
101	0	2007	1	1	0	0	1012.53	0.0702	30.6122	-0.320769	2	-0.7355	0	-0.0165459	-0.692309	6.8728	0	0.0027	-0.0165922	0	115.584	0	0	0	0.1331
101	0	2007	1	1	0	3	1088.75	0.9152	25	-0.231717	2	0.364	40	-1.37379	-2.46595	14.6548	2	0.0052	-0.0779196	90	95.8336	0	0	608.112	0.9903
101	0	2007	1	1	3.1633	3	1101.8	-0.9309	36.9388	-0.439965	2	-0.1301	31.5306	-0.440105	-2.36047	6.5174	3	0.0032	-0.0897268	80	165.069	0	15.5102	111.803	0.9459
101	0	2007	1	1	0	3	1048.22	0.3397	27.1429	-0.345257	2	0.8863	22.8571	-1.50456	-2.26347	13.2755	2	0.0049	-0.0249915	88.5714	11.7217	0	0	674.759	0.9903
101	0	2007	1	1	0	0	949.371	-0.711	100	-0.152625	2	-0.6778	1.6327	-0.710908	-0.595812	6.3301	0	0.0041	-0.0381005	4.0816	28.2047	0	0	0	0.4906
101	0	2007	1	1	20	3	987.99	0.9608	22.6531	-0.21188	3	0.2624	58.5714	-0.940421	-1.72899	15.2765	3	0	-0.321207	70.6122	104.11	3	38.7755	113.137	0.8842
101	0	2007	1	1	10.5102	1	1019.72	-0.4185	16.5306	-0.359147	2	-0.906	40.2041	-0.867059	-1.82844	23.6562	3	0.0025	-0.0496789	86.3265	87.4748	0	3.6735	216.333	0.8909
101	0	2007	1	1	0	0	1071.67	0.7092	100	-0.458628	2	-0.5982	0	-0.081973	-1.88226	17.0677	0	0.008	-0.0216347	0	42.3275	0	0	0	0.4824
101	0	2007	1	1	1.6327	3	1094.25	-0.8737	25	-0.153931	2	0.4771	51.4286	-1.34421	-2.21612	15.3912	3	0.0035	-0.120534	70.2041	15.9639	0	26.1224	687.095	0.9903
101	0	2007	1	1	0	0	1053.86	0.7066	73.4694	-0.196328	1	0.1805	0	-0.09	-1.19566	9.1933	0	0.0048	-0.080025	0	50.7964	0	0	10	0.3672
101	0	2007	1	1	4.4898	3	1060.19	-0.9111	60	-0.484244	2	0.2573	75	-1.01094	-1.78729	19.3633	3	0.0031	-0.121856	72.2449	168.791	3	20	492.443	1
101	0	2007	1	1	65	1	1134.22	0.2023	0	-0.624653	1	0.9518	40	-0.446028	-0.586338	8.3538	3	0	-0.33793	70	336.437	4	20	136.015	0.9062
101	0	2007	1	1	13.8776	1	929.07	-0.9215	18.8776	-1.22902	3	-0.3383	75	-0.71557	-0.835699	19.8193	2	0.0051	-0.0175682	89.5918	32.3833	0	13.8776	364.005	1
101	0	2007	1	1	0	0	1009.83	-0.1616	38.7755	-0.238523	2	-0.8153	0	-0.0155124	-0.74276	7.2758	0	0.0027	-0.0185775	0	55.7853	0	0	22.3607	0.0556
101	0	2007	1	1	18.3673	1	1108.3	-0.3696	35	-0.261456	2	-0.8786	43.4694	-0.632765	-0.962752	16.3745	2	0.0022	-0.0986875	78.9796	49.0556	0	16.5306	220.227	0.9689
101	0	2007	1	1	0	1	1257.08	-0.3322	28.3673	-0.233437	3	-0.9181	47.8571	-1.29031	-2.71634	8.5004	2	0	-0.347696	87.7551	185.356	0	0	836.002	0.9689
101	0	2007	1	1	0	1	1171.94	0.6838	42.8571	-0.0275871	2	-0.7108	75	-0.642823	-1.33109	11.4634	3	0.0022	-0.103159	79.7959	412.786	0	0	158.114	0.9643
101	0	2007	1	1	0	3	964.706	0.0096	40	-0.31835	2	0.9911	22.2449	-1.77507	-1.95898	11.6392	2	0.0046	-0.0253241	80	66.4237	0	0.4082	304.138	0.9572
101	0	2007	1	1	0	1	1070.75	0.5709	45	-0.0848571	2	-0.8092	75	-2.02584	-2.21948	13.768	1	0.0043	-0.0538228	90	94.5267	0	0	170.88	0.9179
101	0	2007	1	1	1.8367	1	1136.08	-0.9518	77.2449	-0.221119	2	0.2982	42.9592	-1.26928	-1.49164	11.1415	3	0	-0.551884	73.0612	277.295	4	18.5714	972.471	1
101	0	2007	1	1	0	1	1246.77	-0.1928	25	-0.362757	3	-0.9575	40	-0.971026	-2.5954	9.9126	2	0	-0.318396	90	295.151	0	0	672.309	1
101	0	2007	1	1	54.2857	1	1132.59	-0.4802	20	-0.518934	1	0.8697	40	-0.47137	-0.67208	6.6416	3	0.0011	-0.218644	85.7143	244.935	1	11.4286	158.114	0.8955
101	0	2007	1	1	0	3	995.475	0.5615	49.898	-0.0617545	2	0.7446	70.4082	-1.86078	-2.28414	12.1326	1	0.0029	-0.152415	57.9592	19.5997	0	30	383.275	0.9801
101	0	2007	1	1	2.2449	3	1133.03	-0.19	18.2653	-0.176485	2	0.9772	55.7143	-1.43133	-2.0143	11.3796	3	0.0024	-0.143279	90	232.592	1	5.5102	623.939	0.9873
101	0	2007	1	1	0	3	1022.52	-0.5894	25	-0.563376	2	-0.7957	40	-1.42818	-1.96654	11.4988	3	0.0024	-0.12107	70	43.2952	0	0	412.311	0.9878
101	0	2007	1	1	0	3	1192.51	0.6029	40	-0.161536	3	-0.7928	43.5714	-0.512743	-2.21425	17.5632	2	0	-0.308701	88.9796	195.042	0	0	344.384	1
101	0	2007	1	1	5.6122	1	937.797	0.0312	76.8367	-0.831199	2	-0.9736	70.3061	-0.742401	-1.18625	28.65	4	0.0052	-0.0504373	71.4286	41.7966	3	42.2449	532.259	0.9832
101	0	2007	1	1	0	4	1073.38	-0.9589	5.5102	-0.42465	2	0.28	2.0408	-0.813445	-0.846045	17.9161	2	0	-0.265974	98.9796	60.9051	0	0	532.353	1
101	0	2007	1	1	0	4	1057.29	0.1557	24.6939	-0.181166	2	0.9837	61.2245	-1.53613	-1.57191	17.2685	2	0	-0.398738	74.2857	73.3099	0	6.3265	530.848	0.9898
101	0	2007	1	1	0	3	1247.17	-0.2605	22.551	-0.176698	3	0.9408	44.2857	-1.02713	-2.70209	5.6242	2	0	-0.614907	88.7755	73.4581	0	0	790.759	0.9725
101	0	2007	1	1	0	4	1078.92	-0.9935	5	-0.354108	2	-0.1035	0	-0.945509	-0.977135	18.2311	1	0	-0.291331	100	70.0028	0	0	628.013	1
101	0	2007	1	1	11.8367	1	1092.41	0.3017	44.4898	-0.663997	1	0.9379	44.3878	-0.215304	-0.375889	13.6658	4	0	-0.36179	47.3469	307.944	1	11.8367	50	0.5645
101	0	2007	1	1	52.8571	1	1117.79	-0.407	20.8163	-0.557695	1	0.9071	41.4286	-0.385217	-0.636311	11.3467	3	0.0018	-0.157232	85.7143	156.828	1	11.4286	63.2456	0.8409
101	0	2007	1	1	0	4	1204.87	0.9727	17.2449	-0.122053	3	0.0993	24.4898	-1.10385	-2.44043	16.8544	2	0.0013	-0.217055	87.7551	153.931	0	0	523.546	0.9806
101	0	2007	1	1	12.0408	1	860.154	-0.3588	56.8367	-0.963531	2	-0.097	75	-0.574796	-1.18224	20.8198	4	0.0077	-0.0187948	70	14.3445	3	45.3061	481.664	0.9975
101	0	2007	1	1	0	1	1008.12	0.2957	100	-0.233437	1	0.9524	12.2449	-0.210044	-0.456609	10.8872	3	0	-0.316848	55.102	74.0672	0	0	0	0.5268
101	0	2007	1	1	31.3265	3	908.922	-0.5333	29.7959	-1.23778	2	-0.7196	66.4286	-0.183915	-1.13666	34.6486	4	0.0129	-0.0495823	74.6939	325.589	3	25.102	176.918	0.923
101	0	2007	1	1	0	0	1058.21	0.4157	100	-0.193943	1	0.8985	0	-0.160058	-1.10878	17.7658	0	0.0042	-0.109928	0	26.8736	0	0	0	0.4416
101	0	2007	1	1	36.5306	3	1171.33	0.4099	23.5714	-0.320769	2	0.7236	40.7143	-1.69511	-2.08057	16.1623	3	0.0038	-0.0580575	79.5918	17.3386	0	0	1205.03	0.9898
101	0	2007	1	1	0	1	1168.57	-0.5364	55.5102	-0.100492	2	0.8303	75	-1.0648	-1.54314	3.9621	4	0	-0.306067	43.8776	433.733	4	76.1225	272.029	0.9929
101	0	2007	1	1	0	3	1058.73	-0.4855	13.0612	-0.433696	2	-0.8188	53.6735	-0.628006	-0.674457	18.4316	1	0.0035	-0.115934	87.7551	227.046	0	9.1837	399.249	1
101	0	2007	1	1	0	4	1141.38	-0.4523	36.4286	-0.318422	3	-0.8887	42.8571	-0.945987	-2.31233	26.5361	4	0.0028	-0.0424638	71.4286	237.455	4	40	606.053	1
101	0	2007	1	1	40	3	854.717	-0.7175	25	-1.28802	2	-0.6933	75	-0.120317	-1.11323	38.1053	4	0.0121	-0.0124991	74.2857	262.303	3	34.2857	113.137	0.8047
101	0	2007	1	1	0	0	929.949	0.7765	28	-0.32839	2	-0.0155	15	-0.890917	-0.952221	7.011	0	0.0046	-0.0435237	12	6.306	0	2.8571	158.114	0.5436
101	0	2007	1	1	17.9592	1	1062.68	0.5968	44.4898	-0.213057	2	0.7934	75	-1.47588	-1.59261	21.5837	3	0.0007	-0.22305	71.0204	205.366	4	63.8776	264.197	0.9832
101	0	2007	1	1	20	1	1133.17	0.0502	45	-0.175766	2	0.9773	75	-1.77014	-1.85011	8.2822	3	0	-0.454883	70	282.206	4	70	492.544	0.9714
101	0	2007	1	1	0.4082	4	1155.71	0.9599	11.2245	-0.157803	2	0.1976	38.7755	-1.81178	-1.79889	15.0148	2	0.0027	-0.0299945	89.7959	16.1496	0	0	67.082	0.9663
101	0	2007	1	1	10.2041	1	1145.35	-0.5789	35.2041	-0.405453	2	-0.7881	57.8571	-0.167152	-1.61487	19.5268	3	0.0059	-0.01416	85.102	179.94	3	10.2041	176.918	0.9001
101	0	2007	1	1	0	0	947.782	-0.0075	100	-0.15778	2	-0.3058	0	-0.76051	-0.640619	6.2721	0	0.0045	-0.0831136	0	13.2487	0	0	0	0.4584
101	0	2007	1	1	0	3	1258.36	-0.8801	54.1837	-0.0830696	3	-0.115	58.5714	-0.841185	-2.57885	3.0876	2	0	-0.451804	68.7755	253.757	0	0	598.415	1
101	0	2007	1	1	1.2245	3	977.894	-0.7637	13.6735	-0.0663958	2	-0.6256	48.5714	-0.636704	-0.634423	17.9344	2	0.0025	-0.0683962	100	32.0917	0	0	72.8011	0.7195
101	0	2007	1	1	0	3	1124.98	0.6516	25	-0.302146	2	0.7299	40	-0.873437	-2.05309	9.3966	2	0.0027	-0.0906695	89.7959	27.798	0	0	213.776	0.9735
101	0	2007	1	1	0	3	1254.79	0.6221	21.2245	-0.452208	3	0.5398	40	-1.95218	-2.45261	3.5829	2	0	-0.278016	87.551	96.3936	0	0	721.388	0.9286
101	0	2007	1	1	4.2857	3	1139.62	-0.9088	44.4898	-0.439797	1	-0.0314	64.2857	-0.369449	-0.55479	13.2561	2	0.0023	-0.1268	68.5714	330.028	0	0	377.359	0.6527
101	0	2007	1	1	0	3	1015.75	0.5939	40	-0.304783	2	0.8007	75	-1.3507	-1.47326	18.1604	2	0.0038	-0.121041	80	163.744	3	10	164.924	0.9368
101	0	2007	1	1	0	3	954.773	0.7067	25	-0.295961	2	0.4912	40	-1.0139	-1.04771	11.2357	2	0.0043	-0.0701275	80	39.4516	0	0	218.403	0.8613
101	0	2007	1	1	0.102	4	1119.45	-0.0817	31.0204	-0.314012	2	-0.9563	75	-0.426254	-1.05666	10.9426	1	0.0026	-0.106511	77.551	466.914	0	33.0612	184.391	0.7976
101	0	2007	1	1	20	1	1129.16	0.6434	25	-0.142656	2	0.5277	75	-1.95397	-2.04257	1.3796	3	0	-0.311766	50	43.6877	1	60	860	0.9373
101	0	2007	1	1	0	0	1067.34	0.2883	0	-0.377387	2	0.8679	0	-1.82507	-2.56899	5.9229	0	0.0048	-0.0405144	0	16.4062	0	0	0	0.5676
101	0	2007	1	1	0	3	1021.83	-0.3026	24.5918	-0.797366	3	-0.9492	44.898	-0.925754	-1.13565	21.7494	3	0.0006	-0.225237	100	42.832	0	0	592.368	0.9832
101	0	2007	1	1	0	3	1191.94	0.3374	40	-0.0883282	3	-0.9295	72.8571	-0.485069	-2.27767	16.4336	2	0	-0.282766	80.6122	227.581	0	0	291.204	1
101	0	2007	1	1	20	1	1075.09	0.1196	24.898	-0.636311	1	0.873	75	-0.1467	-0.306745	15.6077	4	0	-0.410478	80	318.422	1	20	22.3607	0.4401
101	0	2007	1	1	0	4	1122.61	-0.0625	41.5306	-0.191942	2	0.9483	25.5102	-1.95069	-2.68671	14.5522	2	0.0028	-0.0192027	85.9184	9.6182	0	0	130	0.9612
101	0	2007	1	1	20	3	1079.39	-0.7616	20	-0.327555	2	-0.641	40	-1.11382	-2.16758	21.2058	3	0.0029	-0.107833	90	46.2243	0	0	698.57	0.9888
101	0	2007	1	1	15.7143	3	1132.18	0.9203	35.7143	-0.192555	3	-0.2355	65	-1.22935	-0.895763	13.762	4	0	-0.520018	72.8571	94.2418	4	38.5714	631.981	0.9867
101	0	2007	1	1	1.0204	3	966.047	0.8365	41.0204	-0.352704	2	0.4322	67.8571	-1.09498	-1.13313	11.2366	1	0.004	-0.114789	80	48.2885	0	4.0816	303.644	0.9546
101	0	2007	1	1	0	3	1146.07	0.7245	45	-0.431335	2	-0.6201	40	-0.410945	-1.93879	8.7494	3	0.004	-0.171321	70	41.5362	0	0	221.359	0.9898
101	0	2007	1	1	5	1	1130.01	0.4848	95	-0.344663	2	-0.8622	75	-0.273052	-2.01455	15.3167	3	0.0048	-0.0683962	70	71.6103	3	20	104.403	0.8674
101	0	2007	1	1	0	1	1085.62	-0.9851	85	-0.472432	2	-0.0942	40	-1.16163	-1.54055	14.7766	3	0	-0.2883	70	58.8189	4	10	766.942	1
101	0	2007	1	1	0	3	1249.68	0.1615	28.3673	-0.174687	3	0.8701	33.4694	-0.961973	-2.54409	4.6674	2	0	-0.541193	74.898	234.176	0	0	645.136	0.9368
101	0	2007	1	1	0	0	1094.83	-0.1112	100	-0.474228	1	0.9752	0	-0.269986	-0.604477	9.04	0	0.0019	-0.0969475	0	48.5727	0	0	0	0.7476
101	0	2007	1	1	20	1	1129.97	0.011	45	-0.192854	2	-0.9952	75	-0.191294	-1.2951	20.1127	3	0.0039	-0.0468789	90	220	3	20	123.693	0.5747
101	0	2007	1	1	0	3	1238.72	0.1387	40	-0.10816	3	-0.9789	40	-0.666777	-2.4553	14.489	2	0	-0.333153	90	370.609	0	0	422.966	1
101	0	2007	1	1	0	3	1043.19	0.4671	27.1429	-0.12068	2	-0.8784	60	-1.10372	-1.09036	26.8678	4	0.001	-0.173189	61.4286	72.1799	3	45.7143	298.329	0.9714
101	0	2007	1	1	0.102	3	1143.9	0.5828	24.898	-0.204922	2	0.7545	20	-2.21786	-2.26022	9.3186	3	0.0024	-0.067494	80	66.0964	0	0	508.035	0.8904
101	0	2007	1	1	0	3	1044.43	0.6839	40	-0.70028	2	-0.2647	40	-0.738129	-1.24213	9.682	3	0	-0.304494	90	101.076	4	10	721.734	1
101	0	2007	1	1	0	0	1106.12	0.7871	95.9184	-0.20947	2	-0.6076	0	-0.259257	-1.14995	25.0925	0	0.0025	-0.0765535	0	52.1552	0	0	183.576	0.4095
101	0	2007	1	1	20.8163	1	974.547	0.0522	59.3878	-0.825162	2	-0.6304	75	-1.1949	-1.44076	12.879	3	0.0074	-0.0557248	60.4082	21.9362	3	68.7755	100	0.9449
101	0	2007	1	1	0	1	951.2	0.455	40	-0.497687	2	0.8843	40	-1.10589	-1.25499	8.7422	3	0.0067	-0.0806326	80	93.4997	4	10	100	0.7037
101	0	2007	1	1	18.7755	3	1042.48	0.2193	22.551	-0.669695	2	0.6929	35.8163	-0.878062	-1.40028	7.0348	3	0.0012	-0.192449	77.9592	138.624	4	17.9592	830.241	1
101	0	2007	1	1	20	1	1223.3	0.8648	45	-0.330745	2	0.3427	75	-1.57002	-2.01109	13.5385	2	0.0046	-0.10967	60	54.9255	0	0	1127.21	0.9363
101	0	2007	1	1	3.2653	3	1157.29	0.5192	26.1224	-0.225914	2	0.6073	48.9796	-0.500074	-1.32049	10.2233	2	0	-0.291349	52.2449	277.497	0	0	336.006	0.9597
101	0	2007	1	1	2.449	0	977.161	0.9815	62.449	-0.221119	2	0.1017	36.7347	-0.878858	-0.501988	17.4074	0	0.0036	-0.0157184	29.3878	123.55	0	29.3878	30	0.438
101	0	2007	1	1	0	3	1234.93	0.8973	40	-0.0830696	3	-0.428	42.1429	-0.739521	-2.31458	13.8791	2	0	-0.424138	89.3878	164.727	0	0	451.774	0.999
101	0	2007	1	1	0	3	1244.49	0.0549	21.3265	-0.165229	3	0.8021	40	-1.14302	-2.59678	7.7955	2	0	-0.400025	87.3469	274.045	0	0	614.003	0.9577
101	0	2007	1	1	6.1224	3	1153.21	0.2286	61.1224	-0.129601	2	-0.8989	75	-2.10449	-2.09611	9.0151	2	0.0033	-0.0801139	56.3265	15.1832	0	23.2653	250.2	0.9781
101	0	2007	1	1	0	3	977.527	0.9079	40	-0.231069	2	-0.1907	40	-1.71405	-2.06031	15.7198	3	0.0053	-0.0847413	80	29.4222	0	0	219.545	0.9704
101	0	2007	1	1	18.3673	1	1138.49	0.4348	46.2245	-0.166114	2	0.8599	72.1429	-1.83709	-1.90447	8.175	3	0	-0.40752	70	287.215	4	64.2857	460	0.9714
101	0	2007	1	1	0	1	1256.1	0.7737	44.898	-0.198226	3	-0.6011	71.9388	-1.2133	-2.87328	3.9928	2	0	-0.524683	76.7347	156.506	0	0	800.5	0.951
101	0	2007	1	1	0	1	1220.29	-0.3962	32.8571	-0.214693	3	-0.9168	47.8571	-0.712455	-2.55985	21.7646	2	0.0003	-0.237143	81.0204	278.016	0	15.7143	429.535	1
101	0	2007	1	1	0.4082	3	1054.84	0.5194	5.7143	-0.103911	1	0.7935	0.8163	-0.337924	-0.781852	9.4537	2	0.002	-0.161269	99.5918	8.2741	0	0.6122	247.588	0.9959
101	0	2007	1	1	0	3	984.834	0.5228	51.1224	-0.101977	2	0.8472	75	-1.85644	-2.18634	18.8692	4	0.0029	-0.0757115	62.2449	51.9262	4	41.4286	355.106	0.9786
101	0	2007	1	1	0	3	1155.78	-0.8613	25	-0.323098	2	0.4995	40	-0.334802	-1.65596	11.3691	3	0.0054	-0.0453434	80	129.848	0	0	210.95	0.9949
101	0	2007	1	1	0	1	1261.09	0.6222	48.9796	-0.0325242	3	0.7684	65.8163	-1.4117	-2.92412	7.7591	2	0	-0.535597	70.2041	137.459	0	0	655.21	0.95
101	0	2007	1	1	0	3	1173.3	0.8002	40	-0.279486	3	-0.5906	70	-0.472115	-2.12859	16.4291	2	0	-0.276144	81.4286	75.1765	0	0	344.819	1
101	0	2007	1	1	14.2857	1	1128.82	-0.1327	58.3673	-0.137459	2	-0.8982	75	-1.94661	-1.98746	4.6223	4	0	-0.316374	45.3061	20.8444	1	60	629.682	0.9189
101	0	2007	1	1	5	3	1134.27	0.6403	30.2041	-0.100993	2	0.7602	75	-0.41	-1.23081	12.1112	2	0.0018	-0.165186	86.5306	163.987	0	0	210.95	0.9408
101	0	2007	1	1	0	3	965.714	-0.2488	24.6939	-0.926333	2	-0.9356	43.5714	-0.778177	-1.0141	21.1262	3	0.0027	-0.0765535	99.1837	23.8026	0	1.2245	445.982	0.9755
101	0	2007	1	1	17.1429	3	1017.47	0.193	100	-0.380647	1	0.9709	34.2857	-0.151795	-0.309342	12.6246	3	0	-0.420402	51.4286	197.922	1	17.1429	42.4264	0.486
101	0	2007	1	1	1.0204	3	1170.5	-0.7678	30.2041	-0.0787624	2	0.5763	75	-0.964731	-1.7119	9.736	2	0	-0.485156	87.3469	342.334	0	0	202.485	0.9827
101	0	2007	1	1	0	3	1181.43	0.52	40	-0.137462	3	-0.8458	75	-0.455979	-2.21903	16.172	2	0.0001	-0.254771	80	184.645	0	0	297.321	1
101	0	2007	1	1	0	3	1080.02	-0.7479	25	-0.206819	2	0.6528	40	-1.35871	-2.2698	12.0114	3	0.0038	-0.0825762	80	14.0109	0	0	699.214	0.9903
101	0	2007	1	1	36.0204	1	1109.8	0.3367	18.3673	-0.670236	1	0.9129	58.2653	-0.305248	-0.47465	10.4894	4	0	-0.293415	70	257.085	1	22.0408	30	0.6976
101	0	2007	1	1	0	4	1183.21	0.1592	44.898	-1.16052	2	-0.9702	49.2857	-1.48828	-1.65541	18.562	3	0.0033	-0.0181633	66.7347	153.606	0	0	754.718	0.9796
101	0	2007	1	1	0	3	1225.19	0.3307	40	-0.0492955	3	-0.9304	40	-0.598408	-2.35244	15.5852	2	0	-0.370258	90	309.051	0	0	393.192	1
[truncated: 17,037 more rows]

## Sheet: WINTER_HR_in_Studyarea
UID	PRESENCE	JAHR	DATUM	TIME	SEASON	TOURI_DEN_W	SUCCESSION	SLOPE	FEED	HERB_GRAS	HUNT	MGT	NORTHING	EASTING	SETTLE	WATER	DHM	ROAD	CANOPY_TYPE	PROTECTION_W	CANOPY_COV	BILBERRY	TOURI_W
[truncated: 8,400 more rows]

[truncated: 2 more sheets: WINTER_inHR, Legend]
